# Supplementary material for: Marine Sponge and Octocoral-Associated Bacteria Show Versatile Secondary Metabolite Biosynthesis Potential and Antimicrobial Activities against Human Pathogens
Source: Mar Drugs. 2022 Dec 30;21(1):34. doi: 10.3390/md21010034 (PMC9860996; doi:10.3390/md21010034)
Supplement: Supplementary file 1 [file marinedrugs-21-00034-s001.zip]

Archive with 2 entries (2 files):
- Supplementary_file_S1_revised.pdf
- Supplementary_file_S2_revised.xlsx
