# Supplementary material for: Marine Sponge and Octocoral-Associated Bacteria Show Versatile Secondary Metabolite Biosynthesis Potential and Antimicrobial Activities against Human Pathogens
Source: Mar Drugs. 2022 Dec 30;21(1):34. doi: 10.3390/md21010034 (PMC9860996; doi:10.3390/md21010034)
Supplement: Supplementary file 1 [file marinedrugs-21-00034-s001.zip › Supplementary_file_S2_revised.xlsx]

## Sheet: S1
Supplementary table S1: Overview of the bacterial isolates from the 'MicroEcoEvo' culture collection. The RDP classifier was used for taxonomic classification from phylum to genus level.
Phylum	Class	Order	Family (when confidence threshold value was <80% the strain was considered unclassified at family level)	Genus (when confidence threshold value was <80% the strain was considered unclassified at genus level)	Unique Identifier (Strain ID)	Previous classification in earlier studies (only if different)	16S rRNA gene accession number	Bibliographic reference to first description of isolate	Isolation Source (animal host species)	Incubation temperature	Culture medium	16S rRNA gene sequence	Closest types species according to the RDP Sequence Match tool
Proteobacteria	Alphaproteobacteria	Rhodobacterales	Rhodobacteraceae	Ruegeria	Rg127	Unclassified Rhodobacteraceae	HE818111	Esteves et al., 2013 [24]	Ircinia variabilis	25°C	Marine Agar	TCGAGCGCGCCTTTCGGGGTGAGCGGCGGACGGGTTAGTAACGCGTGGGAATATACCCTTTGGTACGGAATAGCCTCTGGAAACGGAGAGTAATACCGTATGAGCCCTTCGGGGGAAAGATTTATCGCCAAAGGATTAGCCCGCGTTAGATTAGGTAGTTGGTGGGGTAATGGCCTACCAAGCCTACGATCTATAGCTGGTTTTAGAGGATGATCAGCAACACTGGGACTGAGACACGGCCCAGACTCCTACGGGAGGCAGCAGTGGGGAATCTTGGACAATGGGCGCAAGCCTGATCCAGCCATGCCGCGTGAGTGAAGAAGGCCCTAGGGTCGTAAAGCTCTTTCGCCTGTGAAGATAATGACGGTAGCAGGTAAAGAAACCCCGGCTAACTCCGTG…	Ruegeria profundi (0.953)
Firmicutes	Bacilli	Bacillales	Planococcaceae	Lysinibacillus	Lb128		HE818112	Esteves et al., 2013 [24]	Ircinia variabilis	25°C	Marine Agar	GTCGAGCGGACAGATAAGGAGCTTGCTCCTTTGACGTTAGCGGCGGACGGGTGAGTAACACGTGGGCAACCTACCCTATAGTTTGGGATAACTCCGGGAAACCGGGGCTAATACCGAATAATCTTTTGTCTCTCATGAGACAATTCTGAAAGACGGTTTCGGCTGTCGCTATAGGATGGGCCCGCGGCGCATTAGCTAGTTGGTGAGGTAACGGCTCACCAAGGCAACGATGCGTAGCCGACCTGAGAGGGTGATCGGCCACACTGGGACTGAGACACGGCCCAGACTCCTACGGGAGGCAGCAGTAGGGAATCTTCCACAATGGGCGAAAGCCTGATGGAGCAACGCCGCGTGAGTGAAGAAGGATTTCGGTTCGTAAAACTCTGTTGTAAGGGAAGA…	Lysinibacillus sphaericus (0.947)
Proteobacteria	Alphaproteobacteria	Rhizobiales	Stappiaceae	Pseudovibrio	Pv130		HE818113	Esteves et al., 2013 [24]	Ircinia variabilis	25°C	Marine Agar	GGTGAGTAACGCGTGGGAAGCTACCTTGTGGTAGGGGACAACAGTTGGAAACGACTGCTAATACCCTATGAGCCCTATGGGGGAAAGATTTATCGCCATGAGATGTGCCCGCGTTAGATTAsCTAGTTGGTAAGGTAATGGCTTACCAAGGCGACGATCTATAGCTGGTCTGAGAGGATGATCAsCCACACTGGGACTGAGACACGGCCCAkACTCCTACGGGAGGCAGCArTGGGGAATATTGGACAATGGGGGCAACCCTGATCCAgCCATGCCGCGTGTGTGATGACGGCCTTAGGGTTGTAAAGCACTTTCAGCAGTGAAGATAATGACATTAACTGCAkAAGAAGCCCCGGCTAACTTCGTGCCAGCAGCCGCGGTAATACAAAGGGGGCTAGC…	Pseudovibrio japonicus (0.948)
Proteobacteria	Alphaproteobacteria	Rhizobiales	Stappiaceae	Pseudovibrio	Pv131		HE818114	Esteves et al., 2013 [24]	Ircinia variabilis	25°C	Marine Agar	ACGGGTGAGTAACGCGTGGGAAGCTACCTTGTGGTAGGGGACAACAGTTGGAAACGACTGCTAATACCCTATGAGCCCTATGGGGGAAAGATTTATCGCCATGAGATGTGCCCGCGTTAGATTAGCTAGTTGGTAAGGTAATGGCTTACCAAGGCGACGATCTATAGCTGGTCTGAGAGGATGATCAGCCACACTGGGACTGAGACACGGCCCAGACTCCTACGGGAGGCAGCAGTGGGGAATATTGGACAATGGGGGCAACCCTGATCCAGCCATGCCGCGTGTGTGATGACGGCCTTAGGGTTGTAAAGCACTTTCAGCAGTGAAGATAATGACATTAACTGCAGAAGAAGCCCCGGCTAACTTCGTGCCAGCAGCCGCGGTAATACGAAGGGGGCT…	Pseudovibrio japonicus (0.974)
Bacteroidetes	Flavobacteriia	Flavobacteriales	Flavobacteriaceae	Aquimarina	Aq132		HE818115	Esteves et al., 2013 [24]	Ircinia variabilis	25°C	Marine Agar	AGTCGAGGGGTAACAGGAGTAGCTTGCTATTTGCTGACGACCGGCGCACGGGTGCGTAACGCGTATAGAATCTACCTTATAGTAAAGGATAGCCCAGAGAAATTTGGATTAATACTTTATAGTATCAAAAGACAACCTTGTTTTATGATTAAAGATTTATCGCTATAAGATGACTATGCGTTCTATTAGCTAGTTGGTATGGTAACGGCATACCAAGGCTACGATAGATAGGGGTCCTGAGAGGGAGATCCCCCACACTGGTACTGAGACACGGACCAGACTCCTACGGGAGGCAGCAGTGAGGAATATTGGACAATGGAGGCAACTCTGATCCAGCCATGCCGCGTGTAGGAAGACTGCCCTATGGGTTGTAAACTACTTTTATAGAGGAAGAAACAA…	Aquimarina macrocephali (0.907)
Proteobacteria	Alphaproteobacteria	Rhodobacterales	Rhodobacteraceae	Ruegeria	Rg133		HE818116	Esteves et al., 2013 [24]	Ircinia variabilis	25°C	Marine Agar	AGTCGAGCGCTCTCTTCGGAGGGAGCGGCGGACGGGTTAGTAACGCGTGGGAACATACCCTTTGGTACGGAATAGCCTCTGGAAACGGAGAGTAATACCGTATGAGCCCTTCGGGGGAAAGATTTATCGCCAAAGGATTGGCCCGCGTTAGATTAGGTAGTTGGTGGGGTAACGGCCTACCAAGCCTACGATCTATAGCTGGTTTTAGAGGATGATCAGCAACACTGGGACTGAGACACGGCCCAGACTCCTACGGGAGGCAGCAGTGGGGAATCTTGGACAATGGGGGCAACCCTGATCCAGCCATGCCGCGTGAGTGATGAAGGCCTTAGGGTCGTAAAGCTCTTTCGCCTGTGAAGATAATGACGGTAGCAGGTAAAGAAACCCCGGCTAACTCCG…	Ruegeria atlantica (0.945)
Proteobacteria	Alphaproteobacteria	Rhizobiales	Stappiaceae	Pseudovibrio	Pv134		HE818117	Esteves et al., 2013 [24]	Ircinia variabilis	25°C	Marine Agar	AGTCGAACGGATCCTTCGGGATTAGTGGCAGACGGGTGAGTAACGCGTGGGAAGCTACCTTGTGGTAGGGAACAACAGTTGGAAACGACTGCTAATACCCTATGAGCCCTATGGGGGAAAGATTTATCGCCATGAGATGTGCCCGCGTTAGATTAGCTAGTTGGTAAGGTAATGGCTTACCAAGGCGACGATCTATAGCTGGTCTGAGAGGATGATCAGCCACACTGGGACTGAGACACGGCCCAGACTCCTACGGGAGGCAGCAGTGGGGAATATTGGACAATGGGGGCAACCCTGATCCAGCCATGCCGCGTGTGTGATGACGGCCTTAGGGTTGTAAAGCACTTTCAGCAGTGAAGATAATGACATTAACTGCAGAAGAAGCCCCGGCTAACTTCG…	Pseudovibrio japonicus (0.985)
Bacteroidetes	Flavobacteriia	Flavobacteriales	Flavobacteriaceae	Aquimarina	Aq135		HE818118	Esteves et al., 2013 [24]	Ircinia variabilis	25°C	Marine Agar	AGTCGAGGGGTAACAGGAGTAGCTTGCTATTTGCTGACGACCGGCGCACGGGTGCGTAACGCGTATAGAATCTACCTTATAGTAAAGGATAGCCCAGAGAAATTTGGATTAATACTTTATAGTATCAAAAGACAACCTTGTTTTATGATTAAAGATTTATCGCTATAAGATGACTATGCGTTCTATTAGCTAGTTGGTATGGTAACGGCATACCAAGGCTACGATAGATAGGGGTCCTGAGAGGGAGATCCCCCACACTGGTACTGAGACACGGACCAGACTCCTACGGGAGGCAGCAGTGAGGAATATTGGACAATGGAGGCAACTCTGATCCAGCCATGCCGCGTGTAGGAAGACTGCCCTATGGGTTGTAAACTACTTTTATAGAGGAAGAAACAA…	Aquimarina macrocephali (0.907)
Proteobacteria	Gammaproteobacteria	Cellvibrionales	Microbulbiferaceae	Microbulbifer	Mb136		HE818119	Esteves et al., 2013 [24]	Ircinia variabilis	25°C	Marine Agar	AGTCGAGCGCGAAAGTTCTTCGGAACGAGTAGAGCGGCGGACGGGTGAGTAACGCGTGGGAAATTGCCCAGTAGTGGGGGACAACATTCGGAAACGGATGCTAATACCGCATACGCCCTACGGGGGAAAGCAGGGGATCTTCGGACCTTGTGCTATTGGATATGCCCGCGTCGGATTAGCTAGTTGGTGAGGTAATGGCTCACCAAGGCGACGATCCGTAGCTGGTCTGAGAGGATGATCAGCCACACTGGGACTGAGACACGGCCCAGACTCCTACGGGAGGCAGCAGTGGGGAATATTGGACAATGGGCGCAAGCCTGATCCAGCCATGCCGCGTGTGTGAAGAAGGCCTTAGGGTTGTAAAGCACTTTCAGCAGGGAGGAAGGCCTTAAAGCTAAT…	Microbulbifer echini (0.987)
Proteobacteria	Alphaproteobacteria	Rhodobacterales	Rhodobacteraceae	Ruegeria	Rg139		HE818120	Esteves et al., 2013 [24]	Ircinia variabilis	25°C	Marine Agar	GCGCACCTTCGGGTGAGCGGCGGACGGGTTAGTAACGCGTGGGAACATACCCTTTGGTACGGAATAGCCTCTGGAAACGGAGAGTAATACCGTATGAGCCCTTCGGGGGAAAGATTTATCGCCAAAGGATTGGCCCGCGTTAGATTAGGTAGTTGGTGGGGTAATGGCCTACCAAGCCTACGATCTATAGCTGGTTTTAGAGGATGATCAGCAACACTGGGACTGAGACACGGCCCAGACTCCTACGGGAGGCAGCAGTGGGGAATCTTGGACAATGGGGGCAACCCTGATCCAGCCATGCCGCGTGAGTGATGAAGGCCTTAGGGTCGTAAAGCTCTTTCGCCTGTGAAGATAATGACGGTAGCAGGTAAAGAAACCCCGGCTAACTCCGTGCCAGCA…	Ruegeria atlantica (0.979)
Proteobacteria	Alphaproteobacteria	Rhodobacterales	Rhodobacteraceae	Ruegeria	Rg140		HE818121	Esteves et al., 2013 [24]	Ircinia variabilis	25°C	Marine Agar	AGTCGAGCGCACCTTCGGGTGAGCGGCGGACGGGTTAGTAACGCGTGGGAACATACCCTTTGGTACGGAATAGCCTCTGGAAACGGAGAGTAATACCGTATGAGCCCTTCGGGGGAAAGATTTATCGCCAAAGGATTGGCCCGCGTTAGATTAGGTAGTTGGTGGGGTAATGGCCTACCAAGCCTACGATCTATAGCTGGTTTTAGAGGATGATCAGCAACACTGGGACTGAGACACGGCCCAGACTCCTACGGGAGGCAGCAGTGGGGAATCTTGGACAATGGGGGCAACCCTGATCCAGCCATGCCGCGTGAGTGATGAAGGCCTTAGGGTCGTAAAGCTCTTTCGCCTGTGAAGATAATGACGGTAGCAGGTAAAGAAACCCCGGCTAACTCCGTG…	Ruegeria atlantica (0.976)
Bacteroidetes	Flavobacteriia	Flavobacteriales	Flavobacteriaceae	Aquimarina	Aq141		HE818122	Esteves et al., 2013 [24]	Ircinia variabilis	25°C	Marine Agar	AGTCGAGGGGTAACAGGAGTAGCTTGCTATTTGCTGACGACCGGCGCACGGGTGCGTAACGCGTATAGAATCTACCTTATAGTAAAGGATAGCCCAGAGAAATTTGGATTAATACTTTATAGTATCAAAAGACAACCTTGTTTTATGATTAAAGATTTATCGCTATAAGATGACTATGCGTTCTATTAGCTAGTTGGTATGGTAACGGCATACCAAGGCTACGATAGATAGGGGTCCTGAGAGGGAGATCCCCCACACTGGTACTGAGACACGGACCAGACTCCTACGGGAGGCAGCAGTGAGGAATATTGGACAATGGAGGCAACTCTGATCCAGCCATGCCGCGTGTAGGAAGACTGCCCTATGGGTTGTAAACTACTTTTATAGAGGAAGAAACAA…	Aquimarina macrocephali (0.907)
Bacteroidetes	Flavobacteriia	Flavobacteriales	Flavobacteriaceae	Aquimarina	Aq142		HE818123	Esteves et al., 2013 [24]	Ircinia variabilis	25°C	Marine Agar	AGTCGAGGGGTAACAGGAGTAGCTTGCTATTTGCTGACGACCGGCGCACGGGTGCGTAACGCGTATAGAATCTACCTTATAGTAAAGGATAGCCCAGAGAAATTTGGATTAATACTTTATAGTATCAAAAGACAACCTTGTTTTATGATTAAAGATTTATCGCTATAAGATGACTATGCGTTCTATTAGCTAGTTGGTATGGTAACGGCATACCAAGGCTACGATAGATAGGGGTCCTGAGAGGGAGATCCCCCACACTGGTACTGAGACACGGACCAGACTCCTACGGGAGGCAGCAGTGAGGAATATTGGACAATGGAGGCAACTCTGATCCAGCCATGCCGCGTGTAGGAAGACTGCCCTATGGGTTGTAAACTACTTTTATAGAGGAAGAAACAA…	Aquimarina macrocephali (0.907)
Proteobacteria	Alphaproteobacteria	Rhizobiales	Stappiaceae	Pseudovibrio	Pv143		HE818124	Esteves et al., 2013 [24]	Ircinia variabilis	25°C	Marine Agar	AGTCGAACGGATCCTTCGGGATTAGTGGCAGACGGGTGAGTAACGCGTGGGAAGCTACCTTGTGGTAGGGGACAACAGTTGGAAACGACTGCTAATACCCTATGAGCCCTATGGGGGAAAGATTTATCGCCATGAGATGTGCCCGCGTTAGATTAGCTAGTTGGTAAGGTAATGGCTTACCAAGGCGACGATCTATAGCTGGTCTGAGAGGATGATCAGCCACACTGGGACTGAGACACGGCCCAGACTCCTACGGGAGGCAGCAGTGGGGAATATTGGACAATGGGGGCAACCCTGATCCAGCCATGCCGCGTGTGTGATGACGGCCTTAGGGTTGTAAAGCACTTTCAGCAGTGAAGATAATGACATTAACTGCAGAAGAAGCCCCGGCTAACTTCG…	Pseudovibrio japonicus (0.972)
Proteobacteria	Alphaproteobacteria	Rhodobacterales	Rhodobacteraceae	Ruegeria	Rg144		HE818125	Esteves et al., 2013 [24]	Ircinia variabilis	25°C	Marine Agar	AGTCGAGCGCACCTTCGGGTGAGCGGCGGACGGGTTAGTAACGCGTGGGAACATACCCTTTGGTACGGAATAGCCTCTGGAAACGGAGAGTAATACCGTATGAGCCCTTCGGGGGAAAGATTTATCGCCAAAGGATTGGCCCGCGTTAGATTAGGTAGTTGGTGGGGTAATGGCCTACCAAGCCTACGATCTATAGCTGGTTTTAGAGGATGATCAGCAACACTGGGACTGAGACACGGCCCAGACTCCTACGGGAGGCAGCAGTGGGGAATCTTGGACAATGGGGGCAACCCTGATCCAGCCATGCCGCGTGAGTGATGAAGGCCTTAGGGTCGTAAAGCTCTTTCGCCTGTGAAGATAATGACGGTAGCAGGTAAAGAAACCCCGGCTAACTCCGTG…	Ruegeria atlantica (0.975)
Proteobacteria	Alphaproteobacteria	Rhodobacterales	Rhodobacteraceae	Ruegeria	Rg145		HE818126	Esteves et al., 2013 [24]	Ircinia variabilis	25°C	Marine Agar	AACGCGTGGGAACATACCCTTTGGTACGGAATAGCCTCTGGAAACGGAGAGTAATACCGTATGAGCCCTTCGGGGGAAAGATTTATCGCCAAAGGATTGGCCCGCGTTAGATTAGGTAGTTGGTGGGGTAATGGCCTACCAAGCCTACGATCTATAGCTGGTTTTAGAGGATGATCAGCAACACTGGGACTGAGACACGGCCCAGACTCCTACGGGAGGCAGCAGTGGGGAATCTTGGACAATGGGGGCAACCCTGATCCAGCCATGCCGCGTGAGTGATGAAGGCCTTAGGGTCGTAAAGCTCTTTCGCCTGTGAAGATAATGACGGTAGCAGGTAAAGAAACCCCGGCTAACTCCGTGCCAGCAGCCGCGGTAATACGGAGGGGGTTAGCGTTGTTC…	Ruegeria atlantica (0.971)
Proteobacteria	Alphaproteobacteria	Rhizobiales	Stappiaceae	Pseudovibrio	Pv146		HE818127	Esteves et al., 2013 [24]	Ircinia variabilis	25°C	Marine Agar	AGTCGAACGGATCCTTCGGGATTAGTGGCAGACGGGTGAGTAACGCGTGGGAAGCTACCTTGTGGTAGGGGACAACAGTTGGAAACGACTGCTAATACCCTATGAGCCCTATGGGGGAAAGATTTATCGCCATGAGATGTGCCCGCGTTAGATTAGCTAGTTGGTAAGGTAATGGCTTACCAAGGCGACGATCTATAGCTGGTCTGAGAGGATGATCAGCCACACTGGGACTGAGACACGGCCCAGACTCCTACGGGAGGCAGCAGTGGGGAATATTGGACAATGGGGGCAACCCTGATCCAGCCATGCCGCGTGTGTGATGACGGCCTTAGGGTTGTAAAGCACTTTCAGCAGTGAAGATAATGACATTAACTGCAGAAGAAGCCCCGGCTAACTTCG…	Pseudovibrio japonicus (0.976)
Proteobacteria	Alphaproteobacteria	Rhizobiales	Stappiaceae	Pseudovibrio	Pv147		HE818128	Esteves et al., 2013 [24]	Ircinia variabilis	25°C	Marine Agar	AGTCGAACGGATCCTTCGGGATTAGTGGCAGACGGGTGAGTAACGCGTGGGAAGCTACCTTGTGGTAGGGGACAACAGTTGGAAACGACTGCTAATACCCTATGAGCCCTATGGGGGAAAGATTTATCGCCATGAGATGTGCCCGCGTTAGATTAGCTAGTTGGTAAGGTAATGGCTTACCAAGGCGACGATCTATAGCTGGTCTGAGAGGATGATCAGCCACACTGGGACTGAGACACGGCCCAGACTCCTACGGGAGGCAGCAGTGGGGAATATTGGACAATGGGGGCAACCCTGATCCAGCCATGCCGCGTGTGTGATGACGGCCTTAGGGTTGTAAAGCACTTTCAGCAGTGAAGATAATGACATTAACTGCAGAAGAAGCCCCGGCTAACTTCG…	Pseudovibrio japonicus (0.97)
Proteobacteria	Gammaproteobacteria	Vibrionales	Vibrionaceae	Vibrio	Vb148		HE818129	Esteves et al., 2013 [24]	Ircinia variabilis	25°C	Marine Agar	GTCGAGCGGAAACGACACTAACAATCCTTCGGGTGCGTTAATGGGCGTCGAGCGGCGGACGGGTGAGTAATGCCTAGGAAATTGCCTTGATGTGGGGGATAACCATTGGAAACGATGGCTAATACCGCATAATGCCTACGGGCCAAAGAGGGGGACCTTCGGGCCTCTCGCGTCAAGATATGCCTAGGTGGGATTAGCTAGTTGGTGAGGTAATGGCTCACCAAGGCGACGATCCCTAGCTGGTCTGAGAGGATGATCAGCCACACTGGAACTGAGACACGGTCCAGACTCCTACGGGAGGCAGCAGTGGGGAATATTGCACAATGGGCGAAAGCCTGATGCAGCCATGCCGCGTGTATGAAGAAGGCCTTCGGGTTGTAAAGTACTTTCAGTTGTGAG…	Vibrio crassostreae; Vibrio gigantis (0.989)
Proteobacteria	Alphaproteobacteria	Rhizobiales	Stappiaceae	Pseudovibrio	Pv149		HE818130	Esteves et al., 2013 [24]	Ircinia variabilis	25°C	Marine Agar	AGTCGAACGGATCCTTCGGGATTAGTGGCAGACGGGTGAGTAACGCGTGGGAAGCTACCTTGTGGTAGGGGACAACAGTTGGAAACGACTGCTAATACCCTATGAGCCCTATGGGGGAAAGATTTATCGCCATGAGATGTGCCCGCGTTAGATTAGCTAGTTGGTAAGGTAATGGCTTACCAAGGCGACGATCTATAGCTGGTCTGAGAGGATGATCAGCCACACTGGGACTGAGACACGGCCCAGACTCCTACGGGAGGCAGCAGTGGGGAATATTGGACAATGGGGGCAACCCTGATCCAGCCATGCCGCGTGTGTGATGACGGCCTTAGGGTTGTAAAGCACTTTCAGCAGTGAAGATAATGACATTAACTGCAGAAGAAGCCCCGGCTAACTTCG…	Pseudovibrio japonicus (0.975)
Proteobacteria	Gammaproteobacteria	Vibrionales	Vibrionaceae	Vibrio	Vb150		HE818131	Esteves et al., 2013 [24]	Ircinia variabilis	25°C	Marine Agar	AGTCGAGCGGAACGACACTAACAATCCTTCGGGTGCGTTAATGGGCGTCGAGCGGCGGACGGGTGAGTAATGCCTAGGAAATTGCCTTGATGTGGGGGATAACCATTGGAAACGATGGCTAATACCGCATAATGCCTACGGGCCAAAGAGGGGGACCTTCGGGCCTCTCGCGTCAAGATATGCCTAGGTGGGATTAGCTAGTTGGTGAGGTAATGGCTCACCAAGGCGACGATCCCTAGCTGGTCTGAGAGGATGATCAGCCACACTGGAACTGAGACACGGTCCAGACTCCTACGGGAGGCAGCAGTGGGGAATATTGCACAATGGGCGAAAGCCTGATGCAGCCATGCCGCGTGTATGAAGAAGGCCTTCGGGTTGTAAAGTACTTTCAGTTGTGAG…	Vibrio crassostreae; Vibrio gigantis (0.971)
Proteobacteria	Alphaproteobacteria	Rhizobiales	Stappiaceae	Pseudovibrio	Pv151		HE818132	Esteves et al., 2013 [24]	Ircinia variabilis	25°C	Marine Agar	AGTGGCAGACGGGTGAGTAACGCGTGGGAAGCTACCTTGTGGTAGGGGACAACAGTTGGAAACGACTGCTAATACCCTATGAGCCCTATGGGGGAAAGATTTATCGCCATGAGATGTGCCCGCGTTAGATTAGCTAGTTGGTAAGGTAATGGCTTACCAAGGCGACGATCTATAGCTGGTCTGAGAGGATGATCAGCCACACTGGGACTGAGACACGGCCCAGACTCCTACGGGAGGCAGCAGTGGGGAATATTGGACAATGGGGGCAACCCTGATCCAGCCATGCCGCGTGTGTGATGACGGCCTTAGGGTTGTAAAGCACTTTCAGCAGTGAAGATAATGACATTAACTGCAGAAGAAGCCCCGGCTAACTTCGTGCCAGCAGCCGCGGTAATACGA…	Pseudovibrio japonicus (0.974)
Proteobacteria	Alphaproteobacteria	Rhizobiales	Stappiaceae	Pseudovibrio	Pv152		HE818133	Esteves et al., 2013 [24]	Ircinia variabilis	25°C	Marine Agar	AGTCGAACGGATCCTTCGGGATTAGTGGCAGACGGGTGAGTAACGCGTGGGAAGCTACCTTGTGGTAGGGGACAACAGTTGGAAACGACTGCTAATACCCTATGAGCCCTATGGGGGAAAGATTTATCGCCATGAGATGTGCCCGCGTTAGATTAGCTAGTTGGTAAGGTAATGGCTTACCAAGGCGACGATCTATAGCTGGTCTGAGAGGATGATCAGCCACACTGGGACTGAGACACGGCCCAGACTCCTACGGGAGGCAGCAGTGGGGAATATTGGACAATGGGGGCAACCCTGATCCAGCCATGCCGCGTGTGTGATGACGGCCTTAGGGTTGTAAAGCACTTTCAGCAGTGAAGATAATGACATTAACTGCAGAAGAAGCCCCGGCTAACTTCG…	Pseudovibrio japonicus (0.977)
Proteobacteria	Alphaproteobacteria	Rhizobiales	Stappiaceae	Pseudovibrio	Pv154		HE818134	Esteves et al., 2013 [24]	Ircinia variabilis	25°C	Marine Agar	AGTCGAACGGATCCTTCGGGATTAGTGGCAGACGGGTGAGTAACGCGTGGGAAGCTACCTTGTGGTAGGGGACAACAGTTGGAAACGACTGCTAATACCCTATGAGCCCTATGGGGGAAAGATTTATCGCCATGAGATGTGCCCGCGTTAGATTAGCTAGTTGGTAAGGTAATGGCTTACCAAGGCGACGATCTATAGCTGGTCTGAGAGGATGATCAGCCACACTGGGACTGAGACACGGCCCAGACTCCTACGGGAGGCAGCAGTGGGGAATATTGGACAATGGGGGCAACCCTGATCCAGCCATGCCGCGTGTGTGATGACGGCCTTAGGGTTGTAAAGCACTTTCAGCAGTGAAGATAATGACATTAACTGCAGAAGAAGCCCCGGCTAACTTCG…	Pseudovibrio japonicus (0.974)
Proteobacteria	Alphaproteobacteria	Rhizobiales	Stappiaceae	Pseudovibrio	Pv155		HE818135	Esteves et al., 2013 [24]	Ircinia variabilis	25°C	Marine Agar	AGTCGAACGGATCCTTCGGGATTAGTGGCAGACGGGTGAGTAACGCGTGGGAAGCTACCTTGTGGTAGGGGACAACAGTTGGAAACGACTGCTAATACCCTATGAGCCCTATGGGGGAAAGATTTATCGCCATGAGATGTGCCCGCGTTAGATTAGCTAGTTGGTAAGGTAATGGCTTACCAAGGCGACGATCTATAGCTGGTCTGAGAGGATGATCAGCCACACTGGGACTGAGACACGGCCCAGACTCCTACGGGAGGCAGCAGTGGGGAATATTGGACAATGGGGGCAACCCTGATCCAGCCATGCCGCGTGTGTGATGACGGCCTTAGGGTTGTAAAGCACTTTCAGCAGTGAAGATAATGACATTAACTGCAGAAGAAGCCCCGGCTAACTTCG…	Pseudovibrio japonicus (0.977)
Proteobacteria	Alphaproteobacteria	Rhizobiales	Stappiaceae	Pseudovibrio	Pv156		HE818136	Esteves et al., 2013 [24]	Ircinia variabilis	25°C	Marine Agar	AGTCGAACGGATCCTTCGGGATTAGTGGCAGACGGGTGAGTAACGCGTGGGAAGCTACCTTGTGGTAGGGGACAACAGTTGGAAACGACTGCTAATACCCTATGAGCCCTATGGGGGAAAGATTTATCGCCATGAGATGTGCCCGCGTTAGATTAGCTAGTTGGTAAGGTAATGGCTTACCAAGGCGACGATCTATAGCTGGTCTGAGAGGATGATCAGCCACACTGGGACTGAGACACGGCCCAGACTCCTACGGGAGGCAGCAGTGGGGAATATTGGACAATGGGGGCAACCCTGATCCAGCCATGCCGCGTGTGTGATGACGGCCTTAGGGTTGTAAAGCACTTTCAGCAGTGAAGATAATGACATTAACTGCAGAAGAAGCCCCGGCTAACTTCG…	Pseudovibrio japonicus (0.978)
Proteobacteria	Alphaproteobacteria	Rhizobiales	Stappiaceae	Pseudovibrio	Pv157		HE818137	Esteves et al., 2013 [24]	Ircinia variabilis	25°C	Marine Agar	AGTCGAACGGATCCTTCGGGATTAGTGGCAGACGGGTGAGTAACGCGTGGGAAGCTACCTTGTGGTAGGGGACAACAGTTGGAAACGACTGCTAATACCCTATGAGCCCTATGGGGGAAAGATTTATCGCCATGAGATGTGCCCGCGTTAGATTAGCTAGTTGGTAAGGTAATGGCTTACCAAGGCGACGATCTATAGCTGGTCTGAGAGGATGATCAGCCACACTGGGACTGAGACACGGCCCAGACTCCTACGGGAGGCAGCAGTGGGGAATATTGGACAATGGGGGCAACCCTGATCCAGCCATGCCGCGTGTGTGATGACGGCCTTAGGGTTGTAAAGCACTTTCAGCAGTGAAGATAATGACATTAACTGCAGAAGAAGCCCCGGCTAACTTCG…	Pseudovibrio japonicus (0.969)
Proteobacteria	Alphaproteobacteria	Rhizobiales	Stappiaceae	Pseudovibrio	Pv158		HE818138	Esteves et al., 2013 [24]	Ircinia variabilis	25°C	Marine Agar	AGTCGAACGGATCCTTCGGGATTAGTGGCAGACGGGTGAGTAACGCGTGGGAAGCTACCTTGTGGTAGGGGACAACAGTTGGAAACGACTGCTAATACCCTATGAGCCCTATGGGGGAAAGATTTATCGCCATGAGATGTGCCCGCGTTAGATTAGCTAGTTGGTAAGGTAATGGCTTACCAAGGCGACGATCTATAGCTGGTCTGAGAGGATGATCAGCCACACTGGGACTGAGACACGGCCCAGACTCCTACGGGAGGCAGCAGTGGGGAATATTGGACAATGGGGGCAACCCTGATCCAGCCATGCCGCGTGTGTGATGACGGCCTTAGGGTTGTAAAGCACTTTCAGCAGTGAAGATAATGACATTAACTGCAGAAGAAGCCCCGGCTAACTTCG…	Pseudovibrio japonicus (0.977)
Proteobacteria	Alphaproteobacteria	Rhizobiales	Stappiaceae	Pseudovibrio	Pv159		HE818139	Esteves et al., 2013 [24]	Ircinia variabilis	25°C	Marine Agar	AGTCGAACGGATCCTTCGGGATTAGTGGCAGACGGGTGAGTAACGCGTGGGAAGCTACCTTGTGGTAGGGGACAACAGTTGGAAACGACTGCTAATACCCTATGAGCCCTATGGGGGAAAGATTTATCGCCATGAGATGTGCCCGCGTTAGATTAGCTAGTTGGTAAGGTAATGGCTTACCAAGGCGACGATCTATAGCTGGTCTGAGAGGATGATCAGCCACACTGGGACTGAGACACGGCCCAGACTCCTACGGGAGGCAGCAGTGGGGAATATTGGACAATGGGGGCAACCCTGATCCAGCCATGCCGCGTGTGTGATGACGGCCTTAGGGTTGTAAAGCACTTTCAGCAGTGAAGATAATGACATTAACTGCAGAAGAAGCCCCGGCTAACTTCG…	Pseudovibrio japonicus (0.976)
Proteobacteria	Gammaproteobacteria	Vibrionales	Vibrionaceae	Vibrio	Vb160		HE818140	Esteves et al., 2013 [24]	Ircinia variabilis	25°C	Marine Agar	AGTCGAGCGGAAACGACACTAACAATCCTTCGGGTGCGTTAATGGGCGTCGAGCGGCGGACGGGTGAGTAATGCCTAGGAAATTGCCTTGATGTGGGGGATAACCATTGGAAACGATGGCTAATACCGCATAATGCCTACGGGCCAAAGAGGGGGACCTTCGGGCCTCTCGCGTCAAGATATGCCTAGGTGGGATTAGCTAGTTGGTGAGGTAATGGCTCACCAAGGCGACGATCCCTAGCTGGTCTGAGAGGATGATCAGCCACACTGGAACTGAGACACGGTCCAGACTCCTACGGGAGGCAGCAGTGGGGAATATTGCACAATGGGCGAAAGCCTGATGCAGCCATGCCGCGTGTATGAAGAAGGCCTTCGGGTTGTAAAGTACTTTCAGTTGTGA…	Vibrio crassostreae; Vibrio gigantis (0.99)
Proteobacteria	Alphaproteobacteria	Rhizobiales	Stappiaceae	Pseudovibrio	Pv161		HE818141	Esteves et al., 2013 [24]	Ircinia variabilis	25°C	Marine Agar	AGTCGAACGGATCCTTCGGGATTAGTGGCAGACGGGTGAGTAACGCGTGGGAAGCTACCTTGTGGTAGGGGACAACAGTTGGAAACGACTGCTAATACCCTATGAGCCCTATGGGGGAAAGATTTATCGCCATGAGATGTGCCCGCGTTAGATTAGCTAGTTGGTAAGGTAATGGCTTACCAAGGCGACGATCTATAGCTGGTCTGAGAGGATGATCAGCCACACTGGGACTGAGACACGGCCCAGACTCCTACGGGAGGCAGCAGTGGGGAATATTGGACAATGGGGGCAACCCTGATCCAGCCATGCCGCGTGTGTGATGACGGCCTTAGGGTTGTAAAGCACTTTCAGCAGTGAAGATAATGACATTAACTGCAGAAGAAGCCCCGGCTAACTTCG…	Pseudovibrio japonicus (0.975)
Proteobacteria	Alphaproteobacteria	Rhizobiales	Stappiaceae	Pseudovibrio	Pv162		HE818142	Esteves et al., 2013 [24]	Ircinia variabilis	25°C	Marine Agar	AGTCGAACGGATCCTTCGGGATTAGTGGCAGACGGGTGAGTAACGCGTGGGAAGCTACCTTGTGGTAGGGGACAACAGTTGGAAACGACTGCTAATACCCTATGAGCCCTATGGGGGAAAGATTTATCGCCATGAGATGTGCCCGCGTTAGATTAGCTAGTTGGTAAGGTAATGGCTTACCAAGGCGACGATCTATAGCTGGTCTGAGAGGATGATCAGCCACACTGGGACTGAGACACGGCCCAGACTCCTACGGGAGGCAGCAGTGGGGAATATTGGACAATGGGGGCAACCCTGATCCAGCCATGCCGCGTGTGTGATGACGGCCTTAGGGTTGTAAAGCACTTTCAGCAGTGAAGATAATGACATTAACTGCAGAAGAAGCCCCGGCTAACTTCG…	Pseudovibrio japonicus (0.975)
Proteobacteria	Alphaproteobacteria	Rhizobiales	Stappiaceae	Pseudovibrio	Pv163		HE818143	Esteves et al., 2013 [24]	Ircinia variabilis	25°C	Marine Agar	AGTCGAACGGATCCTTCGGGATTAGTGGCAGACGGGTGAGTAACGCGTGGGAAGCTACCTTGTGGTAGGGGACAACAGTTGGAAACGACTGCTAATACCCTATGAGCCCTATGGGGGAAAGATTTATCGCCATGAGATGTGCCCGCGTTAGATTAGCTAGTTGGTAAGGTAATGGCTTACCAAGGCGACGATCTATAGCTGGTCTGAGAGGATGATCAGCCACACTGGGACTGAGACACGGCCCAGACTCCTACGGGAGGCAGCAGTGGGGAATATTGGACAATGGGGGCAACCCTGATCCAGCCATGCCGCGTGTGTGATGACGGCCTTAGGGTTGTAAAGCACTTTCAGCAGTGAAGATAATGACATTAACTGCAGAAGAAGCCCCGGCTAACTTCG…	Pseudovibrio japonicus (0.976)
Proteobacteria	Alphaproteobacteria	Rhizobiales	Stappiaceae	Pseudovibrio	Pv164		HE818144	Esteves et al., 2013 [24]	Ircinia variabilis	25°C	Marine Agar	AGTCGAACGGATCCTTCGGGATTAGTGGCAGACGGGTGAGTAACGCGTGGGAAGCTACCTTGTGGTAGGGGACAACAGTTGGAAACGACTGCTAATACCCTATGAGCCCTATGGGGGAAAGATTTATCGCCATGAGATGTGCCCGCGTTAGATTAGCTAGTTGGTAAGGTAATGGCTTACCAAGGCGACGATCTATAGCTGGTCTGAGAGGATGATCAGCCACACTGGGACTGAGACACGGCCCAGACTCCTACGGGAGGCAGCAGTGGGGAATATTGGACAATGGGGGCAACCCTGATCCAGCCATGCCGCGTGTGTGATGACGGCCTTAGGGTTGTAAAGCACTTTCAGCAGTGAAGATAATGACATTAACTGCAGAAGAAGCCCCGGCTAACTTCG…	Pseudovibrio japonicus (0.975)
Proteobacteria	Alphaproteobacteria	Rhizobiales	Stappiaceae	Pseudovibrio	Pv165		HE818145	Esteves et al., 2013 [24]	Ircinia variabilis	25°C	Marine Agar	AGTCGAACGGATCCTTCGGGATTAGTGGCAGACGGGTGAGTAACGCGTGGGAAGCTACCTTGTGGTAGGGGACAACAGTTGGAAACGACTGCTAATACCCTATGAGCCCTATGGGGGAAAGATTTATCGCCATGAGATGTGCCCGCGTTAGATTAGCTAGTTGGTAAGGTAATGGCTTACCAAGGCGACGATCTATAGCTGGTCTGAGAGGATGATCAGCCACACTGGGACTGAGACACGGCCCAGACTCCTACGGGAGGCAGCAGTGGGGAATATTGGACAATGGGGGCAACCCTGATCCAGCCATGCCGCGTGTGTGATGACGGCCTTAGGGTTGTAAAGCACTTTCAGCAGTGAAGATAATGACATTAACTGCAGAAGAAGCCCCGGCTAACTTCG…	Pseudovibrio japonicus (0.976)
Proteobacteria	Alphaproteobacteria	Rhizobiales	Stappiaceae	Pseudovibrio	Pv166		HE818146	Esteves et al., 2013 [24]	Ircinia variabilis	25°C	Marine Agar	AGTCGAACGGATCCTTCGGGATTAGTGGCAGACGGGTGAGTAACGCGTGGGAAGCTACCTTGTGGTAGGGGACAACAGTTGGAAACGACTGCTAATACCCTATGAGCCCTATGGGGGAAAGATTTATCGCCATGAGATGTGCCCGCGTTAGATTAGCTAGTTGGTAAGGTAATGGCTTACCAAGGCGACGATCTATAGCTGGTCTGAGAGGATGATCAGCCACACTGGGACTGAGACACGGCCCAGACTCCTACGGGAGGCAGCAGTGGGGAATATTGGACAATGGGGGCAACCCTGATCCAGCCATGCCGCGTGTGTGATGACGGCCTTAGGGTTGTAAAGCACTTTCAGCAGTGAAGATAATGACATTAACTGCAGAAGAAGCCCCGGCTAACTTCG…	Pseudovibrio japonicus (0.966)
Proteobacteria	Alphaproteobacteria	Rhizobiales	Stappiaceae	Pseudovibrio	Pv167		HE818147	Esteves et al., 2013 [24]	Ircinia variabilis	25°C	Marine Agar	AGTCGAACGGATCCTTCGGGATTAGTGGCAGACGGGTGAGTAACGCGTGGGAAGCTACCTTGTGGTAGGGGACAACAGTTGGAAACGACTGCTAATACCCTATGAGCCCTATGGGGGAAAGATTTATCGCCATGAGATGTGCCCGCGTTAGATTAGCTAGTTGGTAAGGTAATGGCTTACCAAGGCGACGATCTATAGCTGGTCTGAGAGGATGATCAGCCACACTGGGACTGAGACACGGCCCAGACTCCTACGGGAGGCAGCAGTGGGGAATATTGGACAATGGGGGCAACCCTGATCCAGCCATGCCGCGTGTGTGATGACGGCCTTAGGGTTGTAAAGCACTTTCAGCAGTGAAGATAATGACATTAACTGCAGAAGAAGCCCCGGCTAACTTCG…	Pseudovibrio japonicus (0.977)
Proteobacteria	Alphaproteobacteria	Rhizobiales	Stappiaceae	Pseudovibrio	Pv169		HE818148	Esteves et al., 2013 [24]	Ircinia variabilis	25°C	Marine Agar	AGTCGAACGGATCCTTCGGGATTAGTGGCAGACGGGTGAGTAACGCGTGGGAAGCTACCTTGTGGTAGGGGACAACAGTTGGAAACGACTGCTAATACCCTATGAGCCCTATGGGGGAAAGATTTATCGCCATGAGATGTGCCCGCGTTAGATTAGCTAGTTGGTAAGGTAATGGCTTACCAAGGCGACGATCTATAGCTGGTCTGAGAGGATGATCAGCCACACTGGGACTGAGACACGGCCCAGACTCCTACGGGAGGCAGCAGTGGGGAATATTGGACAATGGGGGCAACCCTGATCCAGCCATGCCGCGTGTGTGATGACGGCCTTAGGGTTGTAAAGCACTTTCAGCAGTGAAGATAATGACATTAACTGCAGAAGAAGCCCCGGCTAACTTCG…	Pseudovibrio japonicus (0.978)
Proteobacteria	Alphaproteobacteria	Rhizobiales	Stappiaceae	Pseudovibrio	Pv170		HE818149	Esteves et al., 2013 [24]	Ircinia variabilis	25°C	Marine Agar	AGTCGAACGGATCCTTCGGGATTAGTGGCAGACGGGTGAGTAACGCGTGGGAAGCTACCTTGTGGTAGGGGACAACAGTTGGAAACGACTGCTAATACCCTATGAGCCCTATGGGGGAAAGATTTATCGCCATGAGATGTGCCCGCGTTAGATTAGCTAGTTGGTAAGGTAATGGCTTACCAAGGCGACGATCTATAGCTGGTCTGAGAGGATGATCAGCCACACTGGGACTGAGACACGGCCCAGACTCCTACGGGAGGCAGCAGTGGGGAATATTGGACAATGGGGGCAACCCTGATCCAGCCATGCCGCGTGTGTGATGACGGCCTTAGGGTTGTAAAGCACTTTCAGCAGTGAAGATAATGACATTAACTGCAGAAGAAGCCCCGGCTAACTTCG…	Pseudovibrio japonicus (0.977)
Proteobacteria	Alphaproteobacteria	Rhodobacterales	Rhodobacteraceae	Ruegeria	Rg171		HE818150	Esteves et al., 2013 [24]	Ircinia variabilis	25°C	Marine Agar	AGTCGAGCGCACCTTCGGGTGAGCGGCGGACGGGTTAGTAACGCGTGGGAACATACCCTTTGGTACGGAATAGCCTCTGGAAACGGAGAGTAATACCGTATGAGCCCTTCGGGGGAAAGATTTATCGCCAAAGGATTGGCCCGCGTTAGATTAGGTAGTTGGTGGGGTAATGGCCTACCAAGCCTACGATCTATAGCTGGTTTTAGAGGATGATCAGCAACACTGGGACTGAGACACGGCCCAGACTCCTACGGGAGGCAGCAGTGGGGAATCTTGGACAATGGGGGCAACCCTGATCCAGCCATGCCGCGTGAGTGATGAAGGCCTTAGGGTCGTAAAGCTCTTTCGCCTGTGAAGATAATGACGGTAGCAGGTAAAGAAACCCCGGCTAACTCCGTG…	Ruegeria atlantica (0.976)
Proteobacteria	Alphaproteobacteria	Rhizobiales	Stappiaceae	Pseudovibrio	Pv172		HE818151	Esteves et al., 2013 [24]	Ircinia variabilis	25°C	Marine Agar	AGTCGAACGGATCCTTCGGGATTAGTGGCAGACGGGTGAGTAACGCGTGGGAAGCTACCTTGTGGTAGGGGACAACAGTTGGAAACGACTGCTAATACCCTATGAGCCCTATGGGGGAAAGATTTATCGCCATGAGATGTGCCCGCGTTAGATTAGCTAGTTGGTAAGGTAATGGCTTACCAAGGCGACGATCTATAGCTGGTCTGAGAGGATGATCAGCCACACTGGGACTGAGACACGGCCCAGACTCCTACGGGAGGCAGCAGTGGGGAATATTGGACAATGGGGGCAACCCTGATCCAGCCATGCCGCGTGTGTGATGACGGCCTTAGGGTTGTAAAGCACTTTCAGCAGTGAAGATAATGACATTAACTGCAGAAGAAGCCCCGGCTAACTTCG…	Pseudovibrio japonicus (0.977)
Proteobacteria	Alphaproteobacteria	Rhodobacterales	Rhodobacteraceae	Ruegeria	Rg173		HE818152	Esteves et al., 2013 [24]	Ircinia variabilis	25°C	Marine Agar	AGTCGAGCGCACCTTCGGGTGAGCGGCGGACGGGTTAGTAACGCGTGGGAACATACCCTTTGGTACGGAATAGCCTCTGGAAACGGAGAGTAATACCGTATGAGCCCTTCGGGGGAAAGATTTATCGCCAAAGGATTGGCCCGCGTTAGATTAGGTAGTTGGTGGGGTAATGGCCTACCAAGCCTACGATCTATAGCTGGTTTTAGAGGATGATCAGCAACACTGGGACTGAGACACGGCCCAGACTCCTACGGGAGGCAGCAGTGGGGAATCTTGGACAATGGGGGCAACCCTGATCCAGCCATGCCGCGTGAGTGATGAAGGCCTTAGGGTCGTAAAGCTCTTTCGCCTGTGAAGATAATGACGGTAGCAGGTAAAGAAACCCCGGCTAACTCCGTG…	Ruegeria atlantica (0.976)
Proteobacteria	Alphaproteobacteria	Rhizobiales	Stappiaceae	Pseudovibrio	Pv174		HE818153	Esteves et al., 2013 [24]	Ircinia variabilis	25°C	Marine Agar	AGTCGAACGGATCCTTCGGGATTAGTGGCAGACGGGTGAGTAACGCGTGGGAAGCTACCTTGTGGTAGGGGACAACAGTTGGAAACGACTGCTAATACCCTATGAGCCCTATGGGGGAAAGATTTATCGCCATGAGATGTGCCCGCGTTAGATTAGCTAGTTGGTAAGGTAATGGCTTACCAAGGCGACGATCTATAGCTGGTCTGAGAGGATGATCAGCCACACTGGGACTGAGACACGGCCCAGACTCCTACGGGAGGCAGCAGTGGGGAATATTGGACAATGGGGGCAACCCTGATCCAGCCATGCCGCGTGTGTGATGACGGCCTTAGGGTTGTAAAGCACTTTCAGCAGTGAAGATAATGACATTAACTGCAGAAGAAGCCCCGGCTAACTTCG…	Pseudovibrio japonicus (0.977)
Proteobacteria	Alphaproteobacteria	Rhizobiales	Stappiaceae	Pseudovibrio	Pv175		HE818154	Esteves et al., 2013 [24]	Ircinia variabilis	25°C	Marine Agar	AGTCGAACGGATCCTTCGGGATTAGTGGCAGACGGGTGAGTAACGCGTGGGAAGCTACCTTGTGGTAGGGGACAACAGTTGGAAACGACTGCTAATACCCTATGAGCCCTATGGGGGAAAGATTTATCGCCATGAGATGTGCCCGCGTTAGATTAGCTAGTTGGTAAGGTAATGGCTTACCAAGGCGACGATCTATAGCTGGTCTGAGAGGATGATCAGCCACACTGGGACTGAGACACGGCCCAGACTCCTACGGGAGGCAGCAGTGGGGAATATTGGACAATGGGGGCAACCCTGATCCAGCCATGCCGCGTGTGTGATGACGGCCTTAGGGTTGTAAAGCACTTTCAGCAGTGAAGATAATGACATTAACTGCAGAAGAAGCCCCGGCTAACTTCG…	Pseudovibrio japonicus (0.976)
Proteobacteria	Alphaproteobacteria	Rhodobacterales	Rhodobacteraceae	Ruegeria	Rg176		HE818155	Esteves et al., 2013 [24]	Ircinia variabilis	25°C	Marine Agar	AGTCGAGCGCACCTTCGGGTGAGCGGCGGACGGGTTAGTAACGCGTGGGAACATACCCTTTGGTACGGAATAGCCTCTGGAAACGGAGAGTAATACCGTATGAGCCCTTCGGGGGAAAGATTTATCGCCAAAGGATTGGCCCGCGTTAGATTAGGTAGTTGGTGGGGTAATGGCCTACCAAGCCTACGATCTATAGCTGGTTTTAGAGGATGATCAGCAACACTGGGACTGAGACACGGCCCAGACTCCTACGGGAGGCAGCAGTGGGGAATCTTGGACAATGGGGGCAACCCTGATCCAGCCATGCCGCGTGAGTGATGAAGGCCTTAGGGTCGTAAAGCTCTTTCGCCTGTGAAGATAATGACGGTAGCAGGTAAAGAAACCCCGGCTAACTCCGTG…	Ruegeria atlantica (0.97)
Proteobacteria	Alphaproteobacteria	Rhizobiales	Stappiaceae	Pseudovibrio	Pv177		HE818156	Esteves et al., 2013 [24]	Ircinia variabilis	25°C	Marine Agar	AGTCGAACGGATCCTTCGGGATTAGTGGCAGACGGGTGAGTAACGCGTGGGAAGCTACCTTGTGGTAGGGGACAACAGTTGGAAACGACTGCTAATACCCTATGAGCCCTATGGGGGAAAGATTTATCGCCATGAGATGTGCCCGCGTTAGATTAGCTAGTTGGTAAGGTAATGGCTTACCAAGGCGACGATCTATAGCTGGTCTGAGAGGATGATCAGCCACACTGGGACTGAGACACGGCCCAGACTCCTACGGGAGGCAGCAGTGGGGAATATTGGACAATGGGGGCAACCCTGATCCAGCCATGCCGCGTGTGTGATGACGGCCTTAGGGTTGTAAAGCACTTTCAGCAGTGAAGATAATGACATTAACTGCAGAAGAAGCCCCGGCTAACTTCG…	Pseudovibrio japonicus (0.966)
Proteobacteria	Alphaproteobacteria	Rhodobacterales	Rhodobacteraceae	Ruegeria	Rg178		HE818157	Esteves et al., 2013 [24]	Ircinia variabilis	25°C	Marine Agar	AGTCGAGCGCACCTTTCGGGGTGAGCGGCGGACGGGTTAGTAACGCGTGGGAATATACCCTTTGGTACGGAATAGCCTCTGGAAACGGAGAGTAATACCGTATGAGCCCTTCGGGGGAAAGATTTATCGCCAAAGGATTAGCCCGCGTTAGATTAGGTAGTTGGTGGGGTAATGGCCTACCAAGCCTACGATCTATAGCTGGTTTTAGAGGATGATCAGCAACACTGGGACTGAGACACGGCCCAGACTCCTACGGGAGGCAGCAGTGGGGAATCTTGGACAATGGGCGCAAGCCTGATCCAGCCATGCCGCGTGAGTGATGAAGGCCTTAGGGTCGTAAAGCTCTTTCGCCTGTGAAGATAATGACGGTAGCAGGTAAAGAAACCCCGGCTAACTCCG…	Ruegeria meonggei (0.99)
Proteobacteria	Alphaproteobacteria	Rhodobacterales	Rhodobacteraceae	Ruegeria	Rg179		HE818158	Esteves et al., 2013 [24]	Ircinia variabilis	25°C	Marine Agar	AGTCGAGCGCACCTTCGGGTGAGCGGCGGACGGGTTAGTAACGCGTGGGAACATACCCTTTGGTACGGAATAGCCTCTGGAAACGGAGAGTAATACCGTATGAGCCCTTCGGGGGAAAGATTTATCGCCAAAGGATTGGCCCGCGTTAGATTAGGTAGTTGGTGGGGTAATGGCCTACCAAGCCTACGATCTATAGCTGGTTTTAGAGGATGATCAGCAACACTGGGACTGAGACACGGCCCAGACTCCTACGGGAGGCAGCAGTGGGGAATCTTGGACAATGGGGGCAACCCTGATCCAGCCATGCCGCGTGAGTGATGAAGGCCTTAGGGTCGTAAAGCTCTTTCGCCTGTGAAGATAATGACGGTAGCAGGTAAAGAAACCCCGGCTAACTCCGTG…	Ruegeria atlantica (0.972)
Proteobacteria	Alphaproteobacteria	Rhizobiales	Stappiaceae	Pseudovibrio	Pv180		HE818159	Esteves et al., 2013 [24]	Ircinia variabilis	25°C	Marine Agar	AGTCGAACGGATCCTTCGGGATTAGTGGCAGACGGGTGAGTAACGCGTGGGAAGCTACCTTGTGGTAGGGGACAACAGTTGGAAACGACTGCTAATACCCTATGAGCCCTATGGGGGAAAGATTTATCGCCATGAGATGTGCCCGCGTTAGATTAGCTAGTTGGTAAGGTAATGGCTTACCAAGGCGACGATCTATAGCTGGTCTGAGAGGATGATCAGCCACACTGGGACTGAGACACGGCCCAGACTCCTACGGGAGGCAGCAGTGGGGAATATTGGACAATGGGGGCAACCCTGATCCAGCCATGCCGCGTGTGTGATGACGGCCTTAGGGTTGTAAAGCACTTTCAGCAGTGAAGATAATGACATTAACTGCAGAAGAAGCCCCGGCTAACTTCG…	Pseudovibrio japonicus (0.966)
Proteobacteria	Alphaproteobacteria	Rhizobiales	Stappiaceae	Pseudovibrio	Pv181		HE818160	Esteves et al., 2013 [24]	Ircinia variabilis	25°C	Marine Agar	AACGGATCCTTCGGGATTAGTGGCAGACGGGTGAGTAACGCGTGGGAAGCTACCTTGTGGTAGGGGACAACAGTTGGAAACGACTGCTAATACCCTATGAGCCCTATGGGGGAAAGATTTATCGCCATGAGATGTGCCCGCGTTAGATTAGCTAGTTGGTAAGGTAATGGCTTACCAAGGCGACGATCTATAGCTGGTCTGAGAGGATGATCAGCCACACTGGGACTGAGACACGGCCCAGACTCCTACGGGAGGCAGCAGTGGGGAATATTGGACAATGGGGGCAACCCTGATCCAGCCATGCCGCGTGTGTGATGACGGCCTTAGGGTTGTAAAGCACTTTCAGCAGTGAAGATAATGACATTAACTGCAGAAGAAGCCCCGGCTAACTTCGTGCCA…	Pseudovibrio japonicus (0.968)
Proteobacteria	Alphaproteobacteria	Rhizobiales	Stappiaceae	Pseudovibrio	Pv182		HE818161	Esteves et al., 2013 [24]	Ircinia variabilis	25°C	Marine Agar	ACGGATCCTTCGGGATtAGTGGCAGACGGGTGAGTAACGCGTGGGAAGCTACCTTGTGGTAGGGGACAACAGTTGGAAACGACTGCTAATACCCTATGAGCCCTATGGGGGAAAGATTTATCGCCATGAGATGTGCCCGCGTTAGATTAGCTAGTTGGTAAGGTAATGGCTTACCAAGGCGACGATCTATAGCTGGTCTGAGAGGATGATCAGCCACACTGGGACTGAGACACGGCCCAGACTCCTACGGGAGGCAGCAGTGGGGAATATTGGACAATGGGGGCAACCCTGATCCAGCCATGCCGCGTGTGTGATGACGGCCTTAGGGTTGTAAAGCACTTTCAGCAGTGAAGATAATGACATTAACTGCAGAAGAAGCCCCGGCTAACTTCGTGCCAG…	Pseudovibrio japonicus (0.974)
Proteobacteria	Alphaproteobacteria	Rhodobacterales	Rhodobacteraceae	Ruegeria	Rg183		HE818162	Esteves et al., 2013 [24]	Ircinia variabilis	25°C	Marine Agar	AGTCGAGCGCACCTTCGGGTGAGCGGCGGACGGGTTAGTAACGCGTGGGAACATACCCTTTGGTACGGAATAGCCTCTGGAAACGGAGAGTAATACCGTATGAGCCCTTCGGGGGAAAGATTTATCGCCAAAGGATTGGCCCGCGTTAGATTAGGTAGTTGGTGGGGTAATGGCCTACCAAGCCTACGATCTATAGCTGGTTTTAGAGGATGATCAGCAACACTGGGACTGAGACACGGCCCAGACTCCTACGGGAGGCAGCAGTGGGGAATCTTGGACAATGGGGGCAACCCTGATCCAGCCATGCCGCGTGAGTGATGAAGGCCTTAGGGTCGTAAAGCTCTTTCGCCTGTGAAGATAATGACGGTAGCAGGTAAAGAAACCCCGGCTAACTCCGTG…	Ruegeria atlantica (0.974)
Proteobacteria	Gammaproteobacteria	Alteromonadales	Shewanellaceae	Unclassified	Sw184	Shewanella sp.	HE818163	Esteves et al., 2013 [24]	Ircinia variabilis	25°C	Marine Agar	AGTCGAGCGGTAACAGAGAGTAGCTTGCTACTCTGCTGACGAGCGGCGGACGGGTGAGTAATGCCTGGGAATTTGCCCAGTTGTGGGGGATAACAGTTGGAAACGACTGCTAATACCGCATAAACCCTACGGGGAAAAGCAGGGGACCTTCGGGCCTTGCGCAATTGGATAAGCCCAGGTGGGATTAGCTAGATGGTGAGGTAAAGGCTCACCATGGCGACGATCCCTAGCTGTTCTGAGAGGATGATCAGCCACACTGGGACTGAGACACGGCCCAGACTCCTACGGGAGGCAGCAGTGGGGAATATTGCACAATGGGGGAAACCCTGATGCAGCCATGCCGCGTGTGTGAAGAAGGCCCTAGGGTTGTAAAGCACTTTCAGTCAGGAGGAAAGGTTG…	Shewanella irciniae (0.976)
Proteobacteria	Alphaproteobacteria	Rhizobiales	Stappiaceae	Pseudovibrio	Pv185		HE818164	Esteves et al., 2013 [24]	Ircinia variabilis	25°C	Marine Agar	AGTCGAACGGATCCTTCGGGATTAGTGGCAGACGGGTGAGTAACGCGTGGGAAGCTACCTTGTGGTAGGGGACAACAGTTGGAAACGACTGCTAATACCCTATGAGCCCTATGGGGGAAAGATTTATCGCCATGAGATGTGCCCGCGTTAGATTAGCTAGTTGGTAAGGTAATGGCTTACCAAGGCGACGATCTATAGCTGGTCTGAGAGGATGATCAGCCACACTGGGACTGAGACACGGCCCAGACTCCTACGGGAGGCAGCAGTGGGGAATATTGGACAATGGGGGCAACCCTGATCCAGCCATGCCGCGTGTGTGATGACGGCCTTAGGGTTGTAAAGCACTTTCAGCAGTGAAGATAATGACATTAACTGCAGAAGAAGCCCCGGCTAACTTCG…	Pseudovibrio japonicus (0.97)
Proteobacteria	Alphaproteobacteria	Rhodobacterales	Rhodobacteraceae	Ruegeria	Rg186		HE818165	Esteves et al., 2013 [24]	Ircinia variabilis	25°C	Marine Agar	AGTCGAGCGCACCTTCGGGTGAGCGGCGGACGGGTTAGTAACGCGTGGGAACATACCCTTTGGTACGGAATAGCCTCTGGAAACGGAGAGTAATACCGTATGAGCCCTTCGGGGGAAAGATTTATCGCCAAAGGATTGGCCCGCGTTAGATTAGGTAGTTGGTGGGGTAATGGCCTACCAAGCCTACGATCTATAGCTGGTTTTAGAGGATGATCAGCAACACTGGGACTGAGACACGGCCCAGACTCCTACGGGAGGCAGCAGTGGGGAATCTTGGACAATGGGGGCAACCCTGATCCAGCCATGCCGCGTGAGTGATGAAGGCCTTAGGGTCGTAAAGCTCTTTCGCCTGTGAAGATAATGACGGTAGCAGGTAAAGAAACCCCGGCTAACTCCGTG…	Ruegeria atlantica (0.973)
Proteobacteria	Alphaproteobacteria	Rhizobiales	Stappiaceae	Pseudovibrio	Pv187		HE818166	Esteves et al., 2013 [24]	Ircinia variabilis	25°C	Marine Agar	AGTCGAACGGATCCTTCGGGATTAGTGGCAGACGGGTGAGTAACGCGTGGGAAGCTACCTTGTGGTAGGGGACAACAGTTGGAAACGACTGCTAATACCCTATGAGCCCTATGGGGGAAAGATTTATCGCCATGAGATGTGCCCGCGTTAGATTAGCTAGTTGGTAAGGTAATGGCTTACCAAGGCGACGATCTATAGCTGGTCTGAGAGGATGATCAGCCACACTGGGACTGAGACACGGCCCAGACTCCTACGGGAGGCAGCAGTGGGGAATATTGGACAATGGGGGCAACCCTGATCCAGCCATGCCGCGTGTGTGATGACGGCCTTAGGGTTGTAAAGCACTTTCAGCAGTGAAGATAATGACATTAACTGCAGAAGAAGCCCCGGCTAACTTCG…	Pseudovibrio japonicus (0.971)
Proteobacteria	Gammaproteobacteria	Alteromonadales	Shewanellaceae	Parashewanella (87%)	Sw188	Shewanella sp.	HE818167	Esteves et al., 2013 [24]	Ircinia variabilis	25°C	Marine Agar	AGTCGAGCGGTAACAGAGAGTAGCTTGCTACTCTGCTGACGAGCGGCGGACGGGTGAGTAATGCCTGGGAATTTGCCCAGTTGTGGGGGATAACAGTTGGAAACGACTGCTAATACCGCATAAACCCTACGGGGAAAAGCAGGGGACCTTCGGGCCTTGCGCAATTGGATAAGCCCAGGTGGGATTAGCTAGATGGTGAGGTAAAGGCTCACCATGGCGACGATCCCTAGCTGTTCTGAGAGGATGATCAGCCACACTGGGACTGAGACACGGCCCAGACTCCTACGGGAGGCAGCAGTGGGGAATATTGCACAATGGGGGAAACCCTGATGCAGCCATGCCGCGTGTGTGAAGAAGGCCCTAGGGTTGTAAAGCACTTTCAGTCAGGAGGAAAGGTTG…	Shewanella irciniae (1)
Proteobacteria	Alphaproteobacteria	Rhizobiales	Stappiaceae	Pseudovibrio	Pv189		HE818168	Esteves et al., 2013 [24]	Ircinia variabilis	25°C	Marine Agar	AGTCGAACGGATCCTTCGGGATTAGTGGCAGACGGGTGAGTAACGCGTGGGAAGCTACCTTGTGGTAGGGGACAACAGTTGGAAACGACTGCTAATACCCTATGAGCCCTATGGGGGAAAGATTTATCGCCATGAGATGTGCCCGCGTTAGATTAGCTAGTTGGTAAGGTAATGGCTTACCAAGGCGACGATCTATAGCTGGTCTGAGAGGATGATCAGCCACACTGGGACTGAGACACGGCCCAGACTCCTACGGGAGGCAGCAGTGGGGAATATTGGACAATGGGGGCAACCCTGATCCAGCCATGCCGCGTGTGTGATGACGGCCTTAGGGTTGTAAAGCACTTTCAGCAGTGAAGATAATGACATTAACTGCAGAAGAAGCCCCGGCTAACTTCG…	Pseudovibrio japonicus (0.975)
Proteobacteria	Gammaproteobacteria	Alteromonadales	Shewanellaceae	Shewanella	Sw190		HE818169	Esteves et al., 2013 [24]	Ircinia variabilis	25°C	Marine Agar	AGTCGAGCGGTAACAGGAAAGTGCTTGCACTTTTGCTGACGAGCGGCGGACGGGTGAGTAATGCCTAGGTATCTGCCCAGTCGAGGGGGATAACAGTTGGAAACGACTGCTAATACCGCATACGCCCTACGGGGGAAAGGAGGGGACCTTCGGGCCTTTCGCGATTGGATGAACCTAGGTGGGATTAGCTAGTTGGTGAGGTAATGGCTCACCAAGGCGACGATCCCTAGCTGGTCTGAGAGGATGATCAGCCACACTGGAACTGAGACACGGTCCAGACTCCTACGGGAGGCAGCAGTGGGGAATATTGCACAATGGGGGAAACCCTGATGCAGCCATGCCGCGTGTGTGAAGAAGGCCTTCGGGTTGTAAAGCACTTTCAGCGAGGAGGAAAGgTTg…	Shewanella surugensis (0.879)
Proteobacteria	Alphaproteobacteria	Rhizobiales	Stappiaceae	Pseudovibrio	Pv191		HE818170	Esteves et al., 2013 [24]	Ircinia variabilis	25°C	Marine Agar	GTGGCAGACGGGTGAGTAACGCGTGGGAAGCTACCTTGTGGTAGGGGACAACAGTTGGAAACGACTGCTAATACCCTATGAGCCCTATGGGGGAAAGATTTATCGCCATGAGATGTGCCCGCGTTAGATTAGCTAGTTGGTAAGGTAATGGCTTACCAAGGCGACGATCTATAGCTGGTCTGAGAGGATGATCAGCCACACTGGGACTGAGACACGGCCCAGACTCCTACGGGAGGCAGCAGTGGGGAATATTGGACAATGGGGGCAACCCTGATCCAGCCATGCCGCGTGTGTGATGACGGCCTTAGGGTTGTAAAGCACTTTCAGCAGTGAAGATAATGACATTAACTGCAGAAGAAGCCCCGGCTAACTTCGTGCCAGCAGCCGCGGTAATACGAA…	Pseudovibrio japonicus (0.967)
Proteobacteria	Alphaproteobacteria	Rhizobiales	Stappiaceae	Pseudovibrio	Pv192		HE818171	Esteves et al., 2013 [24]	Ircinia variabilis	25°C	Marine Agar	AGTGGCAGACGGGTGAGTAACGCGTGGGAAGCTACCTTGTGGTAGGGGACAACAGTTGGAAACGACTGCTAATACCCTATGAGCCCTATGGGGGAAAGATTTATCGCCATGAGATGTGCCCGCGTTAGATTAGCTAGTTGGTAAGGTAATGGCTTACCAAGGCGACGATCTATAGCTGGTCTGAGAGGATGATCAGCCACACTGGGACTGAGACACGGCCCAGACTCCTACGGGAGGCAGCAGTGGGGAATATTGGACAATGGGGGCAACCCTGATCCAGCCATGCCGCGTGTGTGATGACGGCCTTAGGGTTGTAAAGCACTTTCAGCAGTGAAGATAATGACATTAACTGCAGAAGAAGCCCCGGCTAACTTCGTGCCAGCAGCCGCGGTAATACGA…	Pseudovibrio japonicus (0.968)
Proteobacteria	Alphaproteobacteria	Rhodobacterales	Rhodobacteraceae	Ruegeria	Rg193		HE818172	Esteves et al., 2013 [24]	Ircinia variabilis	25°C	Marine Agar	AGTCGAGCGCACCTTCGGGTGAGCGGCGGACGGGTTAGTAACGCGTGGGAACATACCCTTTGGTACGGAATAGCCTCTGGAAACGGAGAGTAATACCGTATGAGCCCTTCGGGGGAAAGATTTATCGCCAAAGGATTGGCCCGCGTTAGATTAGGTAGTTGGTGGGGTAATGGCCTACCAAGCCTACGATCTATAGCTGGTTTTAGAGGATGATCAGCAACACTGGGACTGAGACACGGCCCAGACTCCTACGGGAGGCAGCAGTGGGGAATCTTGGACAATGGGGGCAACCCTGATCCAGCCATGCCGCGTGAGTGATGAAGGCCTTAGGGTCGTAAAGCTCTTTCGCCTGTGAAGATAATGACGGTAGCAGGTAAAGAAACCCCGGCTAACTCCGTG…	Ruegeria atlantica (0.974)
Proteobacteria	Alphaproteobacteria	Rhizobiales	Stappiaceae	Pseudovibrio	Pv194		HE818173	Esteves et al., 2013 [24]	Ircinia variabilis	25°C	Marine Agar	AGTCGAACGGATCCTTCGGGATTAGTGGCAGACGGGTGAGTAACGCGTGGGAAGCTACCTTGTGGTAGGGGACAACAGTTGGAAACGACTGCTAATACCCTATGAGCCCTATGGGGGAAAGATTTATCGCCATGAGATGTGCCCGCGTTAGATTAGCTAGTTGGTAAGGTAATGGCTTACCAAGGCGACGATCTATAGCTGGTCTGAGAGGATGATCAGCCACACTGGGACTGAGACACGGCCCAGACTCCTACGGGAGGCAGCAGTGGGGAATATTGGACAATGGGGGCAACCCTGATCCAGCCATGCCGCGTGTGTGATGACGGCCTTAGGGTTGTAAAGCACTTTCAGCAGTGAAGATAATGACATTAACTGCAGAAGAAGCCCCGGCTAACTTCG…	Pseudovibrio japonicus (0.965)
Proteobacteria	Gammaproteobacteria	Alteromonadales	Shewanellaceae	Parashewanella (83%)	Sw195	Shewanella sp.	HE818174	Esteves et al., 2013 [24]	Ircinia variabilis	25°C	Marine Agar	AGTCGAGCGGTAACAGAGAGTAGCTTGCTACTCTGCTGACGAGCGGCGGACGGGTGAGTAATGCCTGGGAATTTGCCCAGTTGTGGGGGATAACAGTTGGAAACGACTGCTAATACCGCATAAACCCTACGGGGAAAAGCAGGGGACCTTCGGGCCTTGCGCAATTGGATAAGCCCAGGTGGGATTAGCTAGATGGTGAGGTAAAGGCTCACCATGGCGACGATCCCTAGCTGTTCTGAGAGGATGATCAGCCACACTGGGACTGAGACACGGCCCAGACTCCTACGGGAGGCAGCAGTGGGGAATATTGCACAATGGGGGAAACCCTGATGCAGCCATGCCGCGTGTGTGAAGAAGGCCCTAGGGTTGTAAAGCACTTTCAGTCAGGAGGAAAGGTTG…	Shewanella irciniae (0.977)
Proteobacteria	Alphaproteobacteria	Rhizobiales	Stappiaceae	Pseudovibrio	Pv196		HE818175	Esteves et al., 2013 [24]	Ircinia variabilis	25°C	Marine Agar	AGTCGAACGGATCCTTCGGGATTAGTGGCAGACGGGTGAGTAACGCGTGGGAAGCTACCTTGTGGTAGGGGACAACAGTTGGAAACGACTGCTAATACCCTATGAGCCCTATGGGGGAAAGATTTATCGCCATGAGATGTGCCCGCGTTAGATTAGCTAGTTGGTAAGGTAATGGCTTACCAAGGCGACGATCTATAGCTGGTCTGAGAGGATGATCAGCCACACTGGGACTGAGACACGGCCCAGACTCCTACGGGAGGCAGCAGTGGGGAATATTGGACAATGGGGGCAACCCTGATCCAGCCATGCCGCGTGTGTGATGACGGCCTTAGGGTTGTAAAGCACTTTCAGCAGTGAAGATAATGACATTAACTGCAGAAGAAGCCCCGGCTAACTTCG…	Pseudovibrio japonicus (0.977)
Proteobacteria	Gammaproteobacteria	Vibrionales	Vibrionaceae	Vibrio	Vb198		HE818176	Esteves et al., 2013 [24]	Ircinia variabilis	25°C	Marine Agar	TCGAGCGGAAACGACACTAACAATCCTTCGGGTGCGTTAATGGGCGTCGAGCGGCGGACGGGTGAGTAATGCCTAGGAAATTGCCTTGATGTGGGGGATAACCATTGGAAACGATGGCTAATACCGCATAATGCCTACGGGCCAAAGAGGGGGACCTTCGGGCCTCTCGCGTCAAGATATGCCTAGGTGGGATTAGCTAGTTGGTGAGGTAATGGCTCACCAAGGCGACGATCCCTAGCTGGTCTGAGAGGATGATCAGCCACACTGGAACTGAGACACGGTCCAGACTCCTACGGGAGGCAGCAGTGGGGAATATTGCACAATGGGCGAAAGCCTGATGCAGCCATGCCGCGTGTATGAAGAAGGCCTTCGGGTTGTAAAGTACTTTCAGTTGTGAGG…	Vibrio crassostreae; Vibrio gigantis (0.995)
Proteobacteria	Gammaproteobacteria	Vibrionales	Vibrionaceae	Vibrio	Vb199		HE818177	Esteves et al., 2013 [24]	Ircinia variabilis	25°C	Marine Agar	AGTCGAGCGGAAACGACAACATTGACCCTTCGGGTGATTTGTTGGGCGTCGAGCGGCGGACGGGTGAGTAATGCCTGGGAAATTGCCCTGATGTGGGGGATAACCATTGGAAACGATGGCTAATACCGCATAATGCCTTCGGGCCAAAGAGGGGGACCTTCGGGCCTCTCGCGTCAGGATATGCCCAGGTGGGATTAGCTAGTTGGTGAGGTAATGGCTCACCAAGGCGACGATCCCTAGCTGGTCTGAGAGGATGATCAGCCACACTGGAACTGAGACACGGTCCAGACTCCTACGGGAGGCAGCAGTGGGGAATATTGCACAATGGGCGCAAGCCTGATGCAGCCATGCCGCGTGTATGAAGAAGGCCTTCGGGTTGTAAAGTACTTTCAGTCGTGA…	Vibrio atypicus (0.927)
Proteobacteria	Alphaproteobacteria	Rhizobiales	Stappiaceae	Pseudovibrio	Pv200		HE818178	Esteves et al., 2013 [24]	Ircinia variabilis	25°C	Marine Agar	AGTCGAACGGATCCTTCGGGATTAGTGGCAGACGGGTGAGTAACGCGTGGGAAGCTACCTTGTGGTAGGGGACAACAGTTGGAAACGACTGCTAATACCCTATGAGCCCTATGGGGGAAAGATTTATCGCCATGAGATGTGCCCGCGTTAGATTAGCTAGTTGGTAAGGTAATGGCTTACCAAGGCGACGATCTATAGCTGGTCTGAGAGGATGATCAGCCACACTGGGACTGAGACACGGCCCAGACTCCTACGGGAGGCAGCAGTGGGGAATATTGGACAATGGGGGCAACCCTGATCCAGCCATGCCGCGTGTGTGATGACGGCCTTAGGGTTGTAAAGCACTTTCAGCAGTGAAGATAATGACATTAACTGCAGAAGAAGCCCCGGCTAACTTCG…	Pseudovibrio japonicus (0.975)
Proteobacteria	Alphaproteobacteria	Rhodobacterales	Rhodobacteraceae	Ruegeria	Rg201		HE818179	Esteves et al., 2013 [24]	Ircinia variabilis	25°C	Marine Agar	AGTCGAGCGCACCTTCGGGTGAGCGGCGGACGGGTTAGTAACGCGTGGGAACATACCCTTTGGTACGGAATAGCCTCTGGAAACGGAGAGTAATACCGTATGAGCCCTTCGGGGGAAAGATTTATCGCCAAAGGATTGGCCCGCGTTAGATTAGGTAGTTGGTGGGGTAATGGCCTACCAAGCCTACGATCTATAGCTGGTTTTAGAGGATGATCAGCAACACTGGGACTGAGACACGGCCCAGACTCCTACGGGAGGCAGCAGTGGGGAATCTTGGACAATGGGGGCAACCCTGATCCAGCCATGCCGCGTGAGTGATGAAGGCCTTAGGGTCGTAAAGCTCTTTCGCCTGTGAAGATAATGACGGTAGCAGGTAAAGAAACCCCGGCTAACTCCGTG…	Ruegeria atlantica (0.97)
Proteobacteria	Gammaproteobacteria	Vibrionales	Vibrionaceae	Vibrio	Vb202		HE818180	Esteves et al., 2013 [24]	Ircinia variabilis	25°C	Marine Agar	AGTCGAGCGGAAACGACACTAACAATCCTTCGGGTGCGTTAATGGGCGTCGAGCGGCGGACGGGTGAGTAATGCCTAGGAAATTGCCTTGATGTGGGGGATAACCATTGGAAACGATGGCTAATACCGCATAATGCCTACGGGCCAAAGAGGGGGACCTTCGGgCCTCTCGCGTCAAGATATGCCTAGGTGGGATTAGCTAGTTGGTGAGGTAATGGCTCACCAAGGCGACGATCCCTAGCTGGTCTGAGAGGATGATCAGCCACACTGGAACTGAGACACGGTCCAGACTCCTACGGGAGGCAGCAGTGGGGAATATTGCACAATGGGCGAAAGCCTGATGCAGCCATGCCGCGTGTATGAAGAAGGCCTTCGGGTTGTAAAGTACTTTCAGTTGTGA…	Vibrio crassostreae; Vibrio gigantis; Vibrio artabrorum (0.987)
Proteobacteria	Gammaproteobacteria	Alteromonadales	Shewanellaceae	Shewanella	Sw203		HE818181	Esteves et al., 2013 [24]	Ircinia variabilis	25°C	Marine Agar	AGTCGAGCGGAAACAGAAAGTAGCTTGCTACTTTGCTGTCGAGCGGCGGACGGGTGAGTAATGCCTAGATATCTGCCTAGTCGTGGGGGATAACAGTTGGAAACGACTGCTAATACCGCATACGCCCTACGGGGGAAAGGAGGGGACCTTCGGGCCTTTCGCGATTAGATGAGTCTAGGTGGGATTAGCTAGTAGGTGAGGTAATGGCTCACCTAGGCGACGATCCCTAGCTGTTCTGAGAGGATGATCAGCCACACTGGGACTGAGACACGGCCCAGACTCCTACGGGAGGCAGCAGTGGGGAATATTGCACAATGGGCGAAAGCCTGATGCAGCCATGCCGCGTGTGTGAAGAAGGCCTTCGGGTTGTAAAGCACTTTCAGCGAGGAGGAAAGGTTA…	Shewanella sediminis (0.939)
Proteobacteria	Alphaproteobacteria	Rhizobiales	Stappiaceae	Pseudovibrio	Pv204		HE818182	Esteves et al., 2013 [24]	Ircinia variabilis	25°C	Marine Agar	AGTCGAACGGATCCTTCGGGATTAGTGGCAGACGGGTGAGTAACGCGTGGGAAGCTACCTTGTGGTAGGGGACAACAGTTGGAAACGACTGCTAATACCCTATGAGCCCTATGGGGGAAAGATTTATCGCCATGAGATGTGCCCGCGTTAGATTAGCTAGTTGGTAAGGTAATGGCTTACCAAGGCGACGATCTATAGCTGGTCTGAGAGGATGATCAGCCACACTGGGACTGAGACACGGCCCAGACTCCTACGGGAGGCAGCAGTGGGGAATATTGGACAATGGGGGCAACCCTGATCCAGCCATGCCGCGTGTGTGATGACGGCCTTAGGGTTGTAAAGCACTTTCAGCAGTGAAGATAATGACATTAACTGCAGAAGAAGCCCCGGCTAACTTCG…	Pseudovibrio japonicus (0.972)
Proteobacteria	Gammaproteobacteria	Alteromonadales	Shewanellaceae	Shewanella	Sw205		HE818183	Esteves et al., 2013 [24]	Ircinia variabilis	25°C	Marine Agar	AGTCGAGCGGAAACAGGAArGTAGCTTGCTACTTTCGCTGTCGAGCGGCGGACGGGTGAGTAATGCCTAGATATCTGCCTAGTCGTGGGGGATAACAGTTGGAAACGACTGCTAATACCGCATACGCCCTACGGGGGAAAGGAGGGGACCTTCGGGCCTTTCGCGATTAGATGAGTCTAGGTGGGATTAGCTAGTAGGTGAGGTAATGGCTCACCTAGGCGACGATCCCTAGCTGTTCTGAGAGGATGATCAGCCACACTGGGACTGAGACACGGCCCAGACTCCTACGGGAGGCAGCAGTGGGGAATATTGCACAATGGGCGAAAGCCTGATGCAGCCATGCCGCGTGTGTGAAGAAGGCCTTCGGGTTGTAAAGCACTTTCAGCGAGGAGGAAAGGT…	Shewanella sediminis (0.941)
Proteobacteria	Gammaproteobacteria	Alteromonadales	Shewanellaceae	Shewanella	Sw206		HE818184	Esteves et al., 2013 [24]	Ircinia variabilis	25°C	Marine Agar	AGTCGAGCGGAAACAGGAArGTAGCTTGCTACTTTCGCTGTCGAGCGGCGGACGGGTGAGTAATGCCTAGATATCTGCCTAGTCGTGGGGGATAACAGTTGGAAACGACTGCTAATACCGCATACGCCCTACGGGGGAAAGGAGGGGACCTTCGGGCCTTTCGCGATTAGATGAGTCTAGGTGGGATTAGCTAGTAGGTGAGGTAATGGCTCACCTAGGCGACGATCCCTAGCTGTTCTGAGAGGATGATCAGCCACACTGGGACTGAGACACGGCCCAGACTCCTACGGGAGGCAGCAGTGGGGAATATTGCACAATGGGCGAAAGCCTGATGCAGCCATGCCGCGTGTGTGAAGAAGGCCTTCGGGTTGTAAAGCACTTTCAGCGAGGAGGAAAGGT…	Shewanella sediminis (0.941)
Proteobacteria	Alphaproteobacteria	Rhizobiales	Stappiaceae	Pseudovibrio	Pv208		HE818185	Esteves et al., 2013 [24]	Ircinia variabilis	25°C	Marine Agar	TAGTGGCAGACGGGTGAGTAACGCGTGGGAAGCTACCTTGTGGTAGGGGACAACAGTTGGAAACGACTGCTAATACCCTATGAGCCCTATGGGGGAAAGATTTATCGCCATGAGATGTGCCCGCGTTAGATTAGCTAGTTGGTAAGGTAATGGCTTACCAAGGCGACGATCTATAGCTGGTCTGAGAGGATGATCAGCCACACTGGGACTGAGACACGGCCCAGACTCCTACGGGAGGCAGCAGTGGGGAATATTGGACAATGGGGGCAACCCTGATCCAGCCATGCCGCGTGTGTGATGACGGCCTTAGGGTTGTAAAGCACTTTCAGCAGTGAAGATAATGACATTAACTGCAGAAGAAGCCCCGGCTAACTTCGTGCCAGCAGCCGCGGTAATACG…	Pseudovibrio japonicus (0.968)
Proteobacteria	Alphaproteobacteria	Rhizobiales	Stappiaceae	Pseudovibrio	Pv209		HE818186	Esteves et al., 2013 [24]	Ircinia variabilis	25°C	Marine Agar	AGTCGAACGGATCCTTCGGGATTAGTGGCAGACGGGTGAGTAACGCGTGGGAAGCTACCTTGTGGTAGGGGACAACAGTTGGAAACGACTGCTAATACCCTATGAGCCCTATGGGGGAAAGATTTATCGCCATGAGATGTGCCCGCGTTAGATTAGCTAGTTGGTAAGGTAATGGCTTACCAAGGCGACGATCTATAGCTGGTCTGAGAGGATGATCAGCCACACTGGGACTGAGACACGGCCCAGACTCCTACGGGAGGCAGCAGTGGGGAATATTGGACAATGGGGGCAACCCTGATCCAGCCATGCCGCGTGTGTGATGACGGCCTTAGGGTTGTAAAGCACTTTCAGCAGTGAAGATAATGACATTAACTGCAGAAGAAGCCCCGGCTAACTTCG…	Pseudovibrio japonicus (0.962)
Proteobacteria	Gammaproteobacteria	Oceanospirillales	Oceanospirillaceae	Amphritea	Ap210		HE818187	Esteves et al., 2013 [24]	Ircinia variabilis	25°C	Marine Agar	AGTCGAGCGGTAACAGGGGTAGCTTGCTACCCGCTGACGAGCGGCGGACGGGTGAGTAACGCGTACGAATCTGCCTAGTAGTGGGGGATAGCCCAGAGAAATTTGGATTAATACCGCATACGCCCTACGGGGGAAAGCAGGGGACCTTCGGGCCTTGCGCTATTAGATGAGCGTGCGTCGGATTAGCTAGTTGGTGGGGTAATGGCCTACCAAGGCGACGATCCGTAGCTGGTCTGAGAGGATGATCAGCCACACTGGGACTGAGACACGGCCCAGACTCCTACGGGAGGCAGCAGTGGGGAATATTGCACAATGGGCGCAAGCCTGATGCAGCCATGCCGCGTGTGTGAAGAAGGCCTTAGGGTTGTAAAGCACTTTCAGCAGTGAGGAAAGGTTAGT…	Amphritea ceti (0.991)
Proteobacteria	Alphaproteobacteria	Rhodobacterales	Rhodobacteraceae	Unclassified	Lk212		HE818188	Esteves et al., 2013 [24]	Ircinia variabilis	25°C	Marine Agar	GGCGGACGGGTTAGTAACGCGTGGGAATATACCCTTCACTATGGAATAGCCTCGGGAAACTGAGAGTAATACCATATACGCCCTTCGGGGGAAAGATTTATCGGTGAAGGATTAGCCCGCGTTAGATTAGATAGTTGGTGGGGTAATGGCCTACCAAGTCTACGATCTATAGCTGGTTTGAGAGGATGATCAGCAACACTGGGACTGAGACACGGCCCAGACTCCTACGGGAGGCAGCAGTGGGGAATCTTAGACAATGGGCGCAAGCCTGATCTAGCCATGCCGCGTGAGTGATGAAGGCCTTAGGGTCGTAAAGCTCTTTCGCCAGAGATGATAATGACAGTATCTGGTAAAGAAACCCCGGCTAACTCCGTGCCAGCAGCCGCGGTAATACGGAGG…	Aliiroseovarius halocynthiae (0.882)
Proteobacteria	Alphaproteobacteria	Rhizobiales	Stappiaceae	Pseudovibrio	Pv213		HE818189	Esteves et al., 2013 [24]	Ircinia variabilis	25°C	Marine Agar	AGTCGAACGGATCCTTCGGGATTAGTGGCAGACGGGTGAGTAACGCGTGGGAAGCTACCTTGTGGTAGGGGACAACAGTTGGAAACGACTGCTAATACCCTATGAGCCCTATGGGGGAAAGATTTATCGCCATGAGATGTGCCCGCGTTAGATTAGCTAGTTGGTAAGGTAATGGCTTACCAAGGCGACGATCTATAGCTGGTCTGAGAGGATGATCAGCCACACTGGGACTGAGACACGGCCCAGACTCCTACGGGAGGCAGCAGTGGGGAATATTGGACAATGGGGGCAACCCTGATCCAGCCATGCCGCGTGTGTGATGACGGCCTTAGGGTTGTAAAGCACTTTCAGCAGTGAAGATAATGACATTAACTGCAGAAGAAGCCCCGGCTAACTTCG…	Pseudovibrio japonicus (0.975)
Proteobacteria	Alphaproteobacteria	Rhodobacterales	Rhodobacteraceae	Ruegeria	Rg214		HE818190	Esteves et al., 2013 [24]	Ircinia variabilis	25°C	Marine Agar	AGTCGAGCGCACCTTCGGGTGAGCGGCGGACGGGTTAGTAACGCGTGGGAATATACCCTTTGGTACGGAATAGCCTCTGGAAACGGAGAGTAATACCGTATGAGCCCTTCGGGGGAAAGATTTATCGCCAAAGGATTAGCCCGCGTTAGATTAGGTAGTTGGTGGGGTAATGGCCTACCAAGCCTACGATCTATAGCTGGTTTTAGAGGATGATCAGCAACACTGGGACTGAGACACGGCCCAGACTCCTACGGGAGGCAGCAGTGGGGAATCTTGGACAATGGGCGCAAGCCTGATCCAGCCATGCCGCGTGAGTGATGAAGGCCTTAGGGTCGTAAAGCTCTTTCGCCTGTGAAGATAATGACGGTAGCAGGTAAAGAAACCCCGGCTAACTCCGTG…	Ruegeria meonggei (0.975)
Proteobacteria	Gammaproteobacteria	Alteromonadales	Shewanellaceae	Shewanella	Sw215		HE818191	Esteves et al., 2013 [24]	Ircinia variabilis	25°C	Marine Agar	AGTCGAGCGGAAACAGAAAGTAGCTTGCTACTTTGCTGTCGAGCGGCGGACGGGTGAGTAATGCCTAGATATCTGCCTAGTCGTGGGGGATAACAGTTGGAAACGACTGCTAATACCGCATACGCCCTACGGGGGAAAGGAGGGGACCTTCGGGCCTTTCGCGATTAGATGAGTCTAGGTGGGATTAGCTAGTAGGTGAGGTAATGGCTCACCTAGGCGACGATCCCTAGCTGTTCTGAGAGGATGATCAGCCACACTGGGACTGAGACACGGCCCAGACTCCTACGGGAGGCAGCAGTGGGGAATATTGCACAATGGGCGAAAGCCTGATGCAGCCATGCCGCGTGTGTGAAGAAGGCCTTCGGGTTGTAAAGCACTTTCAGCGAGGAGGAAAGGTTA…	Shewanella sediminis (0.938)
Proteobacteria	Gammaproteobacteria	Alteromonadales	Shewanellaceae	Shewanella	Sw216		HE818192	Esteves et al., 2013 [24]	Ircinia variabilis	25°C	Marine Agar	AGTCGAGCGGAAACAGGAAAGTAGCTTGCTACTTTCGCTGTCGAGCGGCGGACGGGTGAGTAATGCCTAGATATCTGCCTAGTCGTGGGGGATAACAGTTGGAAACGACTGCTAATACCGCATACGCCCTACGGGGGAAAGGAGGGGACCTTCGGGCCTTTCGCGATTAGATGAGTCTAGGTGGGATTAGCTAGTAGGTGAGGTAATGGCTCACCTAGGCGACGATCCCTAGCTGTTCTGAGAGGATGATCAGCCACACTGGGACTGAGACACGGCCCAGACTCCTACGGGAGGCAGCAGTGGGGAATATTGCACAATGGGCGAAAGCCTGATGCAGCCATGCCGCGTGTGTGAAGAAGGCCTTCGGGTTGTAAAGCACTTTCAGCGAGGAGGAAAGGT…	Shewanella sediminis (0.931)
Proteobacteria	Alphaproteobacteria	Rhodobacterales	Rhodobacteraceae	Ruegeria	Rg218		HE818193	Esteves et al., 2013 [24]	Ircinia variabilis	25°C	Marine Agar	TCGAGCGCACCTTCGGGTGAGCGGCGGACGGGTTAGTAACGCGTGGGAACATACCCTTTGGTACGGAATAGCCTCTGGAAACGGAGAGTAATACCGTATGAGCCCTTCGGGGGAAAGATTTATCGCCAAAGGATTGGCCCGCGTTAGATTAGGTAGTTGGTGGGGTAATGGCCTACCAAGCCTACGATCTATAGCTGGTTTTAGAGGATGATCAGCAACACTGGGACTGAGACACGGCCCAGACTCCTACGGGAGGCAGCAGTGGGGAATCTTGGACAATGGGGGCAACCCTGATCCAGCCATGCCGCGTGAGTGATGAAGGCCTTAGGGTCGTAAAGCTCTTTCGCCTGTGAAGATAATGACGGTAGCAGGTAAAGAAACCCCGGCTAACTCCGTGCC…	Ruegeria atlantica (0.97)
Proteobacteria	Gammaproteobacteria	Vibrionales	Vibrionaceae	Vibrio	Vb219		HE818194	Esteves et al., 2013 [24]	Ircinia variabilis	25°C	Marine Agar	AGTCGAGCGGAAACGAGAAGGTGCTTGCACCTTCGGCGTCGAGCGGCGGACGGGTGAGTAATGCCTAGGAAGTTGCCCAGTAGAGGGGGATAACCATTGGAAACGATGGCTAATACCGCATATTCTCTTTGGAGCAAAGCAGGGGACCTTCGGGCCTTGCGCTATTGGATACGCCTAGGTGGGATTAGCTAGTTGGTGAGGTAATGGCTCACCAAGGCAACGATCCCTAGCTGGTCTGAGAGGATGATCAGCCACACTGGAACTGAGACACGGTCCAGACTCCTACGGGAGGCAGCAGTGGGGAATATTGCACAATGGGCGAAAGCCTGATGCAGCCATGCCGCGTGTATGAAGAAGGCCTTCGGGTTGTAAAGTACTTTCAGTCGTGAGGAAGGGGGT…	Vibrio gallaecicus (0.877)
Proteobacteria	Gammaproteobacteria	Alteromonadales	Shewanellaceae	Shewanella	Sw220		HE818195	Esteves et al., 2013 [24]	Ircinia variabilis	25°C	Marine Agar	AGTCGAGCGGAAACAGAAAGTACTTGCTACTTTGCTGTCGAGCGGCGGACGGGTGAGTAATGCCTAGATATCTGCCTAGTCGTGGGGGATAACAGTTGGAAACGACTGCTAATACCGCATACGCCCTACGGGGGAAAGGAGGGGACCTTCGGGCCTTTCGCGATTAGATGAGTCTAGGTGGGATTAGCTAGTAGGTGAGGTAATGGCTCACCTAGGCGACGATCCCTAGCTGTTCTGAGAGGATGATCAGCCACACTGGGACTGAGACACGGCCCAGACTCCTACGGGAGGCAGCAGTGGGGAATATTGCACAATGGGCGAAAGCCTGATGCAGCCATGCCGCGTGTGTGAAGAAGGCCTTCGGGTTGTAAAGCACTTTCAGCGAGGAGGAAAGGTTAA…	Shewanella sediminis (0.929)
Proteobacteria	Gammaproteobacteria	Alteromonadales	Shewanellaceae	Shewanella	Sw221		HE818196	Esteves et al., 2013 [24]	Ircinia variabilis	25°C	Marine Agar	AGTCGAGCGGAAACAGGAAAGTAGCTTGCTACTTTCGCTGTCGAGCGGCGGACGGGTGAGTAATGCCTAGATATCTGCCTAGTCGTGGGGGATAACAGTTGGAAACGACTGCTAATACCGCATACGCCCTACGGGGGAAAGGAGGGGACCTTCGGGCCTTTCGCGATTAGATGAGTCTAGGTGGGATTAGCTAGTAGGTGAGGTAATGGCTCACCTAGGCGACGATCCCTAGCTGTTCTGAGAGGATGATCAGCCACACTGGGACTGAGACACGGCCCAGACTCCTACGGGAGGCAGCAGTGGGGAATATTGCACAATGGGCGAAAGCCTGATGCAGCCATGCCGCGTGTGTGAAGAAGGCCTTCGGGTTGTAAAGCACTTTCAGCGAGGAGGAAAGGT…	Shewanella atlantica (0.923)
Proteobacteria	Alphaproteobacteria	Rhodobacterales	Rhodobacteraceae	Phaeobacter (80%)	Ph222		HE818197	Esteves et al., 2013 [24]	Ircinia variabilis	25°C	Marine Agar	AGTCGAGCGCACTCTTCGGAGTGAGCGGCGGACGGGTTAGTAACGCGTGGGAACGTGCCCTTTTCTAAGGAATAGCCACTGGAAACGGTGAGTAATACCTTATACGCCCTTCGGGGGAAAGATTTATCGGAGAAGGATCGGCCCGCGTTAGATTAGATAGTTGGTGGGGTAACGGCCTACCAAGTCTACGATCTATAGCTGGTTTTAGAGGATGATCAGCAACACTGGGACTGAGACACGGCCCAGACTCCTACGGGAGGCAGCAGTGGGGAATCTTGGACAATGGGCGCAAGCCTGATCCAGCCATGCCGCGTGAGTGATGAAGGCCCTAGGGTCGTAAAGCTCTTTCGCCAGAGATGATAATGACAGTATCTGGTAAAGAAACCCCGGCTAACTCCG…	Pseudophaeobacter arcticus (0.911)
Proteobacteria	Alphaproteobacteria	Rhodobacterales	Rhodobacteraceae	Ruegeria	Rg223		HE818198	Esteves et al., 2013 [24]	Ircinia variabilis	25°C	Marine Agar	AGTCGAGCGCACCTTTCGGGGTGAGCGGCGGACGGGTTAGTAACGCGTGGGAATATACCCTTTGGTACGGAATAGCCTCTGGAAACGGAGAGTAATACCGTATGAGCCCTTCGGGGGAAAGATTTATCGCCAAAGGATTAGCCCGCGTTAGATTAGGTAGTTGGTGGGGTAATGGCCTACCAAGCCTACGATCTATAGCTGGTTTTAGAGGATGATCAGCAACACTGGGACTGAGACACGGCCCAGACTCCTACGGGAGGCAGCAGTGGGGAATCTTGGACAATGGGCGCAAGCCTGATCCAGCCATGCCGCGTGAGTGATGAAGGCCTTAGGGTCGTAAAGCTCTTTCGCCTGTGAAGATAATGACGGTAGCAGGTAAAGAAACCCCGGCTAACTCCG…	Ruegeria meonggei (1)
Proteobacteria	Gammaproteobacteria	Vibrionales	Vibrionaceae	Vibrio	Vb224		HE818199	Esteves et al., 2013 [24]	Ircinia variabilis	25°C	Marine Agar	AGTCGAGCGGAAACGACACTAACAATCCTTCGGGTGCGTTAATGGGCGTCGAGCGGCGGACGGGTGAGTAATGCCTAGGAAATTGCCTTGATGTGGGGGATAACCATTGGAAACGATGGCTAATACCGCATAATGCCTACGGGCCAAAGAGGGGGACCTTCGGGCCTCTCGCGTCAAGATATGCCTAGGTGGGATTAGCTAGTTGGTGAGGTAATGGCTCACCAAGGCGACGATCCCTAGCTGGTCTGAGAGGATGATCAGCCACACTGGAACTGAGACACGGTCCAGACTCCTACGGGAGGCAGCAGTGGGGAATATTGCACAATGGGCGAAAGCCTGATGCAGCCATGCCGCGTGTATGAAGAAGGCCTTCGGGTTGTAAAGTACTTTCAGTTGTGA…	Vibrio crassostreae; Vibrio gigantis (0.99)
Proteobacteria	Alphaproteobacteria	Rhizobiales	Stappiaceae	Pseudovibrio	Pv225		HE818200	Esteves et al., 2013 [24]	Ircinia variabilis	25°C	Marine Agar	ACGGATCCTTCGGGATTAGTGGCAGACGGGTGAGTAACGCGTGGGAAGCTACCTTGTGGTAGGGGACAACAGTTGGAAACGACTGCTAATACCCTATGAGCCCTATGGGGGAAAGATTTATCGCCATGAGATGTGCCCGCGTTAGATTAGCTAGTTGGTAAGGTAATGGCTTACCAAGGCGACGATCTATAGCTGGTCTGAGAGGATGATCAGCCACACTGGGACTGAGACACGGCCCAGACTCCTACGGGAGGCAGCAGTGGGGAATATTGGACAATGGGGGCAACCCTGATCCAGCCATGCCGCGTGTGTGATGACGGCCTTAGGGTTGTAAAGCACTTTCAGCAGTGAAGATAATGACATTAACTGCAGAAGAAGCCCCGGCTAACTTCGTGCCAG…	Pseudovibrio japonicus (0.964)
Proteobacteria	Alphaproteobacteria	Rhodobacterales	Rhodobacteraceae	Ruegeria	Rg226		HE818201	Esteves et al., 2013 [24]	Ircinia variabilis	25°C	Marine Agar	GAGCGCACCTTCGGGTGAGCGGCGGACGGGTTAGTAACGCGTGGGAACATACCCTTTGGTACGGAATAGCCTCTGGAAACGGAGAGTAATACCGTATGAGCCCTTCGGGGGAAAGATTTATCGCCAAAGGATTGGCCCGCGTTAGATTAGGTAGTTGGTGGGGTAATGGCCTACCAAGCCTACGATCTATAGCTGGTTTTAGAGGATGATCAGCAACACTGGGACTGAGACACGGCCCAGACTCCTACGGGAGGCAGCAGTGGGGAATCTTGGACAATGGGGGCAACCCTGATCCAGCCATGCCGCGTGAGTGATGAAGGCCTTAGGGTCGTAAAGCTCTTTCGCCTGTGAAGATAATGACGGTAGCAGGTAAAGAAACCCCGGCTAACTCCGTGCCAG…	Ruegeria atlantica (0.973)
Proteobacteria	Gammaproteobacteria	Oceanospirillales	Oceanospirillaceae	Amphritea	Ap52		HE818222	Esteves et al., 2013 [24]	Sarcotragus spinosulus	25°C	Marine Agar	AGTCGAGCGGTAACAGGGGTAGCTTGCTACCCGCTGACGAGCGGCGGACGGGTGAGTAACGCGTAGAAATCTGCCTAGTAGTGGGGGATAGCCCAGAGAAATTTGGATTAATACCGCATACGCCCTACGGGGGAAAGAAGGGGACCTTCGGGCCTTTTGCTATTAGATGAGTCTGCGTCGGATTAGCTAGTTGGTGGGGTAATGGCCTACCAAGGCGACGATCCGTAGCTGGTCTGAGAGGATGATCAGCCACACTGGGACTGAGACACGGCCCAGACTCCTACGGGAGGCAGCAGTGGGGAATATTGCACAATGGGCGCAAGCCTGATGCAGCCATGCCGCGTGTGTGAAGAAGGCCTTAGGGTTGTAAAGCACTTTCAGCAGTGAGGAAAGGAGTGT…	Amphritea ceti (0.945)
Bacteroidetes	Flavobacteriia	Flavobacteriales	Flavobacteriaceae	Aquimarina	Aq103		HE818265	Esteves et al., 2013 [24]	Sarcotragus spinosulus	25°C	Marine Agar	TCGAGGGGTAACAGGAGTGCTTGCACTCGCTGACGACCGGCGCACGGGTGCGTAACGCGTATAGAATCTACCTTATAGTAAGGGATAGCCCAGAGAAATTTGGATTAATACCTTATAGTATCTTAAGTGAGCATTCACTAAGGATTAAAGATTTATTGCTATAAGATGACTATGCGTTCTATTAGCTAGTTGGTATGGTAACGGCATACCAAGGCTACGATAGATAGGGGTCCTGAGAGGGAGATCCCCCACACTGGTACTGAGACACGGACCAGACTCCTACGGGAGGCAGCAGTGAGGAATATTGGACAATGGAGGCAACTCTGATCCAGCCATGCCGCGTGTAGGAAGACTGCCCTATGGGTTGTAAACTACTTTTATAGAGGAAGAAACAATATT…	Aquimarina macrocephali (0.978)
Bacteroidetes	Flavobacteriia	Flavobacteriales	Flavobacteriaceae	Aquimarina	Aq107		HE818268	Esteves et al., 2013 [24]	Sarcotragus spinosulus	25°C	Marine Agar	AGTCGAGGGGTAACGTGAGTGCTTGCACTTGACGACGACCGGCGCACGGGTGCGTAACGCGTATAGAACCTACCTTATAGTAAGGGATAGCCCAGAGAAATTTGGATTAATACCTTATAGTATGATAAGATGGCATCATTTAATCATTAAAGATTTATTGCTATAAGATGGCTATGCGTTCTATTAGCTAGTTGGTATGGTAACGGCATACCAAGGCAACGATAGATAGGGGTCCTGAGAGGGAGATCCCCCACACTGGTACTGAGACACGGACCAGACTCCTACGGGAGGCAGCAGTGAGGAATATTGGACAATGGAGGCAACTCTGATCCAGCCATGCCGCGTGTAGGAAGACTGCCCTATGGGTTGTAAACTACTTTTATAGAGGAAGAAACAGTT…	Aquimarina latercula (0.927)
Bacteroidetes	Flavobacteriia	Flavobacteriales	Flavobacteriaceae	Aquimarina	Aq345		HE818381	Esteves et al., 2013 [24]	Sarcotragus spinosulus	25°C	Marine Agar	AGTCGAGGGGTAACAGGAGTGCTTGCACTCGCTGACGACCGGCGCACGGGTGCGTAACGCGTATAGTACCTACCTTATAGTAAGGGATAGCCCAGAGAAATTTGGATTAATACCTTATAGTATCTTAAGTGAGCCTTCACTAAGGATTAAAGATTTATCGCTATAAGATGGCTATGCGTTCTATTAGCTAGTTGGTATGGTAACGGCATACCAAGGCTACGATAGATAGGGGTCCTGAGAGGGAGATCCCCCACACTGGTACTGAGACACGGACCAGACTCCTACGGGAGGCAGCAGTGAGGAATATTGGACAATGGAGGCAACTCTGATCCAGCCATGCCGCGTGTAGGAAGACTGCCCTATGGGTTGTAAACTACTTTTATAGAGGAAGAAACCATT…	Aquimarina megaterium (0.956)
Bacteroidetes	Flavobacteriia	Flavobacteriales	Flavobacteriaceae	Aquimarina	Aq349		HE818385	Esteves et al., 2013 [24]	Sarcotragus spinosulus	25°C	Marine Agar	AGTCGAGGGGTAACAGGAGTGCTTGCACTCGCTGACGACCGGCGCACGGGTGCGTAACGCGTATAGTACCTACCTTATAGTAAGGGATAGCCCAGAGAAATTTGGATTAATACCTTATAGTATCTTAAGTGAGCCTTCACTAAGGATTAAAGATTTATCGCTATAAGATGGCTATGCGTTCTATTAGCTAGTTGGTATGGTAACGGCATACCAAGGCTACGATAGATAGGGGTCCTGAGAGGGAGATCCCCCACACTGGTACTGAGACACGGACCAGACTCCTACGGGAGGCAGCAGTGAGGAATATTGGACAATGGAGGCAACTCTGATCCAGCCATGCCGCGTGTAGGAAGACTGCCCTATGGGTTGTAAACTACTTTTATAGAGGAAGAAACCATT…	Aquimarina megaterium (0.962)
Bacteroidetes	Flavobacteriia	Flavobacteriales	Flavobacteriaceae	Aquimarina	Aq77		HE818243	Esteves et al., 2013 [24]	Sarcotragus spinosulus	25°C	Marine Agar	GCACTCGCTGACGACCGGCGCACGGGTGCGTAACGCGTATAGTACCTACCTTATAGTAAGGGATAGCCCAGAGAAATTTGGATTAATACCTTATAGTATCTTAAGTGAGCCTTCACTAAGGATTAAAGATTTATCGCTATAAGATGGCTATGCGTTCTATTAGCTAGTTGGTATGGTAACGGCATACCAAGGCTACGATAGATAGGGGTCCTGAGAGGGAGATCCCCCACACTGGTACTGAGACACGGACCAGACTCCTACGGGAGGCAGCAGTGAGGAATATTGGACAATGGAGGCAACTCTGATCCAGCCATGCCGCGTGTAGGAAGACTGCCCTATGGGTTGTAAACTACTTTTATAGAGGAAGAAACCATTCCACGTGTGGAATGCTGACGGTAC…	Aquimarina megaterium (0.969)
Bacteroidetes	Flavobacteriia	Flavobacteriales	Flavobacteriaceae	Aquimarina	Aq78		HE818244	Esteves et al., 2013 [24]	Sarcotragus spinosulus	25°C	Marine Agar	AGTCGAGGGGTAACAGGAGTGCTTGCACTCGCTGACGACCGGCGCACGGGTGCGTAACGCGTATAGAATCTACCTTATAGTAAGGGATAGCCCAGAGAAATTTGGATTAATACCTTATAGTATCTTAAGTGAGCATTCACTAAGGATTAAAGATTTATTGCTATAAGATGACTATGCGTTCTATTAGCTAGTTGGTATGGTAACGGCATACCAAGGCTACGATAGATAGGGGTCCTGAGAGGGAGATCCCCCACACTGGTACTGAGACACGGACCAGACTCCTACGGGAGGCAGCAGTGAGGAATATTGGACAATGGAGGCAACTCTGATCCAGCCATGCCGCGTGTAGGAAGACTGCCCTATGGGTTGTAAACTACTTTTATAGAGGAAGAAACAATA…	Aquimarina macrocephali (0.972)
Bacteroidetes	Flavobacteriia	Flavobacteriales	Flavobacteriaceae	Aquimarina	Aq81		HE818247	Esteves et al., 2013 [24]	Sarcotragus spinosulus	25°C	Marine Agar	AGTCGAGGGGTAACAGGAGTGCTTGCACTCGCTGACGACCGGCGCACGGGTGCGTAACGCGTATAGAATCTACCTTATAGTAAGGGATAGCCCAGAGAAATTTGGATTAATACCTTATAGTATCTTAAGTGAGCATTCACTAAGGATTAAAGATTTATTGCTATAAGATGACTATGCGTTCTATTAGCTAGTTGGTATGGTAACGGCATACCAAGGCTACGATAGATAGGGGTCCTGAGAGGGAGATCCCCCACACTGGTACTGAGACACGGACCAGACTCCTACGGGAGGCAGCAGTGAGGAATATTGGACAATGGAGGCAACTCTGATCCAGCCATGCCGCGTGTAGGAAGACTGCCCTATGGGTTGTAAACTACTTTTATAGAGGAAGAAACAATA…	Aquimarina macrocephali (0.976)
Bacteroidetes	Flavobacteriia	Flavobacteriales	Flavobacteriaceae	Aquimarina	Aq85		HE818251	Esteves et al., 2013 [24]	Sarcotragus spinosulus	25°C	Marine Agar	AGGGGTAACAGGAGTGCTTGCACTCGCTGACGACCGGCGCACGGGTGCGTAACGCGTATAGAATCTACCTTATAGTAAGGGATAGCCCAGAGAAATTTGGATTAATACCTTATAGTATCTTAAGTGAGCATTCACTAAGGATTAAAGATTTATTGCTATAAGATGACTATGCGTTCTATTAGCTAGTTGGTATGGTAACGGCATACCAAGGCTACGATAGATAGGGGTCCTGAGAGGGAGATCCCCCACACTGGTACTGAGACACGGACCAGACTCCTACGGGAGGCAGCAGTGAGGAATATTGGACAATGGAGGCAACTCTGATCCAGCCATGCCGCGTGTAGGAAGACTGCCCTATGGGTTGTAAACTACTTTTATAGAGGAAGAAACAATATTACG…	Aquimarina macrocephali (0.972)
Proteobacteria	Gammaproteobacteria	Alteromonadales	Colwelliaceae	Colwellia	Cw315		HE818355	Esteves et al., 2013 [24]	Sarcotragus spinosulus	25°C	Marine Agar	AGTCGAGCGGAACGAGAATAGCTTGCTATTCGGCGTCGAGCGGCGGACGGGTGAGTAATGCTTGGGAATATGCCTTGAGGTGGGGGACAACAGTTGGAAACGACTGCTAATACCGCATAATGTCTACGGACCAAAGGAGGGGATCTTCGGACCTTTCGCCTTTAGATTAGCCCAAGTGAGATTAGCTAGATGGTGGGGTAATGGCCTACCATGGCGACGATCTCTAGCTGGTTTGAGAGGATGATCAGCCACACTGGGACTGAGACACGGCCCAGACTCCTACGGGAGGCAGCAGTGGGGAATATTGCACAATGGGCGAAAGCCTGATGCAGCCATGCCGCGTGTGTGAAGAAGGCCTTCGGGTTGTAAAGCACTTTCAGCGAGGAGGAAAGGGATGTA…	Colwellia aquaemaris (0.894)
Proteobacteria	Gammaproteobacteria	Oceanospirillales	Unclassified	Unclassified	Ez249	Unclassified Hahellaceae	HE818298	Esteves et al., 2013 [24]	Sarcotragus spinosulus	25°C	Marine Agar	AGTCGAGCGGTAACATTTCCAGCTTGCTGGGAGATGACGAGCGGCGGACGGGTGAGTAACGCGTAGGAATTTGCCTGATAGTGGGGGATAGCCCGGGGAAACCCGGATTAATACCGCATACGCCCTTCGGGGGAAAGTGGGGGATCTTCGGACCTCACGCTACCAGATAAGCCTGCGTCGGATTAGCTGGTTGGTGGGGTAAAGGCCTACCAAGGCGACGATCCGTAGCTGGTCTGAGAGGATGATCAGCCACACTGGGACTGAGACACGGCCCAGACTCCTACGGGAGGCAGCAGTGGGGAATATTGCACAATGGGCGCAAGCCTGATGCAGCCATGCCGCGTGTGTGAAGAAGGCTCTAGGGTTGTAAAGCACTTTCAGCGAGGAGGAAAGGTTAAA…	Kistimonas asteriae (0.742)
Proteobacteria	Gammaproteobacteria	Oceanospirillales	Endozoicomonadaceae	Endozoicomonas	Ez289		HE818335	Esteves et al., 2013 [24]	Sarcotragus spinosulus	25°C	Marine Agar	AGTCGAGCGGTAACAGGACTAGCTTGCTAGTTGCTGACGAGCGGCGGACGGGTGCGTAACACGTAGGAATCTGCCTGGTAGTGGGGGATAGCCCGGAGAAATTCGGATTAATACCGCATACGCCCTAAGGGGGAAAGCAGGGGAATCTTCGGATCCTTGCGCTATCGGATGAGCCTGCGTCGGATTAGCTTGTTGGTGGGGTAAAGGCCTACCAAGGCGACGATCCGTAGCTGGTCTGAGAGGATGATCAGCCACACTGGGACTGAGACACGGCCCAGACTCCTACGGGAGGCAGCAGTGGGGAATATTGCACAATGGGCGAAAGCCTGATGCAGCCATGCCGCGTGTGTGAAGAAGGCTCTAGGGTTGTAAAGCACTTTCAGCGAGGAGGAAAGGGTT…	Endozoicomonas elysicola (0.887)
Proteobacteria	Gammaproteobacteria	Oceanospirillales	Endozoicomonadaceae	Parendozoicomonas (98%)	Ez302	Endozoicomonas sp.	HE818343	Esteves et al., 2013 [24]	Sarcotragus spinosulus	25°C	Marine Agar	AGTCGAGCGGAACGATGAGAGCTTGCTCTCAGGCGTCGAGCGGCGGACGGGTGAGTAACACGTAGGAATCTGCCTGGTAGTGGGGGATAGCCCAGAGAAATTTGGATTAATACCGCATACGCCCTACGGGGGAAAGCAGGGGATCTTCGGACCTTGCGCTATCAGATGAGCCTGCGTTGGATTAGCTTGTTGGTGAGGTAAAGGCTCACCAAGGCGACGATCCATAGCTGGTCTGAGAGGATGATCAGCCACACTGGGACTGAGACACGGCCCAGACTCCTACGGGAGGCAGCAGTGGGGAATATTGGACAATGGGCGCAAGCCTGATCCAGCCATACCGCGTGTGTGAAGAAGGCTTTCGGGTTGTAAAGCACTTTCAGCAAGGAGGAAAGGGACAAG…	Endozoicomonas numazuensis (0.742)
Proteobacteria	Gammaproteobacteria	Oceanospirillales	Endozoicomonadaceae	Endozoicomonas	Ez46		HE818219	Esteves et al., 2013 [24]	Sarcotragus spinosulus	25°C	Marine Agar	AGTCGAGCGGTAACAGGACTAGCTTGCTAGTTGCTGACGAGCGGCGGACGGGTGCGTAACACGTAGGAATCTGCCTGGTAGTGGGGGATAGCCCGGAGAAATTCGGATTAATACCGCATACGCCCTAAGGGGGAAAGCAGGGGAATCTTCGGATCCTTGCGCTATCGGATGAGCCTGCGTCGGATTAGCTTGTTGGTGGGGTAAAGGCCTACCAAGGCGACGATCCGTAGCTGGTCTGAGAGGATGATCAGCCACACTGGGACTGAGACACGGCCCAGACTCCTACGGGAGGCAGCAGTGGGGAATATTGCACAATGGGCGAAAGCCTGATGCAGCCATGCCGCGTGTGTGAAGAAGGCTCTAGGGTTGTAAAGCACTTTCAGCGAGGAGGAAAGGGTT…	Endozoicomonas elysicola (0.883)
Bacteroidetes	Flavobacteriia	Flavobacteriales	Flavobacteriaceae	Kordia	Kd111		HE818272	Esteves et al., 2013 [24]	Sarcotragus spinosulus	25°C	Marine Agar	AGTCGAGGGGTAACATTGTAGCTTGCTACAGATGACGACCGGCGCACGGGTGCGTAACGCGTATGAAACCTACCTAATACAGAGGGATAGCCCAGAGAAATTTGGATTAATACCTCATAGTACTGTTGAATCGCATGGTTCAATAGTTAAAGATTTATCGGTATTAGATGGTCATGCGTTCTATTAGTTAGTTGGTAAGGTAACGGCTTACCAAGACATCGATAGATAGGGGCCCTGAGAGGGGGATCCCCCACACTGGTACTGAGACACGGACCAGACTCCTACGGGAGGCAGCAGTGAGGAATATTGGACAATGGAGGCAACTCTGATCCAGCCATGCCGCGTGAAGGAAGACTGCCCTATGGGTTGTAAACTTCTTTTATAGAGGAAGAAACGCAG…	Kordia jejudonensis (0.9)
Proteobacteria	Gammaproteobacteria	Cellvibrionales	Microbulbiferaceae	Microbulbifer	Mb105		HE818266	Esteves et al., 2013 [24]	Sarcotragus spinosulus	25°C	Marine Agar	GTCGAGCGCGAAAGTTCTTCGGAACGAGTAGAGCGGCGGACGGGTGAGTAACGCGTGGGAAATTGCCCAGTAGTGGGGGACAACATTCGGAAACGGATGCTAATACCGCATACGCCCTACGGGGGAAAGCAGGGGATCTTCGGACCTTGTGCTATTGGATATGCCCGCGTCGGATTAGCTAGTTGGTGAGGTAATGGCTCACCAAGGCGACGATCCGTAGCTGGTCTGAGAGGAtGATCAGCCACACTGGGACTGAGACACGGCCCAGACTCCTACGGGAGGCAGCAGTGGGGAATATTGGACAATGGGCGCAAGCCTGATCCAGCCATGCCGCGTGTGTGAAGAAGGCCTTAGGGTTGTAAAGCACTTTCAGCAGGGAGGAAGGCCTTAAAGCTAATA…	Microbulbifer echini (0.987)
Proteobacteria	Gammaproteobacteria	Cellvibrionales	Microbulbiferaceae	Microbulbifer	Mb244		HE818295	Esteves et al., 2013 [24]	Sarcotragus spinosulus	25°C	Marine Agar	ACGAGTAGAGCGGCGGACGGGTGAGTAACGCGTGGGAAATTGCCCAGTAGTGGGGGACAACATTCGGAAACGGATGCTAATACCGCATACGCCCTACGGGGGAAAGCAGGGGATCTTCGGACCTTGCGCTACTGGATATGCCCGCGTCGGATTAGCTAGTTGGTGAGGTAATGGCTCACCAAGGCGACGATCCGTAGCTGGTCTGAGAGGATGATCAGCCACACTGGGACTGAGACACGGCCCAGACTCCTACGGGAGGCAGCAGTGGGGAATATTGGACAATGGGCGCAAGCCTGATCCAGCCATGCCGCGTGTGTGAAGAAGGCCCTAGGGTTGTAAAGCACTTTCAGCAGGGAGGAAGGCCTTAAAGTTAATACCTTTGAGGATTGACGTTACCTG…	Microbulbifer echini (0.965)
Proteobacteria	Gammaproteobacteria	Cellvibrionales	Microbulbiferaceae	Microbulbifer	Mb245		HE818296	Esteves et al., 2013 [24]	Sarcotragus spinosulus	25°C	Marine Agar	TCGGAACGAGTAGAGCGGCGGACGGGTGAGTAACGCGTGGGAAATTGCCCAGTAGTGGGGGACAACATTCGGAAACGGATGCTAATACCGCATACGCCCTACGGGGGAAAGCAGGGGATCTTCGGACCTTGCGCTACTGGATATGCCCGCGTCGGATTAGCTAGTTGGTGAGGTAATGGCTCACCAAGGCGACGATCCGTAGCTGGTCTGAGAGGATGATCAGCCACACTGGGACTGAGACACGGCCCAGACTCCTACGGGAGGCAGCAGTGGGGAATATTGGACAATGGGCGCAAGCCTGATCCAGCCATGCCGCGTGTGTGAAGAAGGCCCTAGGGTTGTAAAGCACTTTCAGCAGGGAGGAAGGCCTTAAAGTTAATACCTTTGAGGATTGACGTT…	Microbulbifer echini (0.956)
Proteobacteria	Gammaproteobacteria	Cellvibrionales	Microbulbiferaceae	Microbulbifer	Mb250		HE818299	Esteves et al., 2013 [24]	Sarcotragus spinosulus	25°C	Marine Agar	GTCGAGCGCGAAAGTTCTTCGGAACGAGTAGAGCGGCGGACGGGTGAGTAACGCGTGGGAAATTGCCCAGTAGTGGGGGACAACATTCGGAAACGGATGCTAATACCGCATACGCCCTACGGGGGAAAGCAGGGGATCTTCGGACCTTGCGCTACTGGATATGCCCGCGTCGGATTAGCTAGTTGGTGAGGTAATGGCTCACCAAGGCGACGATCCGTAGCTGGTCTGAGAGGATGATCAGCCACACTGGGACTGAGACACGGCCCAGACTCCTACGGGAGGCAGCAGTGGGGAATATTGGACAATGGGCGCAAGCCTGATCCAGCCATGCCGCGTGTGTGAAGAAGGCCCTAGGGTTGTAAAGCACTTTCAGCAGGGAGGAAGGCCTTAAAGTTAATA…	Microbulbifer echini (0.976)
Proteobacteria	Gammaproteobacteria	Cellvibrionales	Microbulbiferaceae	Microbulbifer	Mb317		HE818357	Esteves et al., 2013 [24]	Sarcotragus spinosulus	25°C	Marine Agar	AGTCGAGCGCGAAAGTTCTTCGGAACGAGTAGAGCGGCGGACGGGTGAGTAACGCGTGGGAAATTGCCCAGTAGTGGGGGACAACATTCGGAAACGGATGCTAATACCGCATACGCCCTACGGGGGAAAGCAGGGGATCTTCGGACCTTGCGCTACTGGATATGCCCGCGTCGGATTAGCTAGTTGGTGAGGTAATGGCTCACCAAGGCGACGATCCGTAGCTGGTCTGAGAGGATGATCAGCCACACTGGGACTGAGACACGGCCCAGACTCCTACGGGAGGCAGCAGTGGGGAATATTGGACAATGGGCGCAAGCCTGATCCAGCCATGCCGCGTGTGTGAAGAAGGCCCTAGGGTTGTAAAGCACTTTCAGCAGGGAGGAAGGCCTTAAAGTTAAT…	Microbulbifer echini (0.978)
Proteobacteria	Gammaproteobacteria	Cellvibrionales	Microbulbiferaceae	Microbulbifer	Mb320		HE818360	Esteves et al., 2013 [24]	Sarcotragus spinosulus	25°C	Marine Agar	AGTCGAGCGCGAAAGTTCTTCGGAACGAGTAGAGCGGCGGACGGGTGAGTAACGCGTGGGAAATTGCCCAGTAGTGGGGGACAACATTCGGAAACGGATGCTAATACCGCATACGCCCTACGGGGGAAAGCAGGGGATCTTCGGACCTTGTGCTATTGGATATGCCCGCGTCGGATTAGCTAGTTGGTGAGGTAATGGCTCACCAAGGCGACGATCCGTAGCTGGTCTGAGAGGATGATCAGCCACACTGGGACTGAGACACGGCCCAGACTCCTACGGGAGGCAGCAGTGGGGAATATTGGACAATGGGCGCAAGCCTGATCCAGCCATGCCGCGTGTGTGAAGAAGGCCTTAGGGTTGTAAAGCACTTTCAGCAGGGAGGAAGGCCTTAAAGCTAAT…	Microbulbifer echini (0.987)
Proteobacteria	Gammaproteobacteria	Cellvibrionales	Microbulbiferaceae	Microbulbifer	Mb327		HE818366	Esteves et al., 2013 [24]	Sarcotragus spinosulus	25°C	Marine Agar	TGCAGTCGAGCGCGAAAGTTCTTCGGAACGAGTAGAGCGGCGGACGGGTGAGTAACGCGTGGGAAATTGCCCAGTAGTGGGGGACAACATTCGGAAACGGATGCTAATACCGCATACGCCCTACGGGGGAAAGCAGGGGATCTTCGGACCTTGCGCTACTGGATATGCCCGCGTCGGATTAGCTAGTTGGTGAGGTAATGGCTCACCAAGGCGACGATCCGTAGCTGGTCTGAGAGGATGATCAGCCACACTGGGACTGAGACACGGCCCAGACTCCTACGGGAGGCAGCAGTGGGGAATATTGGACAATGGGCGCAAGCCTGATCCAGCCATGCCGCGTGTGTGAAGAAGGCCCTAGGGTTGTAAAGCACTTTCAGCAGGGAGGAAGGCCTTAAAGTT…	Microbulbifer echini (0.974)
Proteobacteria	Gammaproteobacteria	Cellvibrionales	Microbulbiferaceae	Microbulbifer	Mb34		HE818207	Esteves et al., 2013 [24]	Sarcotragus spinosulus	25°C	Marine Agar	AGCGCGAAAGTTCTTCGGAGCGAGTAGAGCGGCGGACGGGTGAGTAACGCGTGGGAAATTGCCCAGTAGTGGGGGACAACATTCGGAAACGGATGCTAATACCGCATACGCCCTACGGGGGAAAGCAGGGGATCTTCGGACCTTGCGCTACTGGATATGCCCGCGTCGGATTAGCTAGTTGGTGAGGTAATGGCTCACCAAGGCGACGATCCGTAGCTGGTCTGAGAGGATGATCAGCCACACTGGGACTGAGACACGGCCCAGACTCCTACGGGAGGCAGCAGTGGGGAATATTGGACAATGGGCGCAAGCCTGATCCAGCCATGCCGCGTGTGTGAAGAAGGCCCTAGGGTTGTAAAGCACTTTCAGCAGGGAGGAAGGCCTTAAAGTTAATACCTT…	Microbulbifer echini (0.959)
Proteobacteria	Gammaproteobacteria	Cellvibrionales	Microbulbiferaceae	Microbulbifer	Mb346		HE818382	Esteves et al., 2013 [24]	Sarcotragus spinosulus	25°C	Marine Agar	TGCAGTCGAGCGCGAAAGTTCTTCGGAACGAGTAGAGCGGCGGACGGGTGAGTAACGCGTGGGAAATTGCCCAGTAGTGGGGGACAACATTCGGAAACGGATGCTAATACCGCATACGCCCTACGGGGGAAAGCAGGGGATCTTCGGACCTTGTGCTATTGGATATGCCCGCGTCGGATTAGCTAGTTGGTGAGGTAATGGCTCACCAAGGCGACGATCCGTAGCTGGTCTGAGAGGATGATCAGCCACACTGGGACTGAGACACGGCCCAGACTCCTACGGGAGGCAGCAGTGGGGAATATTGGACAATGGGCGCAAGCCTGATCCAGCCATGCCGCGTGTGTGAAGAAGGCCTTAGGGTTGTAAAGCACTTTCAGCAGGGAGGAAGGCCTTAAAGCT…	Microbulbifer echini (0.983)
Proteobacteria	Gammaproteobacteria	Cellvibrionales	Microbulbiferaceae	Microbulbifer	Mb350		HE818386	Esteves et al., 2013 [24]	Sarcotragus spinosulus	25°C	Marine Agar	TGCAGTCGAGCGCGAAAGTTCTTCGGAACGAGTAGAGCGGCGGACGGGTGAGTAACGCGTGGGAAATTGCCCAGTAGTGGGGGACAACATTCGGAAACGGATGCTAATACCGCATACGCCCTACGGGGGAAAGCAGGGGATCTTCGGACCTTGTGCTATTGGATATGCCCGCGTCGGATTAGCTAGTTGGTGAGGTAATGGCTCACCAAGGCGACGATCCGTAGCTGGTCTGAGAGGATGATCAGCCACACTGGGACTGAGACACGGCCCAGACTCCTACGGGAGGCAGCAGTGGGGAATATTGGACAATGGGCGCAAGCCTGATCCAGCCATGCCGCGTGTGTGAAGAAGGCCTTAGGGTTGTAAAGCACTTTCAGCAGGGAGGAAGGCCTTAAAGCT…	Microbulbifer echini (0.983)
Proteobacteria	Gammaproteobacteria	Cellvibrionales	Microbulbiferaceae	Microbulbifer	Mb353		HE818389	Esteves et al., 2013 [24]	Sarcotragus spinosulus	25°C	Marine Agar	TGCAGTCGAGCGCGAAAGTTCTTCGGAACGAGTAGAGCGGCGGACGGGTGAGTAACGCGTGGGAAATTGCCCAGTAGTGGGGGACAACATTCGGAAACGGATGCTAATACCGCATACGCCCTACGGGGGAAAGCAGGGGATCTTCGGACCTTGTGCTATTGGATATGCCCGCGTCGGATTAGCTAGTTGGTGAGGTAATGGCTCACCAAGGCGACGATCCGTAGCTGGTCTGAGAGGATGATCAGCCACACTGGGACTGAGACACGGCCCAGACTCCTACGGGAGGCAGCAGTGGGGAATATTGGACAATGGGCGCAAGCCTGATCCAGCCATGCCGCGTGTGTGAAGAAGGCCTTAGGGTTGTAAAGCACTTTCAGCAGGGAGGAAGGCCTTAAAGCT…	Microbulbifer echini (0.983)
Proteobacteria	Gammaproteobacteria	Cellvibrionales	Microbulbiferaceae	Microbulbifer	Mb39		HE818212	Esteves et al., 2013 [24]	Sarcotragus spinosulus	25°C	Marine Agar	AGTCGAGCGCGAAAGTTCTTCGGAACGAGTAGAGCGGCGGACGGGTGAGTAACGCGTGGGAAATTGCCCAGTAGTGGGGGACAACATTCGGAAACGGATGCTAATACCGCATACGCCCTACGGGGGAAAGCAGGGGATCTTCGGACCTTGCGCTACTGGATATGCCCGCGTCGGATTAGCTAGTTGGTGAGGTAATGGCTCACCAAGGCGACGATCCGTAGCTGGTCTGAGAGGATGATCAGCCACACTGGGACTGAGACACGGCCCAGACTCCTACGGGAGGCAGCAGTGGGGAATATTGGACAATGGGCGCAAGCCTGATCCAGCCATGCCGCGTGTGTGAAGAAGGCCCTAGGGTTGTAAAGCACTTTCAGCAGGGAGGAAGGCCTTAAAGTTAAT…	Microbulbifer echini (0.98)
Proteobacteria	Gammaproteobacteria	Cellvibrionales	Microbulbiferaceae	Microbulbifer	Mb41		HE818214	Esteves et al., 2013 [24]	Sarcotragus spinosulus	25°C	Marine Agar	TCGAGCGCGAAAGTTCTTCGGAACGAGTAGAGCGGCGGACGGGTGAGTAACGCGTGGGAAATTGCCCAGTAGTGGGGGACAACATTCGGAAACGGATGCTAATACCGCATACGCCCTACGGGGGAAAGCAGGGGATCTTCGGACCTTGCGCTACTGGATATGCCCGCGTCGGATTAGCTAGTTGGTGAGGTAATGGCTCACCAAGGCGACGATCCGTAGCTGGTCTGAGAGGATGATCAGCCACACTGGGACTGAGACACGGCCCAGACTCCTACGGGAGGCAGCAGTGGGGAATATTGGACAATGGGCGCAAGCCTGATCCAGCCATGCCGCGTGTGTGAAGAAGGCCCTAGGGTTGTAAAGCACTTTCAGCAGGGAGGAAGGCCTTAAAGTTAATAC…	Microbulbifer echini (0.98)
Proteobacteria	Gammaproteobacteria	Cellvibrionales	Microbulbiferaceae	Microbulbifer	Mb42		HE818215	Esteves et al., 2013 [24]	Sarcotragus spinosulus	25°C	Marine Agar	AGTCGAGCGCGAAAGTTCTTCGGAACAAGTAGAGCGGCGGACGGGTGAGTAACGCGTGGGAAATTGCCCAGTAGTGGGGGACAACATTCGGAAACGGATGCTAATACCGCATACGCCCTACGGGGGAAGGCAGGGGATCTTCGGACCTTGTGCTATTGGATATGCCCGCGTCGGATTAGCTAGTTGGTGAGGTAATGGCTCACCAAGGCGACGATCCGTAGCTGGTCTGAGAGGATGATCAGCCACACTGGGACTGAGACACGGCCCAGACTCCTACGGGAGGCAGCAGTGGGGAATATTGGACAATGGGCGCAAGCCTGATCCAGCCATGCCGCGTGTGTGAAGAAGGCCTTAGGGTTGTAAAGCACTTTCAGCAGGGAGGAAGGCCTTAAAGCTAAT…	Microbulbifer echini (0.975)
Proteobacteria	Gammaproteobacteria	Cellvibrionales	Microbulbiferaceae	Microbulbifer	Mb44		HE818217	Esteves et al., 2013 [24]	Sarcotragus spinosulus	25°C	Marine Agar	AGTCGAGCGCGAAAGTTCTTCGGAACAAGTAGAGCGGCGGACGGGTGAGTAACGCGTGGGAAATTGCCCAGTAGTGGGGGACAACATTCGGAAACGGATGCTAATACCGCATACGCCCTACGGGGGAAGGCAGGGGATCTTCGGACCTTGTGCTATTGGATATGCCCGCGTCGGATTAGCTAGTTGGTGAGGTAATGGCTCACCAAGGCGACGATCCGTAGCTGGTCTGAGAGGATGATCAGCCACACTGGGACTGAGACACGGCCCAGACTCCTACGGGAGGCAGCAGTGGGGAATATTGGACAATGGGCGCAAGCCTGATCCAGCCATGCCGCGTGTGTGAAGAAGGCCTTAGGGTTGTAAAGCACTTTCAGCAGGGAGGAAGGCCTTAAAGCTAAT…	Microbulbifer echini (0.975)
Proteobacteria	Gammaproteobacteria	Cellvibrionales	Microbulbiferaceae	Microbulbifer	Mb45		HE818218	Esteves et al., 2013 [24]	Sarcotragus spinosulus	25°C	Marine Agar	AGTCGAGCGCGAAAGTTCTTCGGAACGAGTAGAGCGGCGGACGGGTGAGTAACGCGTGGGAAATTGCCCAGTAGTGGGGGACAACATTCGGAAACGGATGCTAATACCGCATACGCCCTACGGGGGAAAGCAGGGGATCTTCGGACCTTGCGCTACTGGATATGCCCGCGTCGGATTAGCTAGTTGGTGAGGTAATGGCTCACCAAGGCGACGATCCGTAGCTGGTCTGAGAGGATGATCAGCCACACTGGGACTGAGACACGGCCCAGACTCCTACGGGAGGCAGCAGTGGGGAATATTGGACAATGGGCGCAAGCCTGATCCAGCCATGCCGCGTGTGTGAAGAAGGCCCTAGGGTTGTAAAGCACTTTCAGCAGGGAGGAAGGCCTTAAAGTTAAT…	Microbulbifer echini (0.98)
Actinobacteria	Actinobacteria	Micrococcales	Micrococcaceae	Micrococcus	Mc110		HE818271	Esteves et al., 2013 [24]	Sarcotragus spinosulus	25°C	Marine Agar	GTCGAACGATGAAGCCCAGCTTGCTGGGTGGATTAGTGGCGAACGGGTGAGTAACACGTGAGTAACCTGCCCTTAACTCTGGGATAAGCCTGGGAAACTGGGTCTAATACCGGATAGGAGCGCCtACCGCATGGTGGGTGTTGGAAAGATTTATCGGTTTTGGATGGACTCGCGGCCTATCAGCTTGTTGGTGAGGTAATGGCTCACCAAGGCGACGACGGGTAGCCGGCCTGAGAGGGTGACCGGCCACACTGGGACTGAGACACGGCCCAGACTCCTACGGGAGGCAGCAGTGGGGAATATTGCACAATGGGCGCAAGCCTGATGCAGCGACGCCGCGTGAGGGATGACGGCCTTCGGGTTGTAAACCTCTTTCAGTAGGGAAGAAGCGAAAGTGAC…	Micrococcus aloeverae (0.986)
Proteobacteria	Gammaproteobacteria	Alteromonadales	Pseudoalteromonadaceae	Pseudoalteromonas	Pa284		HE818330	Esteves et al., 2013 [24]	Sarcotragus spinosulus	25°C	Marine Agar	TCGAGCGGTAACAGAGATAGCTTGCTATCTGCTGACGAGCGGCGGACGGGTGAGTAATGCTTGGGAATATGCCTTTAGGTGGGGGACAACAGTTGGAAACGACTGCTAATACCGCATAATGTCTACGGACCAAAGTGGGGGACCTTCGGGCCTCACGCCTAAAGATTAGCCCAAGTGGGATTAGCTAGTTGGTTGAGGTAAAGGCTCACCAAGGCAACGATCCCTAGCTGGTTTGAGAGGATGATCAGCCACACTGGAACTGAGACACGGTCCAGACTCCTACGGGAGGCAGCAGTGGGGAATATTGCACAATGGGCGCAAGCCTGATGCAGCCATGCCGCGTGTGTGAAGAAGGCCCTAGGGTTGTAAAGCACTTTCAGTAAGGAGGAAAGGTTGTAA…	Pseudoalteromonas aurantia (0.802)
Proteobacteria	Gammaproteobacteria	Alteromonadales	Pseudoalteromonadaceae	Pseudoalteromonas	Pa84		HE818250	Esteves et al., 2013 [24]	Sarcotragus spinosulus	25°C	Marine Agar	TAGCTTGCTATCTGCTGACGAGCGGCGGACGGGTGAGTAATGCTTGGGAATATGCCTTTTGGTGGGGGACAACAGTTGGAAACGACTGCTAATACCGCATAACGTCTACGGACCAAAGTGGGGGACCTTCGGGCCTCACGCCAAGAGATTAGCCCAAGTGGGATTAGCTAGTTGGTGAGGTAATGGCTCACCAAGGCAACGATCCCTAGCTGGTTTGAGAGGATGATCAGCCACACTGGAACTGAGACACGGTCCAGACTCCTACGGGAGGCAGCAGTGGGGAATATTGCACAATGGGCGCAAGCCTGATGCAGCCATGCCGCGTGTGTGAAGAAGGCCTTCGGGTTGTAAAGCACTTTCAGTCAGGAGGAAAGGTTAGTAGTTAATAGCTACTAGCTG…	Pseudoalteromonas aurantia (0.983)
Proteobacteria	Gammaproteobacteria	Alteromonadales	Pseudoalteromonadaceae	Pseudoalteromonas	Pa86		HE818252	Esteves et al., 2013 [24]	Sarcotragus spinosulus	25°C	Marine Agar	GTCGAGCGGTAACAGAGATAGCTTGCTATCTGCTGACGAGCGGCGGACGGGTGAGTAATGCTTGGGAATATGCCTTTTGGTGGGGGACAACAGTTGGAAACGACTGCTAATACCGCATAACGTCTACGGACCAAAGTGGGGGACCTTCGGGCCTCACGCCAAGAGATTAGCCCAAGTGGGATTAGCTAGTTGGTAAGGTAATGGCTTACCAAGGCAACGATCCCTAGCTGGTTTGAGAGGATGATCAGCCACACTGGAACTGAGACACGGTCCAGACTCCTACGGGAGGCAGCAGTGGGGAATATTGCACAATGGGCGCAAGCCTGATGCAGCCATGCCGCGTGTGTGAAGAAGGCCTTCGGGTTGTAAAGCACTTTCAGTCAGGAGGAAAGGTTAGTA…	Pseudoalteromonas citrea (0.99)
Proteobacteria	Gammaproteobacteria	Alteromonadales	Pseudoalteromonadaceae	Pseudoalteromonas	Pa88		HE818254	Esteves et al., 2013 [24]	Sarcotragus spinosulus	25°C	Marine Agar	AGCGGTAACAGAGATAGCTTGCTATCTGCTGACGAGCGGCGGACGGGTGAGTAATGCTTGGGAATATGCCTTTTGGTGGGGGACAACAGTTGGAAACGACTGCTAATACCGCATAACGTCTACGGACCAAAGTGGGGGACCTTCGGGCCTCACGCCAAGAGATTAGCCCAAGTGGGATTAGCTAGTTGGTAAGGTAATGGCTTACCAAGGCAACGATCCCTAGCTGGTTTGAGAGGATGATCAGCCACACTGGAACTGAGACACGGTCCAGACTCCTACGGGAGGCAGCAGTGGGGAATATTGCACAATGGGCGCAAGCCTGATGCAGCCATGCCGCGTGTGTGAAGAAGGCCTTCGGGTTGTAAAGCACTTTCAGTCAGGAGGAAAGGTTAGTAGTTA…	Pseudoalteromonas citrea (0.985)
Proteobacteria	Gammaproteobacteria	Alteromonadales	Pseudoalteromonadaceae	Pseudoalteromonas	Pa93		HE818258	Esteves et al., 2013 [24]	Sarcotragus spinosulus	25°C	Marine Agar	ACGAGCGGCGGACGGGTGAGTAATGCTTGGGAATATGCCTTTTGGTGGGGGACAACAGTTGGAAACGACTGCTAATACCGCATAACGTCTACGGACCAAAGTGGGGGACCTTCGGGCCTCACGCCAAGAGATTAGCCCAAGTGGGATTAGCTAGTTGGTAAGGTAATGGCTTACCAAGGCAACGATCCCTAGCTGGTTTGAGAGGATGATCAGCCACACTGGAACTGAGACACGGTCCAGACTCCTACGGGAGGCAGCAGTGGGGAATATTGCACAATGGGCGCAAGCCTGATGCAGCCATGCCGCGTGTGTGAAGAAGGCCTTCGGGTTGTAAAGCACTTTCAGTCAGGAGGAAAGGTTAGTAGTTAATAGCTGCTAGCTGTGACGTTACTGACAGAA…	Pseudoalteromonas citrea (0.99)
Proteobacteria	Alphaproteobacteria	Rhodobacterales	Rhodobacteraceae	Shimia	Ph113	Unclassified Rhodobacteraceae	HE818273	Esteves et al., 2013 [24]	Sarcotragus spinosulus	25°C	Marine Agar	AGTCGAGCGCACTCTTCGGAGTGAGCGGCGGACGGGTTAGTAACGCGTGGGAACGTGCCTCTCTCTAGGGAATAGCCACTGGAAACGGTGAGTAATACCTTATACGCCCTTCGGGGGAAAGATTTATCGGAGAGAGATCGGCCCGCGTTAGATTAGATAGTTGGTGGGGTAACGGCCTACCAAGTCTACGATCTATAGCTGGTTTTAGAGGATGATCAGCAACACTGGGACTGAGACACGGCCCAGACTCCTACGGGAGGCAGCAGTGGGGAATCTTGGACAATGGGCGCAAGCCTGATCCAGCCATGCCGCGTGAGTGATGAAGGCCTTAGGGTCGTAAAGCTCTTTCGCCAGGGATGATAATGACAGTACCTGGTAAAGAAACCCCGGCTAACTCCG…	Shimia sagamensis (0.921)
Proteobacteria	Alphaproteobacteria	Rhodobacterales	Rhodobacteraceae	Shimia (99%)	Ph303	Unclassified Rhodobacteraceae	HE818344	Esteves et al., 2013 [24]	Sarcotragus spinosulus	25°C	Marine Agar	AGTCGAGCGCACTCTTCGGAGTGAGCGGCGGACGGGTTAGTAACGCGTGGGAACATACCTTTCGGTAAGGAATAGCCACTGGAAACGGTGAGTAATACCTTATACGCCCTTCGGGGGAAAGATTTATCGCCGAGAGATTGGCCCGCGTTAGATTAGATAGTTGGTGGGGTAACGGCCTACCAAGTCTACGATCTATAGCTGGTTTTAGAGGATGATCAGCAACACTGGGACTGAGACACGGCCCAGACTCCTACGGGAGGCAGCAGTGGGGAATCTTGGACAATGGGCGCAAGCCTGATCCAGCCATGCCGCGTGAGTGATGAAGGCCTTAGGGTCGTAAAGCTCTTTCGCCAGAGATGATAATGACAGTATCTGGTAAAGAAACCCCGGCTAACTCCG…	Phaeobacter inhibens (0.895)
Proteobacteria	Alphaproteobacteria	Rhodobacterales	Rhodobacteraceae	Unclassified	Ph82	Phaeobacter sp.	HE818248	Esteves et al., 2013 [24]	Sarcotragus spinosulus	25°C	Marine Agar	AGTCGAGCGCACTCTTCGGAGTGAGCGGCGGACGGGTTAGTAACGCGTGGGAATATGCCCTTCTCTAAGGAATAGCCACTGGAAACGGTGAGTAATACCTTATACGCCCTTCGGGGGAAAGATTTATCGGAGAAGGATTAGCCCGCGTAAGATTAGATAGTTGGTGGGGTAATGGCCTACCAAGTCTACGATCTTTAGCTGGTTTTAGAGGATGATCAGCAACACTGGGACTGAGACACGGCCCAGACTCCTACGGGAGGCAGCAGTGGGGAATCTTGGACAATGGGCGCAAGCCTGATCCAGCCATGCCGCGTGAGTGATGAAGGCCCTAGGGTCGTAAAGCTCTTTCGCCAGGGATGATAATGACAGTACCTGGTAAAGAAACCCCGGCTAACTCCG…	Phaeobacter inhibens (0.892)
Proteobacteria	Gammaproteobacteria	Vibrionales	Vibrionaceae	Photobacterium	Po109		HE818270	Esteves et al., 2013 [24]	Sarcotragus spinosulus	25°C	Marine Agar	CCTTCGGGTGCGTTATTGGGCGGCGAGCGGCGGACGGGTGAGTAATGCCTGGGAATATGCCTTAGTGTGGGGGATAACTATTGGAAACGATAGCTAATACCGCATAATGCCTACGGGCCAAAGAGGGGGACCTTCGGGCCTCTCGCGCTGAGATTAGCCCAGGTGGGATTAGCTAGTTGGTGGGGTAACGGCTCACCAAGGCGACGATCCCTAGCTGGTCTGAGAGGATGATCAGCCACACTGGAACTGAGACACGGTCCAGACTCCTACGGGAGGCAGCAGTGGGGAATATTGCACAATGGGGGAAACCCTGATGCAGCCATGCCGCGTGTATGAAGAAGGCCTTCGGGTTGTAAAGTACTTTCAGTCGTGAGGAAGGGTGTGTAGTTAACAGCTGCA…	Photobacterium frigidiphilum; Photobacterium aplysiae (0.885)
Proteobacteria	Gammaproteobacteria	Vibrionales	Vibrionaceae	Photobacterium	Po120		HE818279	Esteves et al., 2013 [24]	Sarcotragus spinosulus	25°C	Marine Agar	CCTTCGGGTGCGTTATTGGGCGGCGAGCGGCGGACGGGTGAGTAATGCCTGGGAATATGCCTTAGTGTGGGGGATAACTATTGGAAACGATAGCTAATACCGCATAATGCCTACGGGCCAAAGAGGGGGACCTTCGGGCCTCTCGCGCTGAGATTAGCCCAGGTGGGATTAGCTAGTTGGTGGGGTAACGGCTCACCAAGGCGACGATCCCTAGCTGGTCTGAGAGGATGATCAGCCACACTGGAACTGAGACACGGTCCAGACTCCTACGGGAGGCAGCAGTGGGGAATATTGCACAATGGGGGAAACCCTGATGCAGCCATGCCGCGTGTATGAAGAAGGCCTTCGGGTTGTAAAGTACTTTCAGTCGTGAGGAAGGGTGTGTAGTTAACAGCTGCA…	Photobacterium frigidiphilum; Photobacterium aplysiae (0.886)
Proteobacteria	Gammaproteobacteria	Vibrionales	Vibrionaceae	Photobacterium	Po318		HE818358	Esteves et al., 2013 [24]	Sarcotragus spinosulus	25°C	Marine Agar	AGTCGAGCGGCAGCGACAGTAACAATCCTTCGGGTGCGTTATTGGGCGGCGAGCGGCGGACGGGTGAGTAATGCCTGGGAATATGCCTTAGTGTGGGGGATAACTATTGGAAACGATAGCTAATACCGCATAATGCCTACGGGCCAAAGAGGGGGACCTTCGGGCCTCTCGCGCTGAGATTAGCCCAGGTGGGATTAGCTAGTTGGTGGGGTAACGGCTCACCAAGGCGACGATCCCTAGCTGGTCTGAGAGGATGATCAGCCACACTGGAACTGAGACACGGTCCAGACTCCTACGGGAGGCAGCAGTGGGGAATATTGCACAATGGGGGAAACCCTGATGCAGCCATGCCGCGTGTATGAAGAAGGCCTTCGGGTTGTAAAGTACTTTCAGTCGTGA…	Photobacterium frigidiphilum (0.879)
Proteobacteria	Gammaproteobacteria	Vibrionales	Vibrionaceae	Photobacterium	Po321		HE818361	Esteves et al., 2013 [24]	Sarcotragus spinosulus	25°C	Marine Agar	TGCAGTCGAGCGGCAGCGACAGTAACAATCCTTCGGGTGCGTTATTGGGCGGCGAGCGGCGGACGGGTGAGTAATGCCTGGGAATATGCCTTAGTGTGGGGGATAACTATTGGAAACGATAGCTAATACCGCATAATGCCTACGGGCCAAAGAGGGGGACCTTCGGGCCTCTCGCGCTGAGATTAGCCCAGGTGGGATTAGCTAGTTGGTGGGGTAACGGCTCACCAAGGCGACGATCCCTAGCTGGTCTGAGAGGATGATCAGCCACACTGGAACTGAGACACGGTCCAGACTCCTACGGGAGGCAGCAGTGGGGAATATTGCACAATGGGGGAAACCCTGATGCAGCCATGCCGCGTGTATGAAGAAGGCCTTCGGGTTGTAAAGTACTTTCAGTCG…	Photobacterium frigidiphilum (0.869)
Proteobacteria	Alphaproteobacteria	Rhizobiales	Stappiaceae	Pseudovibrio	Pv100		HE818262	Esteves et al., 2013 [24]	Sarcotragus spinosulus	25°C	Marine Agar	TGGCAGACGGGTGAGTAACGCGTGGGAAGCTACCTTGTGGTAGGGGACAACAGTTGGAAACGACTGCTAATACCCTATGAGCCCTATGGGGGAAAGATTTATCGCCATGAGATGTGCCCGCGTTAGATTAGCTAGTTGGTAAGGTAATGGCTTACCAAGGCGACGATCTATAGCTGGTCTGAGAGGATGATCAGCCACACTGGGACTGAGACACGGCCCAGACTCCTACGGGAGGCAGCAGTGGGGAATATTGGACAATGGGGGCAACCCTGATCCAGCCATGCCGCGTGTGTGATGACGGCCTTAGGGTTGTAAAGCACTTTCAGCAGTGAAGATAATGACATTAACTGCAGAAGAAGCCCCGGCTAACTTCGTGCCAGCAGCCGCGGTAATACGAAG…	Pseudovibrio japonicus (0.963)
Proteobacteria	Alphaproteobacteria	Rhizobiales	Stappiaceae	Pseudovibrio	Pv101		HE818263	Esteves et al., 2013 [24]	Sarcotragus spinosulus	25°C	Marine Agar	AGTCGAACGGATCCTTCGGGATTAGTGGCAGACGGGTGAGTAACGCGTGGGAAGCTACCTTGTGGTAGGGGACAACAGTTGGAAACGACTGCTAATACCCTATGAGCCCTATGGGGGAAAGATTTATCGCCATGAGATGTGCCCGCGTTAGATTAGCTAGTTGGTAAGGTAATGGCTTACCAAGGCGACGATCTATAGCTGGTCTGAGAGGATGATCAGCCACACTGGGACTGAGACACGGCCCAGACTCCTACGGGAGGCAGCAGTGGGGAATATTGGACAATGGGGGCAACCCTGATCCAGCCATGCCGCGTGTGTGATGACGGCCTTAGGGTTGTAAAGCACTTTCAGCAGTGAAGATAATGACATTAACTGCAGAAGAAGCCCCGGCTAACTTCG…	Pseudovibrio japonicus (0.964)
Proteobacteria	Alphaproteobacteria	Rhizobiales	Stappiaceae	Pseudovibrio	Pv106		HE818267	Esteves et al., 2013 [24]	Sarcotragus spinosulus	25°C	Marine Agar	AGTCGAACGGATCCTTCGGGATTAGTGGCAGACGGGTGAGTAACGCGTGGGAAGCTACCTTGTGGTAGGGAACAACAGTTGGAAACGACTGCTAATACCCTATGAGCCCTAAGGGGGAAAGATTTATCGCCATAAGATGTGCCCGCGTTAGATTAGCTAGTTGGTAAGGTAATGGCTTACCAAGGCGACGATCTATAGCTGGTCTGAGAGGATGATCAGCCACACTGGGACTGAGACACGGCCCAGACTCCTACGGGAGGCAGCAGTGGGGAATATTGGACAATGGGGGCAACCCTGATCCAGCCATGCCGCGTGTGTGATGACGGCCTTAGGGTTGTAAAGCACTTTCAGCAGTGAAGATAATGACATTAACTGCAGAAGAAGCCCCGGCTAACTTCG…	Pseudovibrio japonicus (0.964)
Proteobacteria	Alphaproteobacteria	Rhizobiales	Stappiaceae	Pseudovibrio	Pv115		HE818274	Esteves et al., 2013 [24]	Sarcotragus spinosulus	25°C	Marine Agar	AGTCGAACGGATCCTTTAAGGATTAGTGGCAGACGGGTGAGTAACGCGTGGGAAGCTACCTTGTGGTAGGGGACAACAGTTGGAAACGACTGCTAATACCCTATGAGCCCTATGGGGGAAAGATTTATCGCCATGAGATGTGCCCGCGTTAGATTAGCTAGTTGGTAAGGTAATGGCTTACCAAGGCGACGATCTATAGCTGGTCTGAGAGGATGATCAGCCACACTGGGACTGAGACACGGCCCAGACTCCTACGGGAGGCAGCAGTGGGGAATATTGGACAATGGGGGCAACCCTGATCCAGCCATGCCGCGTGTGTGATGACGGCCTTAGGGTTGTAAAGCACTTTCAGCAGTGAAGATAATGACATTAACTGCAGAAGAAGCCCCGGCTAACTTC…	Pseudovibrio japonicus (0.957)
Proteobacteria	Alphaproteobacteria	Rhizobiales	Stappiaceae	Pseudovibrio	Pv118		HE818277	Esteves et al., 2013 [24]	Sarcotragus spinosulus	25°C	Marine Agar	TGGCAGACGGGTGAGTAACGCGTGGGAAGCTACCTTGTGGTAGGGGACAACAGTTGGAAACGACTGCTAATACCCTATGAGCCCTATGGGGGAAAGATTTATCGCCATGAGATGTGCCCGCGTTAGATTAGCTAGTTGGTAAGGTAATGGCTTACCAAGGCGACGATCTATAGCTGGTCTGAGAGGATGATCAGCCACACTGGGACTGAGACACGGCCCAGACTCCTACGGGAGGCAGCAGTGGGGAATATTGGACAATGGGGGCAACCCTGATCCAGCCATGCCGCGTGTGTGATGACGGCCTTAGGGTTGTAAAGCACTTTCAGCAGTGAAGATAATGACATTAACTGCAGAAGAAGCCCCGGCTAACTTCGTGCCAGCAGCCGCGGTAATACGAAG…	Pseudovibrio japonicus (0.975)
Proteobacteria	Alphaproteobacteria	Rhizobiales	Stappiaceae	Pseudovibrio	Pv119		HE818278	Esteves et al., 2013 [24]	Sarcotragus spinosulus	25°C	Marine Agar	AGTCGAACGGATCCTTTAAGGATTAGTGGCAGACGGGTGAGTAACGCGTGGGAAGCTACCTTGTGGTAGGGGACAACAGTTGGAAACGACTGCTAATACCCTATGAGCCCTATGGGGGAAAGATTTATCGCCATGAGATGTGCCCGCGTTAGATTAGCTAGTTGGTAAGGTAATGGCTTACCAAGGCGACGATCTATAGCTGGTCTGAGAGGATGATCAGCCACACTGGGACTGAGACACGGCCCAGACTCCTACGGGAGGCAGCAGTGGGGAATATTGGACAATGGGGGCAACCCTGATCCAGCCATGCCGCGTGTGTGATGACGGCCTTAGGGTTGTAAAGCACTTTCAGCAGTGAAGATAATGACATTAACTGCAGAAGAAGCCCCGGCTAACTTC…	Pseudovibrio japonicus (0.96)
Proteobacteria	Alphaproteobacteria	Rhizobiales	Stappiaceae	Pseudovibrio	Pv125		HE818282	Esteves et al., 2013 [24]	Sarcotragus spinosulus	25°C	Marine Agar	AGTCGAACGGATCCTTCGGGATTAGTGGCAGACGGGTGAGTAACGCGTGGGAAGCTACCTTGTGGTAGGGAACAACAGTTGGAAACGACTGCTAATACCCTATGAGCCCTATGGGGGAAAGATTTATCGCCATGAGATGTGCCCGCGTTAGATTAGCTAGTTGGTAAGGTAATGGCTTACCAAGGCGACGATCTATAGCTGGTCTGAGAGGATGATCAGCCACACTGGGACTGAGACACGGCCCAGACTCCTACGGGAGGCAGCAGTGGGGAATATTGGACAATGGGGGCAACCCTGATCCAGCCATGCCGCGTGTGTGATGACGGCCTTAGGGTTGTAAAGCACTTTCAGCAGTGAAGATAATGACATTAACTGCAGAAGAAGCCCCGGCTAACTTCG…	Pseudovibrio japonicus (0.988)
Proteobacteria	Alphaproteobacteria	Rhizobiales	Stappiaceae	Pseudovibrio	Pv227		HE818284	Esteves et al., 2013 [24]	Sarcotragus spinosulus	25°C	Marine Agar	AGTCGAACGGATCCTTCGGGATTAGTGGCAGACGGGTGAGTAACGCGTGGGAAGCTACCTTGTGGTAGGGGACAACAGTTGGAAACGACTGCTAATACCCTATGAGCCCTATGGGGGAAAGATTTATCGCCATGAGATGTGCCCGCGTTAGATTAGCTAGTTGGTAAGGTAATGGCTTACCAAGGCGACGATCTATAGCTGGTCTGAGAGGATGATCAGCCACACTGGGACTGAGACACGGCCCAGACTCCTACGGGAGGCAGCAGTGGGGAATATTGGACAATGGGGGCAACCCTGATCCAGCCATGCCGCGTGTGTGATGACGGCCTTAGGGTTGTAAAGCACTTTCAGCAGTGAAGATAATGACATTAACTGCAGAAGAAGCCCCGGCTAACTTCG…	Pseudovibrio japonicus (0.975)
Proteobacteria	Alphaproteobacteria	Rhizobiales	Stappiaceae	Pseudovibrio	Pv230		HE818285	Esteves et al., 2013 [24]	Sarcotragus spinosulus	25°C	Marine Agar	AGTGGCAGACGGGTGAGTAACGCGTGGGAAGCTACCTTGTGGTAGGGGACAACAGTTGGAAACGACTGCTAATACCCTATGAGCCCTATGGGGGAAAGATTTATCGCCATGAGATGTGCCCGCGTTAGATTAGCTAGTTGGTAAGGTAATGGCTTACCAAGGCGACGATCTATAGCTGGTCTGAGAGGATGATCAGCCACACTGGGACTGAGACACGGCCCAGACTCCTACGGGAGGCAGCAGTGGGGAATATTGGACAATGGGGGCAACCCTGATCCAGCCATGCCGCGTGTGTGATGACGGCCTTAGGGTTGTAAAGCACTTTCAGCAGTGAAGATAATGACATTAACTGCAGAAGAAGCCCCGGCTAACTTCGTGCCAGCAGCCGCGGTAATACGA…	Pseudovibrio japonicus (0.965)
Proteobacteria	Alphaproteobacteria	Rhizobiales	Stappiaceae	Pseudovibrio	Pv231		HE818286	Esteves et al., 2013 [24]	Sarcotragus spinosulus	25°C	Marine Agar	AGTGGCAGACGGGTGAGTAACGCGTGGGAAGCTACCTTGTGGTAGGGGACAACAGTTGGAAACGACTGCTAATACCCTATGAGCCCTATGGGGGAAAGATTTATCGCCATGAGATGTGCCCGCGTTAGATTAGCTAGTTGGTAAGGTAATGGCTTACCAAGGCGACGATCTATAGCTGGTCTGAGAGGATGATCAGCCACACTGGGACTGAGACACGGCCCAGACTCCTACGGGAGGCAGCAGTGGGGAATATTGGACAATGGGGGCAACCCTGATCCAGCCATGCCGCGTGTGTGATGACGGCCTTAGGGTTGTAAAGCACTTTCAGCAGTGAAGATAATGACATTAACTGCAGAAGAAGCCCCGGCTAACTTCGTGCCAGCAGCCGCGGTAATACGA…	Pseudovibrio japonicus (0.965)
Proteobacteria	Alphaproteobacteria	Rhizobiales	Stappiaceae	Pseudovibrio	Pv233		HE818287	Esteves et al., 2013 [24]	Sarcotragus spinosulus	25°C	Marine Agar	AGTCGAACGGATCCTTCGGGATTAGTGGCAGACGGGTGAGTAACGCGTGGGAAGCTACCTTGTGGTAGGGGACAACAGTTGGAAACGACTGCTAATACCCTATGAGCCCTATGGGGGAAAGATTTATCGCCATGAGATGTGCCCGCGTTAGATTAGCTAGTTGGTAAGGTAATGGCTTACCAAGGCGACGATCTATAGCTGGTCTGAGAGGATGATCAGCCACACTGGGACTGAGACACGGCCCAGACTCCTACGGGAGGCAGCAGTGGGGAATATTGGACAATGGGGGCAACCCTGATCCAGCCATGCCGCGTGTGTGATGACGGCCTTAGGGTTGTAAAGCACTTTCAGCAGTGAAGATAATGACATTAACTGCAGAAGAAGCCCCGGCTAACTTCG…	Pseudovibrio japonicus (0.969)
Proteobacteria	Alphaproteobacteria	Rhizobiales	Stappiaceae	Pseudovibrio	Pv234		HE818288	Esteves et al., 2013 [24]	Sarcotragus spinosulus	25°C	Marine Agar	AGTCGAACGGATCCTTCGGGATTAGTGGCAGACGGGTGAGTAACGCGTGGGAAGCTACCTTGTGGTAGGGGACAACAGTTTGAAAAGACTGCTAATACCCTATGAGCCCTATGGGGGAAAGATTTATCGCCATGAGATGTGCCCGCGTTAGATTAGCTAGTTGGTAAGGTAATGGCTTACCAAGGCGACGATCTATAGCTGGTCTGAGAGGATGATCAGCCACACTGGGACTGAGACACGGCCCAGACTCCTACGGGAGGCAGCAGTGGGGAATATTGGACAATGGGGGCAACCCTGATCCAGCCATGCCGCGTGTGTGATGACGGCCTTAGGGTTGTAAAGCACTTTCAGCAGTGAAGATAATGACATTAACTGCAGAAGAAGCCCCGGCTAACTTCG…	Pseudovibrio japonicus (0.952)
Proteobacteria	Alphaproteobacteria	Rhizobiales	Stappiaceae	Pseudovibrio	Pv236		HE818289	Esteves et al., 2013 [24]	Sarcotragus spinosulus	25°C	Marine Agar	AGTCGAACGGATCCTTCGGGATTAGTGGCAGACGGGTGAGTAACGCGTGGGAAGCTACCTTGTGGTAGGGGACAACAGTTGGAAACGACTGCTAATACCCTATGAGCCCTATGGGGGAAAGATTTATCGCCATGAGATGTGCCCGCGTTAGATTAGCTAGTTGGTAAGGTAATGGCTTACCAAGGCGACGATCTATAGCTGGTCTGAGAGGATGATCAGCCACACTGGGACTGAGACACGGCCCAGACTCCTACGGGAGGCAGCAGTGGGGAATATTGGACAATGGGGGCAACCCTGATCCAGCCATGCCGCGTGTGTGATGACGGCCTTAGGGTTGTAAAGCACTTTCAGCAGTGAAGATAATGACATTAACTGCAGAAGAAGCCCCGGCTAACTTCG…	Pseudovibrio japonicus (0.969)
Proteobacteria	Alphaproteobacteria	Rhizobiales	Stappiaceae	Pseudovibrio	Pv237		HE818290	Esteves et al., 2013 [24]	Sarcotragus spinosulus	25°C	Marine Agar	AGTCGAACGGATCCTTCGGGATTAGTGGCAGACGGGTGAGTAACGCGTGGGAAGCTACCTTGTGGTAGGGGACAACAGTTGGAAACGACTGCTAATACCCTATGAGCCCTATGGGGGAAAGATTTATCGCCATGAGATGTGCCCGCGTTAGATTAGCTAGTTGGTAAGGTAATGGCTTACCAAGGCGACGATCTATAGCTGGTCTGAGAGGATGATCAGCCACACTGGGACTGAGACACGGCCCAGACTCCTACGGGAGGCAGCAGTGGGGAATATTGGACAATGGGGGCAACCCTGATCCAGCCATGCCGCGTGTGTGATGACGGCCTTAGGGTTGTAAAGCACTTTCAGCAGTGAAGATAATGACATTAACTGCAGAAGAAGCCCCGGCTAACTTCG…	Pseudovibrio japonicus (0.968)
Proteobacteria	Alphaproteobacteria	Rhizobiales	Stappiaceae	Pseudovibrio	Pv238		HE818291	Esteves et al., 2013 [24]	Sarcotragus spinosulus	25°C	Marine Agar	AGTGGCAGACGGGTGAGTAACGCGTGGGAAGCTACCTTGTGGTAGGGGACAACAGTTGGAAACGACTGCTAATACCCTATGAGCCCTATGGGGGAAAGATTTATCGCCATGAGATGTGCCCGCGTTAGATTAGCTAGTTGGTAAGGTAATGGCTTACCAAGGCGACGATCTATAGCTGGTCTGAGAGGATGATCAGCCACACTGGGACTGAGACACGGCCCAGACTCCTACGGGAGGCAGCAGTGGGGAATATTGGACAATGGGGGCAACCCTGATCCAGCCATGCCGCGTGTGTGATGACGGCCTTAGGGTTGTAAAGCACTTTCAGCAGTGAAGATAATGACATTAACTGCAGAAGAAGCCCCGGCTAACTTCGTGCCAGCAGCCGCGGTAATACGA…	Pseudovibrio japonicus (0.967)
Proteobacteria	Alphaproteobacteria	Rhizobiales	Stappiaceae	Pseudovibrio	Pv239		HE818292	Esteves et al., 2013 [24]	Sarcotragus spinosulus	25°C	Marine Agar	AGTGGCAGACGGGTGAGTAACGCGTGGGAAGCTACCTTGTGGTAGGGGACAACAGTTGGAAACGACTGCTAATACCCTATGAGCCCTATGGGGGAAAGATTTATCGCCATGAGATGTGCCCGCGTTAGATTAGCTAGTTGGTAAGGTAATGGCTTACCAAGGCGACGATCTATAGCTGGTCTGAGAGGATGATCAGCCACACTGGGACTGAGACACGGCCCAGACTCCTACGGGAGGCAGCAGTGGGGAATATTGGACAATGGGGGCAACCCTGATCCAGCCATGCCGCGTGTGTGATGACGGCCTTAGGGTTGTAAAGCACTTTCAGCAGTGAAGATAATGACATTAACTGCAGAAGAAGCCCCGGCTAACTTCGTGCCAGCAGCCGCGGTAATACGA…	Pseudovibrio japonicus (0.965)
Proteobacteria	Alphaproteobacteria	Rhizobiales	Stappiaceae	Pseudovibrio	Pv240		HE818293	Esteves et al., 2013 [24]	Sarcotragus spinosulus	25°C	Marine Agar	ACGGATCCTTCGGGATTAGTGGCAGACGGGTGAGTAACGCGTGGGAAGCTACCTTGTGGTAGGGGACAACAGTTGGAAACGACTGCTAATACCCTATGAGCCCTATGGGGGAAAGATTTATCGCCATGAGATGTGCCCGCGTTAGATTAGCTAGTTGGTAAGGTAATGGCTTACCAAGGCGACGATCTATAGCTGGTCTGAGAGGATGATCAGCCACACTGGGACTGAGACACGGCCCAGACTCCTACGGGAGGCAGCAGTGGGGAATATTGGACAATGGGGGCAACCCTGATCCAGCCATGCCGCGTGTGTGATGACGGCCTTAGGGTTGTAAAGCACTTTCAGCAGTGAAGATAATGACATTAACTGCAGAAGAAGCCCCGGCTAACTTCGTGCCAG…	Pseudovibrio japonicus (0.971)
Proteobacteria	Alphaproteobacteria	Rhizobiales	Stappiaceae	Pseudovibrio	Pv241		HE818294	Esteves et al., 2013 [24]	Sarcotragus spinosulus	25°C	Marine Agar	TAGTGGCAGACGGGTGAGTAACGCGTGGGAAGCTACCTTGTGGTAGGGGACAACAGTTGGAAACGACTGCTAATACCCTATGAGCCCTATGGGGGAAAGATTTATCGCCATGAGATGTGCCCGCGTTAGATTAGCTAGTTGGTAAGGTAATGGCTTACCAAGGCGACGATCTATAGCTGGTCTGAGAGGATGATCAGCCACACTGGGACTGAGACACGGCCCAGACTCCTACGGGAGGCAGCAGTGGGGAATATTGGACAATGGGGGCAACCCTGATCCAGCCATGCCGCGTGTGTGATGACGGCCTTAGGGTTGTAAAGCACTTTCAGCAGTGAAGATAATGACATTAACTGCAGAAGAAGCCCCGGCTAACTTCGTGCCAGCAGCCGCGGTAATACG…	Pseudovibrio japonicus (0.968)
Proteobacteria	Alphaproteobacteria	Rhizobiales	Stappiaceae	Pseudovibrio	Pv248		HE818297	Esteves et al., 2013 [24]	Sarcotragus spinosulus	25°C	Marine Agar	AGTCGAACGGATCCTTCGGGATTAGTGGCAGACGGGTGAGTAACGCGTGGGAAGCTACCTTGTGGTAGGGGACAACAGTTGGAAACGACTGCTAATACCCTATGAGCCCTATGGGGGAAAGATTTATCGCCATGAGATGTGCCCGCGTTAGATTAGCTAGTTGGTAAGGTAATGGCTTACCAAGGCGACGATCTATAGCTGGTCTGAGAGGATGATCAGCCACACTGGGACTGAGACACGGCCCAGACTCCTACGGGAGGCAGCAGTGGGGAATATTGGACAATGGGGGCAACCCTGATCCAGCCATGCCGCGTGTGTGATGACGGCCTTAGGGTTGTAAAGCACTTTCAGCAGTGAAGATAATGACATTAACTGCAGAAGAAGCCCCGGCTAACTTCG…	Pseudovibrio japonicus (0.969)
Proteobacteria	Alphaproteobacteria	Rhizobiales	Stappiaceae	Pseudovibrio	Pv257		HE818303	Esteves et al., 2013 [24]	Sarcotragus spinosulus	25°C	Marine Agar	ACGGATCCTTCGGGATTAGTGGCAGACGGGTGAGTAACGCGTGGGAAGCTACCTTGTGGTAGGGGACAACAGTTGGAAACGACTGCTAATACCCTATGAGCCCTATGGGGGAAAGATTTATCGCCATGAGATGTGCCCGCGTTAGATTAGCTAGTTGGTAAGGTAATGGCTTACCAAGGCGACGATCTATAGCTGGTCTGAGAGGATGATCAGCCACACTGGGACTGAGACACGGCCCAGACTCCTACGGGAGGCAGCAGTGGGGAATATTGGACAATGGGGGCAACCCTGATCCAGCCATGCCGCGTGTGTGATGACGGCCTTAGGGTTGTAAAGCACTTTCAGCAGTGAAGATAATGACATTAACTGCAGAAGAAGCCCCGGCTAACTTCGTGCCAG…	Pseudovibrio japonicus (0.973)
Proteobacteria	Alphaproteobacteria	Rhizobiales	Stappiaceae	Pseudovibrio	Pv259		HE818305	Esteves et al., 2013 [24]	Sarcotragus spinosulus	25°C	Marine Agar	AGTCGAACGGATCCTTCGGGATTAGTGGCAGACGGGTGAGTAACGCGTGGGAAGCTACCTTGTGGTAGGGGACAACAGTTGGAAACGACTGCTAATACCCTATGAGCCCTATGGGGGAAAGATTTATCGCCATGAGATGTGCCCGCGTTAGATTAGCTAGTTGGTAAGGTAATGGCTTACCAAGGCGACGATCTATAGCTGGTCTGAGAGGATGATCAGCCACACTGGGACTGAGACACGGCCCAGACTCCTACGGGAGGCAGCAGTGGGGAATATTGGACAATGGGGGCAACCCTGATCCAGCCATGCCGCGTGTGTGATGACGGCCTTAGGGTTGTAAAGCACTTTCAGCAGTGAAGATAATGACATTAACTGCAGAAGAAGCCCCGGCTAACTTCG…	Pseudovibrio japonicus (0.971)
Proteobacteria	Alphaproteobacteria	Rhizobiales	Stappiaceae	Pseudovibrio	Pv263		HE818309	Esteves et al., 2013 [24]	Sarcotragus spinosulus	25°C	Marine Agar	ACGGATCCTTCGGGATTCGTGGCAGACGGGTGAGTAACGCGTGGGAAGCTACCTTGTGGTAGGGGACAACAGTTGGAAACGACTGCTAATACCCTATGAGCCCTATGGGGGAAAGATTTATCGCCATGAGATGTGCCCGCGTTAGATTAGCTAGTTGGTAAGGTAATGGCTTACCAAGGCGACGATCTATAGCTGGTCTGAGAGGATGATCAGCCACACTGGGACTGAGACACGGCCCAGACTCCTACGGGAGGCAGCAGTGGGGAATATTGGACAATGGGGGCAACCCTGATCCAGCCATGCCGCGTGTGTGATGACGGCCTTAGGGTTGTAAAGCACTTTCAGCAGTGAAGATAATGACATTAACTGCAGAAGAAGCCCCGGCTAACTTCGTGCCAG…	Pseudovibrio japonicus (0.959)
Proteobacteria	Alphaproteobacteria	Rhizobiales	Stappiaceae	Pseudovibrio	Pv264		HE818310	Esteves et al., 2013 [24]	Sarcotragus spinosulus	25°C	Marine Agar	AGTCGAACGGATCCTTCGGGATTAGTGGCAGACGGGTGAGTAACGCGTGGGAAGCTACCTTGTGGTAGGGGACAACAGTTGGAAACGACTGCTAATACCCTATGAGCCCTATGGGGGAAAGATTTATCGCCATGAGATGTGCCCGCGTTAGATTAGCTAGTTGGTAAGGTAATGGCTTACCAAGGCGACGATCTATAGCTGGTCTGAGAGGATGATCAGCCACACTGGGACTGAGACACGGCCCAGACTCCTACGGGAGGCAGCAGTGGGGAATATTGGACAATGGGGGCAACCCTGATCCAGCCATGCCGCGTGTGTGATGACGGCCTTAGGGTTGTAAAGCACTTTCAGCAGTGAAGATAATGACATTAACTGCAGAAGAAGCCCCGGCTAACTTCG…	Pseudovibrio japonicus (0.962)
Proteobacteria	Alphaproteobacteria	Rhizobiales	Stappiaceae	Pseudovibrio	Pv265		HE818311	Esteves et al., 2013 [24]	Sarcotragus spinosulus	25°C	Marine Agar	AGTCGAACGGATCCTTCGGGATTAGTGGCAGACGGGTGAGTAACGCGTGGGAAGCTACCTTGTGGTAGGGGACAACAGTTGGAAACGACTGCTAATACCCTATGAGCCCTATGGGGGAAAGATTTATCGCCATGAGATGTGCCCGCGTTAGATTAGCTAGTTGGTAAGGTAATGGCTTACCAAGGCGACGATCTATAGCTGGTCTGAGAGGATGATCAGCCACACTGGGACTGAGACACGGCCCAGACTCCTACGGGAGGCAGCAGTGGGGAATATTGGACAATGGGGGCAACCCTGATCCAGCCATGCCGCGTGTGTGATGACGGCCTTAGGGTTGTAAAGCACTTTCAGCAGTGAAGATAATGACATTAACTGCAGAAGAAGCCCCGGCTAACTTCG…	Pseudovibrio japonicus (0.967)
Proteobacteria	Alphaproteobacteria	Rhizobiales	Stappiaceae	Pseudovibrio	Pv266		HE818312	Esteves et al., 2013 [24]	Sarcotragus spinosulus	25°C	Marine Agar	AAGTCGAACGGATCCTTCGGGATTAGTGGCAGACGGGTGAGTAACGCGTGGGAAGCTACCTTGTGGTAGGGGACAACAGTTGGAAACGACTGCTAATACCCTATGAGCCCTATGGGGGAAAGATTTATCGCCATGAGATGTGCCCGCGTTAGATTAGCTAGTTGGTAAGGTAATGGCTTACCAAGGCGACGATCTATAGCTGGTCTGAGAGGATGATCAGCCACACTGGGACTGAGACACGGCCCAGACTCCTACGGGAGGCAGCAGTGGGGAATATTGGACAATGGGGGCAACCCTGATCCAGCCATGCCGCGTGTGTGATGACGGCCTTAGGGTTGTAAAGCACTTTCAGCAGTGAAGATrATGACATTAACTGCAGAAGAAGCCCCGGCTAACTTC…	Pseudovibrio japonicus (0.971)
Proteobacteria	Alphaproteobacteria	Rhizobiales	Stappiaceae	Pseudovibrio	Pv267		HE818313	Esteves et al., 2013 [24]	Sarcotragus spinosulus	25°C	Marine Agar	AGTCGAACGGATCCTTCGGGATTAGTGGCAGACGGGTGAGTAACGCGTGGGAAGCTACCTTGTGGTAGGGGACAACAGTTGGAAACGACTGCTAATACCCTATGAGCCCTATGGGGGAAAGATTTATCGCCATGAGATGTGCCCGCGTTAGATTAGCTAGTTGGTAAGGTAATGGCTTACCAAGGCGACGATCTATAGCTGGTCTGAGAGGATGATCAGCCACACTGGGACTGAGACACGGCCCAGACTCCTACGGGAGGCAGCAGTGGGGAATATTGGACAATGGGGGCAACCCTGATCCAGCCATGCCGCGTGTGTGATGACGGCCTTAGGGTTGTAAAGCACTTTCAGCAGTGAAGATAATGACATTAACTGCAGAAGAAGCCCCGGCTAACTTCG…	Pseudovibrio japonicus (0.965)
Proteobacteria	Alphaproteobacteria	Rhizobiales	Stappiaceae	Pseudovibrio	Pv268		HE818314	Esteves et al., 2013 [24]	Sarcotragus spinosulus	25°C	Marine Agar	AGTCGAACGGATCCTTCGGGATTAGTGGCAGACGGGTGAGTAACGCGTGGGAAGCTACCTTGTGGTAGGGGACAACAGTTGGAAACGACTGCTAATACCCTATGAGCCCTATGGGGGAAAGATTTATCGCCATGAGATGTGCCCGCGTTAGATTAGCTAGTTGGTAAGGTAATGGCTTACCAAGGCGACGATCTATAGCTGGTCTGAGAGGATGATCAGCCACACTGGGACTGAGACACGGCCCAGACTCCTACGGGAGGCAGCAGTGGGGAATATTGGACAATGGGGGCAACCCTGATCCAGCCATGCCGCGTGTGTGATGACGGCCTTAGGGTTGTAAAGCACTTTCAGCAGTGAAGATAATGACATTAACTGCAGAAGAAGCCCCGGCTAACTTCG…	Pseudovibrio japonicus (0.972)
Proteobacteria	Alphaproteobacteria	Rhizobiales	Stappiaceae	Pseudovibrio	Pv269		HE818315	Esteves et al., 2013 [24]	Sarcotragus spinosulus	25°C	Marine Agar	ACGGATCCTTCGGGATTAGTGGCAGACGGGTGAGTAACGCGTGGGAAGCTACCTTGTGGTAGGGGACAACAGTTGGAAACGACTGCTAATACCCTATGAGCCCTATGGGGGAAAGATTTATCGCCATGAGATGTGCCCGCGTTAGATTAGCTAGTTGGTAAGGTAATGGCTTACCAAGGCGACGATCTATAGCTGGTCTGAGAGGATGATCAGCCACACTGGGACTGAGACACGGCCCAGACTCCTACGGGAGGCAGCAGTGGGGAATATTGGACAATGGGGGCAACCCTGATCCAGCCATGCCGCGTGTGTGATGACGGCCTTAGGGTTGTAAAGCACTTTCAGCAGTGAAGATAATGACATTAACTGCAGAAGAAGCCCCGGCTAACTTCGTGCCAG…	Pseudovibrio japonicus (0.963)
Proteobacteria	Alphaproteobacteria	Rhizobiales	Stappiaceae	Pseudovibrio	Pv271		HE818317	Esteves et al., 2013 [24]	Sarcotragus spinosulus	25°C	Marine Agar	AGTCGAACGGATCCTTCGGGATTAGTGGCAGACGGGTGAGTAACGCGTGGGAAGCTACCTTGTGGTAGGGGACAACAGTTGGAAACGACTGCTAATACCCTATGAGCCCTATGGGGGAAAGATTTATCGCCATGAGATGTGCCCGCGTTAGATTAGCTAGTTGGTAAGGTAATGGCTTACCAAGGCGACGATCTATAGCTGGTCTGAGAGGATGATCAGCCACACTGGGACTGAGACACGGCCCAGACTCCTACGGGAGGCAGCAGTGGGGAATATTGGACAATGGGGGCAACCCTGATCCAGCCATGCCGCGTGTGTGATGACGGCCTTAGGGTTGTAAAGCACTTTCAGCAGTGAAGATAATGACATTAACTGCAGAAGAAGCCCCGGCTAACTTCG…	Pseudovibrio japonicus (0.971)
Proteobacteria	Alphaproteobacteria	Rhizobiales	Stappiaceae	Pseudovibrio	Pv272		HE818318	Esteves et al., 2013 [24]	Sarcotragus spinosulus	25°C	Marine Agar	ACGGATCCTTCGGGATTAGTGGCAGACGGGTGAGTAACGCGTGGGAAGCTACCTTGTGGTAGGGGACAACAGTTGGAAACGACTGCTAATACCCTATGAGCCCTATGGGGGAAAGATTTATCGCCATGAGATGTGCCCGCGTTAGATTAGCTAGTTGGTAAGGTAATGGCTTACCAAGGCGACGATCTATAGCTGGTCTGAGAGGATGATCAGCCACACTGGGACTGAGACACGGCCCAGACTCCTACGGGAGGCAGCAGTGGGGAATATTGGACAATGGGGGCAACCCTGATCCAGCCATGCCGCGTGTGTGATGACGGCCTTAGGGTTGTAAAGCACTTTCAGCAGTGAAGATAATGACATTAACTGCAGAAGAAGCCCCGGCTAACTTCGTGCCAG…	Pseudovibrio japonicus (0.969)
Proteobacteria	Alphaproteobacteria	Rhizobiales	Stappiaceae	Pseudovibrio	Pv273		HE818319	Esteves et al., 2013 [24]	Sarcotragus spinosulus	25°C	Marine Agar	AGTCGAACGGATCCTTCGGGATTAGTGGCAGACGGGTGAGTAACGCGTGGGAAGCTACCTTGTGGTAGGGGACAACAGTTGGAAACGACTGCTAATACCCTATGAGCCCTATGGGGGAAAGATTTATCGCCATGAGATGTGCCCGCGTTAGATTAGCTAGTTGGTAAGGTAATGGCTTACCAAGGCGACGATCTATAGCTGGTCTGAGAGGATGATCAGCCACACTGGGACTGAGACACGGCCCAGACTCCTACGGGAGGCAGCAGTGGGGAATATTGGACAATGGGGGCAACCCTGATCCAGCCATGCCGCGTGTGTGATGACGGCCTTAGGGTTGTAAAGCACTTTCAGCAGTGAAGATAATGACATTAACTGCAGAAGAAGCCCCGGCTAACTTCG…	Pseudovibrio japonicus (0.966)
Proteobacteria	Alphaproteobacteria	Rhizobiales	Stappiaceae	Pseudovibrio	Pv274		HE818320	Esteves et al., 2013 [24]	Sarcotragus spinosulus	25°C	Marine Agar	AGTCGAACGGATCCTTCGGGATTAGTGGCAGACGGGTGAGTAACGCGTGGGAAGCTACCTTGTGGTAGGGGACAACAGTTGGAAACGACTGCTAATACCCTATGAGCCCTATGGGGGAAAGATTTATCGCCATGAGATGTGCCCGCGTTAGATTAGCTAGTTGGTAAGGTAATGGCTTACCAAGGCGACGATCTATAGCTGGTCTGAGAGGATGATCAGCCACACTGGGACTGAGACACGGCCCAGACTCCTACGGGAGGCAGCAGTGGGGAATATTGGACAATGGGGGCAACCCTGATCCAGCCATGCCGCGTGTGTGATGACGGCCTTAGGGTTGTAAAGCACTTTCAGCAGTGAAGATAATGACATTAACTGCAGAAGAAGCCCCGGCTAACTTCG…	Pseudovibrio japonicus (0.971)
Proteobacteria	Alphaproteobacteria	Rhizobiales	Stappiaceae	Pseudovibrio	Pv275		HE818321	Esteves et al., 2013 [24]	Sarcotragus spinosulus	25°C	Marine Agar	AGTCGAACGGATCCTTCGGGATTAGTGGCAGACGGGTGAGTAACGCGTGGGAAGCTACCTTGTGGTAGGGGACAACAGTTGGAAACGACTGCTAATACCCTATGAGCCCTATGGGGGAAAGATTTATCGCCATGAGATGTGCCCGCGTTAGATTAGCTAGTTGGTAAGGTAATGGCTTACCAAGGCGACGATCTATAGCTGGTCTGAGAGGATGATCAGCCACACTGGGACTGAGACACGGCCCAGACTCCTACGGGAGGCAGCAGTGGGGAATATTGGACAATGGGGGCAACCCTGATCCAGCCATGCCGCGTGTGTGATGACGGCCTTAGGGTTGTAAAGCACTTTCAGCAGTGAAGATAATGACATTAACTGCAGAAGAAGCCCCGGCTAACTTCG…	Pseudovibrio japonicus (0.964)
Proteobacteria	Alphaproteobacteria	Rhizobiales	Stappiaceae	Pseudovibrio	Pv276		HE818322	Esteves et al., 2013 [24]	Sarcotragus spinosulus	25°C	Marine Agar	ACGGATCCTTCGGGATTAGTGGCAGACGGGTGAGTAACGCGTGGGAAGCTACCTTGTGGTAGGGGACAACAGTTGGAAACGACTGCTAATACCCTATGAGCCCTATGGGGGAAAGATTTATCGCCATGAGATGTGCCCGCGTTAGATTAGCTAGTTGGTAAGGTAATGGCTTACCAAGGCGACGATCTATAGCTGGTCTGAGAGGATGATCAGCCACACTGGGACTGAGACACGGCCCAGACTCCTACGGGAGGCAGCAGTGGGGAATATTGGACAATGGGGGCAACCCTGATCCAGCCATGCCGCGTGTGTGATGACGGCCTTAGGGTTGTAAAGCACTTTCAGCAGTGAAGATAATGACATTAACTGCAGAAGAAGCCCCGGCTAACTTCGTGCCAG…	Pseudovibrio japonicus (0.964)
Proteobacteria	Alphaproteobacteria	Rhizobiales	Stappiaceae	Pseudovibrio	Pv28		HE818202	Esteves et al., 2013 [24]	Sarcotragus spinosulus	25°C	Marine Agar	AGTCGAACGGATCCTTCGGGATTAGTGGCAGACGGGTGAGTAACGCGTGGGAAGCTACCTTGTGGTAGGGGACAACAGTTGGAAACGACTGCTAATACCCTATGAGCCCTATGGGGGAAAGATTTATCGCCATGAGATGTGCCCGCGTTAGATTAGCTAGTTGGTAAGGTAATGGCTTACCAAGGCGACGATCTATAGCTGGTCTGAGAGGATGATCAGCCACACTGGGACTGAGACACGGCCCAGACTCCTACGGGAGGCAGCAGTGGGGAATATTGGACAATGGGGGCAACCCTGATCCAGCCATGCCGCGTGTGTGATGACGGCCTTAGGGTTGTAAAGCACTTTCAGCAGTGAAGATAATGACATTAACTGCAGAAGAAGCCCCGGCTAACTTCG…	Pseudovibrio japonicus (0.952)
Proteobacteria	Alphaproteobacteria	Rhizobiales	Stappiaceae	Pseudovibrio	Pv280		HE818326	Esteves et al., 2013 [24]	Sarcotragus spinosulus	25°C	Marine Agar	AGTCGAACGGATCCTTCGGGATTAGTGGCAGACGGGTGAGTAACGCGTGGGAAGCTACCTTGTGGTAGGGGACAACAGTTTGAAAAGACTGCTAATACCCTATGAGCCCTATGGGGGAAAGATTTATCGCCATGAGATGTGCCCGCGTTAGATTAGCTAGTTGGTAAGGTAATGGCTTACCAAGGCGACGATCTATAGCTGGTCTGAGAGGATGATCAGCCACACTGGGACTGAGACACGGCCCAGACTCCTACGGGAGGCAGCAGTGGGGAATATTGGACAATGGGGGCAACCCTGATCCAGCCATGCCGCGTGTGTGATGACGGCCTTAGGGTTGTAAAGCACTTTCAGCAGTGAAGATAATGACATTAACTGCAGAAGAAGCCCCGGCTAACTTCG…	Pseudovibrio japonicus (0.945)
Proteobacteria	Alphaproteobacteria	Rhizobiales	Stappiaceae	Pseudovibrio	Pv281		HE818327	Esteves et al., 2013 [24]	Sarcotragus spinosulus	25°C	Marine Agar	AGTCGAACGGATCCTTCGGGATTAGTGGCAGACGGGTGAGTAACGCGTGGGAAGCTACCTTGTGGTAGGGGACAACAGTTGGAAACGACTGCTAATACCCTATGAGCCCTATGGGGGAAAGATTTATCGCCATGAGATGTGCCCGCGTTAGATTAGCTAGTTGGTAAGGTAATGGCTTACCAAGGCGACGATCTATAGCTGGTCTGAGAGGATGATCAGCCACACTGGGACTGAGACACGGCCCAGACTCCTACGGGAGGCAGCAGTGGGGAATATTGGACAATGGGGGCAACCCTGATCCAGCCATGCCGCGTGTGTGATGACGGCCTTAGGGTTGTAAAGCACTTTCAGCAGTGAAGATAATGACATTAACTGCAGAAGAAGCCCCGGCTAACTTCG…	Pseudovibrio japonicus (0.969)
Proteobacteria	Alphaproteobacteria	Rhizobiales	Stappiaceae	Pseudovibrio	Pv282		HE818328	Esteves et al., 2013 [24]	Sarcotragus spinosulus	25°C	Marine Agar	AGTCGAACGGATCCTTCGGGATTAGTGGCAGACGGGTGAGTAACGCGTGGGAAGCTACCTTGTGGTAGGGGACAACAGTTGGAAACGACTGCTAATACCCTATGAGCCCTATGGGGGAAAGATTTATCGCCATGAGATGTGCCCGCGTTAGATTAGCTAGTTGGTAAGGTAATGGCTTACCAAGGCGACGATCTATAGCTGGTCTGAGAGGATGATCAGCCACACTGGGACTGAGACACGGCCCAGACTCCTACGGGAGGCAGCAGTGGGGAATATTGGACAATGGGGGCAACCCTGATCCAGCCATGCCGCGTGTGTGATGACGGCCTTAGGGTTGTAAAGCACTTTCAGCAGTGAAGATAATGACATTAACTGCAGAAGAAGCCCCGGCTAACTTCG…	Pseudovibrio japonicus (0.967)
Proteobacteria	Alphaproteobacteria	Rhizobiales	Stappiaceae	Pseudovibrio	Pv283		HE818329	Esteves et al., 2013 [24]	Sarcotragus spinosulus	25°C	Marine Agar	AGTCGAACGGATCCTTCGGGATTAGTGGCAGACGGGTGAGTAACGCGTGGGAAGCTACCTTGTGGTAGGGGACAACAGTTGGAAACGACTGCTAATACCCTATGAGCCCTATGGGGGAAAGATTTATCGCCATGAGATGTGCCCGCGTTAGATTAGCTAGTTGGTAAGGTAATGGCTTACCAAGGCGACGATCTATAGCTGGTCTGAGAGGATGATCAGCCACACTGGGACTGAGACACGGCCCAGACTCCTACGGGAGGCAGCAGTGGGGAATATTGGACAATGGGGGCAACCCTGATCCAGCCATGCCGCGTGTGTGATGACGGCCTTAGGGTTGTAAAGCACTTTCAGCAGTGAAGATAATGACATTAACTGCAGAAGAAGCCCCGGCTAACTTCG…	Pseudovibrio japonicus (0.972)
Proteobacteria	Alphaproteobacteria	Rhizobiales	Stappiaceae	Pseudovibrio	Pv29		HE818203	Esteves et al., 2013 [24]	Sarcotragus spinosulus	25°C	Marine Agar	AGTCGAACGGATCCTTCGGGATTAGTGGCAGACGGGTGAGTAACGCGTGGGAAGCTACCTTGTGGTAGGGGACAACAGTTGGAAACGACTGCTAATACCCTATGAGCCCTATGGGGGAAAGATTTATCGCCATGAGATGTGCCCGCGTTAGATTAGCTAGTTGGTAAGGTAATGGCTTACCAAGGCGACGATCTATAGCTGGTCTGAGAGGATGATCAGCCACACTGGGACTGAGACACGGCCCAGACTCCTACGGGAGGCAGCAGTGGGGAATATTGGACAATGGGGGCAACCCTGATCCAGCCATGCCGCGTGTGTGATGACGGCCTTAGGGTTGTAAAGCACTTTCAGCAGTGAAGATAATGACATTAACTGCAGAAGAAGCCCCGGCTAACTTCG…	Pseudovibrio japonicus (0.967)
Proteobacteria	Alphaproteobacteria	Rhizobiales	Stappiaceae	Pseudovibrio	Pv291		HE818337	Esteves et al., 2013 [24]	Sarcotragus spinosulus	25°C	Marine Agar	TGGCAGACGGGTGAGTAACGCGTGGGAAGCTACCTTGTGGTAGGGGACAACAGTTGGAAACGACTGCTAATACCCTATGAGCCCTATGGGGGAAAGATTTATCGCCATGAGATGTGCCCGCGTTAGATTAGCTAGTTGGTAAGGTAATGGCTTACCAAGGCGACGATCTATAGCTGGTCTGAGAGGATGATCAGCCACACTGGGACTGAGACACGGCCCAGACTCCTACGGGAGGCAGCAGTGGGGAATATTGGACAATGGGGGCAACCCTGATCCAGCCATGCCGCGTGTGTGATGACGGCCTTAGGGTTGTAAAGCACTTTCAGCAGTGAAGATAATGACATTAACTGCAGAAGAAGCCCCGGCTAACTTCGTGCCAGCAGCCGCGGTAATACGAAG…	Pseudovibrio japonicus (0.971)
Proteobacteria	Alphaproteobacteria	Rhizobiales	Stappiaceae	Pseudovibrio	Pv296		HE818341	Esteves et al., 2013 [24]	Sarcotragus spinosulus	25°C	Marine Agar	AGTCGAACGGATCCTTCGGGATTAGTGGCAGACGGGTGAGTAACGCGTGGGAAGCTACCTTGTGGTAGGGGACAACAGTTGGAAACGACTGCTAATACCCTATGAGCCCTATGGGGGAAAGATTTATCGCCATGAGATGTGCCCGCGTTAGATTAGCTAGTTGGTAAGGTAATGGCTTACCAAGGCGACGATCTATAGCTGGTCTGAGAGGATGATCAGCCACACTGGGACTGAGACACGGCCCAGACTCCTACGGGAGGCAGCAGTGGGGAATATTGGACAATGGGGGCAACCCTGATCCAGCCATGCCGCGTGTGTGATGACGGCCTTAGGGTTGTAAAGCACTTTCAGCAGTGAAGATAATGACATTAACTGCAGAAGAAGCCCCGGCTAACTTCG…	Pseudovibrio japonicus (0.965)
Proteobacteria	Alphaproteobacteria	Rhizobiales	Stappiaceae	Pseudovibrio	Pv30		HE818204	Esteves et al., 2013 [24]	Sarcotragus spinosulus	25°C	Marine Agar	AGTCGAACGGATCCTTCGGGATTAGTGGCAGACGGGTGAGTAACGCGTGGGAAGCTACCTTGTGGTAGGGGACAACAGTTGGAAACGACTGCTAATACCCTATGAGCCCTATGGGGGAAAGATTTATCGCCATGAGATGTGCCCGCGTTAGATTAGCTAGTTGGTAAGGTAATGGCTTACCAAGGCGACGATCTATAGCTGGTCTGAGAGGATGATCAGCCACACTGGGACTGAGACACGGCCCAGACTCCTACGGGAGGCAGCAGTGGGGAATATTGGACAATGGGGGCAACCCTGATCCAGCCATGCCGCGTGTGTGATGACGGCCTTAGGGTTGTAAAGCACTTTCAGCAGTGAAGATAATGACATTAACTGCAGAAGAAGCCCCGGCTAACTTCG…	Pseudovibrio japonicus (0.967)
Proteobacteria	Alphaproteobacteria	Rhizobiales	Stappiaceae	Pseudovibrio	Pv308		HE818349	Esteves et al., 2013 [24]	Sarcotragus spinosulus	25°C	Marine Agar	AGTCGAACGGATCCTTCGGGATTAGTGGCAGACGGGTGAGTAACGCGTGGGAAGCTACCTTGTGGTAGGGGACAACAGTTGGAAACGACTGCTAATACCCTATGAGCCCTATGGGGGAAAGATTTATCGCCATGAGATGTGCCCGCGTTAGATTAGCTAGTTGGTAAGGTAATGGCTTACCAAGGCGACGATCTATAGCTGGTCTGAGAGGATGATCAGCCACACTGGGACTGAGACACGGCCCAGACTCCTACGGGAGGCAGCAGTGGGGAATATTGGACAATGGGGGCAACCCTGATCCAGCCATGCCGCGTGTGTGATGACGGCCTTAGGGTTGTAAAGCACTTTCAGCAGTGAAGATAATGACATTAACTGCAGAAGAAGCCCCGGCTAACTTCG…	Pseudovibrio japonicus (0.977)
Proteobacteria	Alphaproteobacteria	Rhizobiales	Stappiaceae	Pseudovibrio	Pv329		HE818367	Esteves et al., 2013 [24]	Sarcotragus spinosulus	25°C	Marine Agar	TGCAGTCGAACGGATCCTTCGGGATTAGTGGCAGACGGGTGAGTAACGCGTGGGAAGCTACCTTGTGGTAGGGGACAACAGTTGGAAACGACTGCTAATACCCTATGAGCCCTATGGGGGAAAGATTTATCGCCATGAGATGTGCCCGCGTTAGATTAGCTAGTTGGTAAGGTAATGGCTTACCAAGGCGACGATCTATAGCTGGTCTGAGAGGATGATCAGCCACACTGGGACTGAGACACGGCCCAGACTCCTACGGGAGGCAGCAGTGGGGAATATTGGACAATGGGGGCAACCCTGATCCAGCCATGCCGCGTGTGTGATGACGGCCTTAGGGTTGTAAAGCACTTTCAGCAGTGAAGATAATGACATTAACTGCAGAAGAAGCCCCGGCTAACT…	Pseudovibrio japonicus (0.97)
Proteobacteria	Alphaproteobacteria	Rhizobiales	Stappiaceae	Pseudovibrio	Pv33		HE818206	Esteves et al., 2013 [24]	Sarcotragus spinosulus	25°C	Marine Agar	AGTCGAACGGATCCTTCGGGATTAGTGGCAGACGGGTGAGTAACGCGTGGGAAGCTACCTTGTGGTAGGGGACAACAGTTTGAAAAGACTGCTAATACCCTATGAGCCCTATGGGGGAAAGATTTATCGCCATGAGATGTGCCCGCGTTAGATTAGCTAGTTGGTAAGGTAATGGCTTACCAAGGCGACGATCTATAGCTGGTCTGAGAGGATGATCAGCCACACTGGGACTGAGACACGGCCCAGACTCCTACGGGAGGCAGCAGTGGGGAATATTGGACAATGGGGGCAACCCTGATCCAGCCATGCCGCGTGTGTGATGACGGCCTTAGGGTTGTAAAGCACTTTCAGCAGTGAAGATAATGACATTAACTGCAGAAGAAGCCCCGGCTAACTTCG…	Pseudovibrio japonicus (0.962)
Proteobacteria	Alphaproteobacteria	Rhizobiales	Stappiaceae	Pseudovibrio	Pv331		HE818369	Esteves et al., 2013 [24]	Sarcotragus spinosulus	25°C	Marine Agar	TGCAGTCGAACGGATCCTTCGGGATTAGTGGCAGACGGGTGAGTAACGCGTGGGAAGCTACCTTGTGGTAGGGGACAACAGTTGGAAACGACTGCTAATACCCTATGAGCCCTATGGGGGAAAGATTTATCGCCATGAGATGTGCCCGCGTTAGATTAGCTAGTTGGTAAGGTAATGGCTTACCAAGGCGACGATCTATAGCTGGTCTGAGAGGATGATCAGCCACACTGGGACTGAGACACGGCCCAGACTCCTACGGGAGGCAGCAGTGGGGAATATTGGACAATGGGGGCAACCCTGATCCAGCCATGCCGCGTGTGTGATGACGGCCTTAGGGTTGTAAAGCACTTTCAGCAGTGAAGATAATGACATTAACTGCAGAAGAAGCCCCGGCTAACT…	Pseudovibrio japonicus (0.973)
Proteobacteria	Alphaproteobacteria	Rhizobiales	Stappiaceae	Pseudovibrio	Pv333		HE818370	Esteves et al., 2013 [24]	Sarcotragus spinosulus	25°C	Marine Agar	TGCAGTCGAACGGATCCTTCGGGATTAGTGGCAGACGGGTGAGTAACGCGTGGGAAGCTACCTTGTGGTAGGGGACAACAGTTGGAAACGACTGCTAATACCCTATGAGCCCTATGGGGGAAAGATTTATCGCCATGAGATGTGCCCGCGTTAGATTAGCTAGTTGGTAAGGTAATGGCTTACCAAGGCGACGATCTATAGCTGGTCTGAGAGGATGATCAGCCACACTGGGACTGAGACACGGCCCAGACTCCTACGGGAGGCAGCAGTGGGGAATATTGGACAATGGGGGCAACCCTGATCCAGCCATGCCGCGTGTGTGATGACGGCCTTAGGGTTGTAAAGCACTTTCAGCAGTGAAGATAATGACATTAACTGCAGAAGAAGCCCCGGCTAACT…	Pseudovibrio japonicus (0.973)
Proteobacteria	Alphaproteobacteria	Rhizobiales	Stappiaceae	Pseudovibrio	Pv334		HE818371	Esteves et al., 2013 [24]	Sarcotragus spinosulus	25°C	Marine Agar	TGCAGTCGAACGGATCCTTCGGGATTAGTGGCAGACGGGTGAGTAACGCGTGGGAAGCTACCTTGTGGTAGGGGACAACAGTTGGAAACGACTGCTAATACCCTATGAGCCCTATGGGGGAAAGATTTATCGCCATGAGATGTGCCCGCGTTAGATTAGCTAGTTGGTAAGGTAATGGCTTACCAAGGCGACGATCTATAGCTGGTCTGAGAGGATGATCAGCCACACTGGGACTGAGACACGGCCCAGACTCCTACGGGAGGCAGCAGTGGGGAATATTGGACAATGGGGGCAACCCTGATCCAGCCATGCCGCGTGTGTGATGACGGCCTTAGGGTTGTAAAGCACTTTCAGCAGTGAAGATAATGACATTAACTGCAGAAGAAGCCCCGGCTAACT…	Pseudovibrio japonicus (0.973)
Proteobacteria	Alphaproteobacteria	Rhizobiales	Stappiaceae	Pseudovibrio	Pv335		HE818372	Esteves et al., 2013 [24]	Sarcotragus spinosulus	25°C	Marine Agar	TGCAGTCGAACGGATCCTTCGGGATTAGTGGCAGACGGGTGAGTAACGCGTGGGAAGCTACCTTGTGGTAGGGGACAACAGTTGGAAACGACTGCTAATACCCTATGAGCCCTATGGGGGAAAGATTTATCGCCATGAGATGTGCCCGCGTTAGATTAGCTAGTTGGTAAGGTAATGGCTTACCAAGGCGACGATCTATAGCTGGTCTGAGAGGATGATCAGCCACACTGGGACTGAGACACGGCCCAGACTCCTACGGGAGGCAGCAGTGGGGAATATTGGACAATGGGGGCAACCCTGATCCAGCCATGCCGCGTGTGTGATGACGGCCTTAGGGTTGTAAAGCACTTTCAGCAGTGAAGATAATGACATTAACTGCAGAAGAAGCCCCGGCTAACT…	Pseudovibrio japonicus (0.973)
Proteobacteria	Alphaproteobacteria	Rhizobiales	Stappiaceae	Pseudovibrio	Pv337		HE818373	Esteves et al., 2013 [24]	Sarcotragus spinosulus	25°C	Marine Agar	TGCAGTCGAACGGATCCTTCGGGATTAGTGGCAGACGGGTGAGTAACGCGTGGGAAGCTACCTTGTGGTAGGGGACAACAGTTGGAAACGACTGCTAATACCCTATGAGCCCTATGGGGGAAAGATTTATCGCCATGAGATGTGCCCGCGTTAGATTAGCTAGTTGGTAAGGTAATGGCTTACCAAGGCGACGATCTATAGCTGGTCTGAGAGGATGATCAGCCACACTGGGACTGAGACACGGCCCAGACTCCTACGGGAGGCAGCAGTGGGGAATATTGGACAATGGGGGCAACCCTGATCCAGCCATGCCGCGTGTGTGATGACGGCCTTAGGGTTGTAAAGCACTTTCAGCAGTGAAGATAATGACATTAACTGCAGAAGAAGCCCCGGCTAACT…	Pseudovibrio japonicus (0.972)
Proteobacteria	Alphaproteobacteria	Rhizobiales	Stappiaceae	Pseudovibrio	Pv342		HE818378	Esteves et al., 2013 [24]	Sarcotragus spinosulus	25°C	Marine Agar	TGCAGTCGAACGGATCCTTCGGGATTAGTGGCAGACGGGTGAGTAACGCGTGGGAAGCTACCTTGTGGTAGGGGACAACAGTTGGAAACGACTGCTAATACCCTATGAGCCCTATGGGGGAAAGATTTATCGCCATGAGATGTGCCCGCGTTAGATTAGCTAGTTGGTAAGGTAATGGCTTACCAAGGCGACGATCTATAGCTGGTCTGAGAGGATGATCAGCCACACTGGGACTGAGACACGGCCCAGACTCCTACGGGAGGCAGCAGTGGGGAATATTGGACAATGGGGGCAACCCTGATCCAGCCATGCCGCGTGTGTGATGACGGCCTTAGGGTTGTAAAGCACTTTCAGCAGTGAAGATAATGACATTAACTGCAGAAGAAGCCCCGGCTAACT…	Pseudovibrio japonicus (0.974)
Proteobacteria	Alphaproteobacteria	Rhizobiales	Stappiaceae	Pseudovibrio	Pv343		HE818379	Esteves et al., 2013 [24]	Sarcotragus spinosulus	25°C	Marine Agar	TGCAGTCGAACGGATCCTTCGGGATTAGTGGCAGACGGGTGAGTAACGCGTGGGAAGCTACCTTGTGGTAGGGGACAACAGTTGGAAACGACTGCTAATACCCTATGAGCCCTATGGGGGAAAGATTTATCGCCATGAGATGTGCCCGCGTTAGATTAGCTAGTTGGTAAGGTAATGGCTTACCAAGGCGACGATCTATAGCTGGTCTGAGAGGATGATCAGCCACACTGGGACTGAGACACGGCCCAGACTCCTACGGGAGGCAGCAGTGGGGAATATTGGACAATGGGGGCAACCCTGATCCAGCCATGCCGCGTGTGTGATGACGGCCTTAGGGTTGTAAAGCACTTTCAGCAGTGAAGATAATGACATTAACTGCAGAAGAAGCCCCGGCTAACT…	Pseudovibrio japonicus (0.968)
Proteobacteria	Alphaproteobacteria	Rhizobiales	Stappiaceae	Pseudovibrio	Pv347		HE818383	Esteves et al., 2013 [24]	Sarcotragus spinosulus	25°C	Marine Agar	TGCAGTCGAACGGATCCTTCGGGATTAGTGGCAGACGGGTGAGTAACGCGTGGGAAGCTACCTTGTGGTAGGGGACAACAGTTGGAAACGACTGCTAATACCCTATGAGCCCTATGGGGGAAAGATTTATCGCCATGAGATGTGCCCGCGTTAGATTAGCTAGTTGGTAAGGTAATGGCTTACCAAGGCGACGATCTATAGCTGGTCTGAGAGGATGATCAGCCACACTGGGACTGAGACACGGCCCAGACTCCTACGGGAGGCAGCAGTGGGGAATATTGGACAATGGGGGCAACCCTGATCCAGCCATGCCGCGTGTGTGATGACGGCCTTAGGGTTGTAAAGCACTTTCAGCAGTGAAGATAATGACATTAACTGCAGAAGAAGCCCCGGCTAACT…	Pseudovibrio japonicus (0.973)
Proteobacteria	Alphaproteobacteria	Rhizobiales	Stappiaceae	Pseudovibrio	Pv348		HE818384	Esteves et al., 2013 [24]	Sarcotragus spinosulus	25°C	Marine Agar	TGCAGTCGAACGGATCCTTCGGGATTAGTGGCAGACGGGTGAGTAACGCGTGGGAAGCTACCTTGTGGTAGGGGACAACAGTTGGAAACGACTGCTAATACCCTATGAGCCCTATGGGGGAAAGATTTATCGCCATGAGATGTGCCCGCGTTAGATTAGCTAGTTGGTAAGGTAATGGCTTACCAAGGCGACGATCTATAGCTGGTCTGAGAGGATGATCAGCCACACTGGGACTGAGACACGGCCCAGACTCCTACGGGAGGCAGCAGTGGGGAATATTGGACAATGGGGGCAACCCTGATCCAGCCATGCCGCGTGTGTGATGACGGCCTTAGGGTTGTAAAGCACTTTCAGCAGTGAAGATAATGACATTAACTGCAGAAGAAGCCCCGGCTAACT…	Pseudovibrio japonicus (0.961)
Proteobacteria	Alphaproteobacteria	Rhizobiales	Stappiaceae	Pseudovibrio	Pv35		HE818208	Esteves et al., 2013 [24]	Sarcotragus spinosulus	25°C	Marine Agar	AACGGATCCTTCGGGATTAGTGGCAGACGGGTGAGTAACGCGTGGGAAGCTACCTTGTGGTAGGGGACAACAGTTGGAAACGACTGCTAATACCCTATGAGCCCTATGGGGGAAAGATTTATCGCCATGAGATGTGCCCGCGTTAGATTAGCTAGTTGGTAAGGTAATGGCTTACCAAGGCGACGATCTATAGCTGGTCTGAGAGGATGATCAGCCACACTGGGACTGAGACACGGCCCAGACTCCTACGGGAGGCAGCAGTGGGGAATATTGGACAATGGGGGCAACCCTGATCCAGCCATGCCGCGTGTGTGATGACGGCCTTAGGGTTGTAAAGCACTTTCAGCAGTGAAGATAATGACATTAACTGCAGAAGAAGCCCCGGCTAACTTCGTGCCA…	Pseudovibrio japonicus (0.969)
Proteobacteria	Alphaproteobacteria	Rhizobiales	Stappiaceae	Pseudovibrio	Pv36		HE818209	Esteves et al., 2013 [24]	Sarcotragus spinosulus	25°C	Marine Agar	AGTCGAACGGATCCTTCGGGATTAGTGGCAGACGGGTGAGTAACGCGTGGGAAGCTACCTTGTGGTAGGGGACAACAGTTGGAAACGACTGCTAATACCCTATGAGCCCTATGGGGGAAAGATTTATCGCCATGAGATGTGCCCGCGTTAGATTAGCTAGTTGGTAAGGTAATGGCTTACCAAGGCGACGATCTATAGCTGGTCTGAGAGGATGATCAGCCACACTGGGACTGAGACACGGCCCAGACTCCTACGGGAGGCAGCAGTGGGGAATATTGGACAATGGGGGCAACCCTGATCCAGCCATGCCGCGTGTGTGATGACGGCCTTAGGGTTGTAAAGCACTTTCAGCAGTGAAGATAATGACATTAACTGCAGAAGAAGCCCCGGCTAACTTCG…	Pseudovibrio japonicus (0.978)
Proteobacteria	Alphaproteobacteria	Rhizobiales	Stappiaceae	Pseudovibrio	Pv38		HE818211	Esteves et al., 2013 [24]	Sarcotragus spinosulus	25°C	Marine Agar	GAACGGATCCTTCGGGATTAGTGGCAGACGGGTGAGTAACGCGTGGGAAGCTACCTTGTGGTAGGGGACAACAGTTTGAAAAGACTGCTAATACCCTATGAGCCCTATGGGGGAAAGATTTATCGCCATGAGATGTGCCCGCGTTAGATTAGCTAGTTGGTAAGGTAATGGCTTACCAAGGCGACGATCTATAGCTGGTCTGAGAGGATGATCAGCCACACTGGGACTGAGACACGGCCCAGACTCCTACGGGAGGCAGCAGTGGGGAATATTGGACAATGGGGGCAACCCTGATCCAGCCATGCCGCGTGTGTGATGACGGCCTTAGGGTTGTAAAGCACTTTCAGCAGTGAAGATAATGACATTAACTGCAGAAGAAGCCCCGGCTAACTTCGTGCC…	Pseudovibrio japonicus (0.953)
Proteobacteria	Alphaproteobacteria	Rhizobiales	Stappiaceae	Pseudovibrio	Pv40		HE818213	Esteves et al., 2013 [24]	Sarcotragus spinosulus	25°C	Marine Agar	AGTCGAACGGATCCTTCGGGATTAGTGGCAGACGGGTGAGTAACGCGTGGGAAGCTACCTTGTGGTAGGGGACAACAGTTGGAAACGACTGCTAATACCCTATGAGCCCTATGGGGGAAAGATTTATCGCCATGAGATGTGCCCGCGTTAGATTAGCTAGTTGGTAAGGTAATGGCTTACCAAGGCGACGATCTATAGCTGGTCTGAGAGGATGATCAGCCACACTGGGACTGAGACACGGCCCAGACTCCTACGGGAGGCAGCAGTGGGGAATATTGGACAATGGGGGCAACCCTGATCCAGCCATGCCGCGTGTGTGATGACGGCCTTAGGGTTGTAAAGCACTTTCAGCAGTGAAGATAATGACATTAACTGCAGAAGAAGCCCCGGCTAACTTCG…	Pseudovibrio japonicus (0.951)
Proteobacteria	Alphaproteobacteria	Rhizobiales	Stappiaceae	Pseudovibrio	Pv49		HE818220	Esteves et al., 2013 [24]	Sarcotragus spinosulus	25°C	Marine Agar	AGTCGAACGGATCCTTCGGGATTAGTGGCAGACGGGTGAGTAACGCGTGGGAAGCTACCTTGTGGTAGGGGACAACAGTTTGAAAAGACTGCTAATACCCTATGAGCCCTATGGGGGAAAGATTTATCGCCATGAGATGTGCCCGCGTTAGATTAGCTAGTTGGTAAGGTAATGGCTTACCAAGGCGACGATCTATAGCTGGTCTGAGAGGATGATCAGCCACACTGGGACTGAGACACGGCCCAGACTCCTACGGGAGGCAGCAGTGGGGAATATTGGACAATGGGGGCAACCCTGATCCAGCCATGCCGCGTGTGTGATGACGGCCTTAGGGTTGTAAAGCACTTTCAGCAGTGAAGATAATGACATTAACTGCAGAAGAAGCCCCGGCTAACTTCG…	Pseudovibrio japonicus (0.963)
Proteobacteria	Alphaproteobacteria	Rhizobiales	Stappiaceae	Pseudovibrio	Pv53		HE818223	Esteves et al., 2013 [24]	Sarcotragus spinosulus	25°C	Marine Agar	AGTCGAACGGATCCTTCGGGATTAGTGGCAGACGGGTGAGTAACGCGTGGGAAGCTACCTTGTGGTAGGGGACAACAGTTGGAAACGACTGCTAATACCCTATGAGCCCTATGGGGGAAAGATTTATCGCCATGAGATGTGCCCGCGTTAGATTAGCTAGTTGGTAAGGTAATGGCTTACCAAGGCGACGATCTATAGCTGGTCTGAGAGGATGATCAGCCACACTGGGACTGAGACACGGCCCAGACTCCTACGGGAGGCAGCAGTGGGGAATATTGGACAATGGGGGCAACCCTGATCCAGCCATGCCGCGTGTGTGATGACGGCCTTAGGGTTGTAAAGCACTTTCAGCAGTGAAGATAATGACATTAACTGCAGAAGAAGCCCCGGCTAACTTCG…	Pseudovibrio japonicus (0.969)
Proteobacteria	Alphaproteobacteria	Rhizobiales	Stappiaceae	Pseudovibrio	Pv55		HE818224	Esteves et al., 2013 [24]	Sarcotragus spinosulus	25°C	Marine Agar	AGTCGAACGGATCCTTCGGGATTAGTGGCAGACGGGTGAGTAACGCGTGGGAAGCTACCTTGTGGTAGGGGACAACAGTTGGAAACGACTGCTAATACCCTATGAGCCCTATGGGGGAAAGATTTATCGCCATGAGATGTGCCCGCGTTAGATTAGCTAGTTGGTAAGGTAATGGCTTACCAAGGCGACGATCTATAGCTGGTCTGAGAGGATGATCAGCCACACTGGGACTGAGACACGGCCCAGACTCCTACGGGAGGCAGCAGTGGGGAATATTGGACAATGGGGGCAACCCTGATCCAGCCATGCCGCGTGTGTGATGACGGCCTTAGGGTTGTAAAGCACTTTCAGCAGTGAAGATAATGACATTAACTGCAGAAGAAGCCCCGGCTAACTTCG…	Pseudovibrio japonicus (0.925)
Proteobacteria	Alphaproteobacteria	Rhizobiales	Stappiaceae	Pseudovibrio	Pv56		HE818225	Esteves et al., 2013 [24]	Sarcotragus spinosulus	25°C	Marine Agar	AGTCGAACGGATCCTTCGGGATTAGTGGCAGACGGGTGAGTAACGCGTGGGAAGCTACCTTGTGGTAGGGGACAACAGTTGGAAACGACTGCTAATACCCTATGAGCCCTATGGGGGAAAGATTTATCGCCATGAGATGTGCCCGCGTTAGATTAGCTAGTTGGTAAGGTAATGGCTTACCAAGGCGACGATCTATAGCTGGTCTGAGAGGATGATCAGCCACACTGGGACTGAGACACGGCCCAGACTCCTACGGGAGGCAGCAGTGGGGAATATTGGACAATGGGGGCAACCCTGATCCAGCCATGCCGCGTGTGTGATGACGGCCTTAGGGTTGTAAAGCACTTTCAGCAGTGAAGATAATGACATTAACTGCAGAAGAAGCCCCGGCTAACTTCG…	Pseudovibrio japonicus (0.97)
Proteobacteria	Alphaproteobacteria	Rhizobiales	Stappiaceae	Pseudovibrio	Pv58		HE818227	Esteves et al., 2013 [24]	Sarcotragus spinosulus	25°C	Marine Agar	AGTCGAACGGATCCTTCGGGATTAGTGGCAGACGGGTGAGTAACGCGTGGGAAGCTACCTTGTGGTAGGGGACAACAGTTGGAAACGACTGCTAATACCCTATGAGCCCTATGGGGGAAAGATTTATCGCCATGAGATGTGCCCGCGTTAGATTAGCTAGTTGGTAAGGTAATGGCTTACCAAGGCGACGATCTATAGCTGGTCTGAGAGGATGATCAGCCACACTGGGACTGAGACACGGCCCAGACTCCTACGGGAGGCAGCAGTGGGGAATATTGGACAATGGGGGCAACCCTGATCCAGCCATGCCGCGTGTGTGATGACGGCCTTAGGGTTGTAAAGCACTTTCAGCAGTGAAGATAATGACATTAACTGCAGAAGAAGCCCCGGCTAACTTCG…	Pseudovibrio japonicus (0.976)
Proteobacteria	Alphaproteobacteria	Rhizobiales	Stappiaceae	Pseudovibrio	Pv59		HE818228	Esteves et al., 2013 [24]	Sarcotragus spinosulus	25°C	Marine Agar	AGTCGAACGGATCCTTCGGGATTAGTGGCAGACGGGTGAGTAACGCGTGGGAAGCTACCTTGTGGTAGGGGACAACAGTTGGAAACGACTGCTAATACCCTATGAGCCCTATGGGGGAAAGATTTATCGCCATGAGATGTGCCCGCGTTAGATTAGCTAGTTGGTAAGGTAATGGCTTACCAAGGCGACGATCTATAGCTGGTCTGAGAGGATGATCAGCCACACTGGGACTGAGACACGGCCCAGACTCCTACGGGAGGCAGCAGTGGGGAATATTGGACAATGGGGGCAACCCTGATCCAGCCATGCCGCGTGTGTGATGACGGCCTTAGGGTTGTAAAGCACTTTCAGCAGTGAAGATAATGACATTAACTGCAGAAGAAGCCCCGGCTAACTTCG…	Pseudovibrio japonicus (0.974)
Proteobacteria	Alphaproteobacteria	Rhizobiales	Stappiaceae	Pseudovibrio	Pv60		HE818229	Esteves et al., 2013 [24]	Sarcotragus spinosulus	25°C	Marine Agar	GTCGAACGGATCCTTCGGGATTAGTGGCAGACGGGTGAGTAACGCGTGGGAAGCTACCTTGTGGTAGGGGACAACAGTTGGAAACGACTGCTAATACCCTATGAGCCCTATGGGGGAAAGATTTATCGCCATGAGATGTGCCCGCGTTAGATTAGCTAGTTGGTAAGGTAATGGCTTACCAAGGCGACGATCTATAGCTGGTCTGAGAGGATGATCAGCCACACTGGGACTGAGACACGGCCCAGACTCCTACGGGAGGCAGCAGTGGGGAATATTGGACAATGGGGGCAACCCTGATCCAGCCATGCCGCGTGTGTGATGACGGCCTTAGGGTTGTAAAGCACTTTCAGCAGTGAAGATAATGACATTAACTGCAGAAGAAGCCCCGGCTAACTTCGT…	Pseudovibrio japonicus (0.975)
Proteobacteria	Alphaproteobacteria	Rhizobiales	Stappiaceae	Pseudovibrio	Pv61		HE818230	Esteves et al., 2013 [24]	Sarcotragus spinosulus	25°C	Marine Agar	AGTCGAACGGATCCTTCGGGATTAGTGGCAGACGGGTGAGTAACGCGTGGGAAGCTACCTTGTGGTAGGGGACAACAGTTGGAAACGACTGCTAATACCCTATGAGCCCTATGGGGGAAAGATTTATCGCCATGAGATGTGCCCGCGTTAGATTAGCTAGTTGGTAAGGTAATGGCTTACCAAGGCGACGATCTATAGCTGGTCTGAGAGGATGATCAGCCACACTGGGACTGAGACACGGCCCAGACTCCTACGGGAGGCAGCAGTGGGGAATATTGGACAATGGGGGCAACCCTGATCCAGCCATGCCGCGTGTGTGATGACGGCCTTAGGGTTGTAAAGCACTTTCAGCAGTGAAGATAATGACATTAACTGCAGAAGAAGCCCCGGCTAACTTCG…	Pseudovibrio japonicus (0.976)
Proteobacteria	Alphaproteobacteria	Rhizobiales	Stappiaceae	Pseudovibrio	Pv62		HE818231	Esteves et al., 2013 [24]	Sarcotragus spinosulus	25°C	Marine Agar	GTCGAACGGATCCTTCGGGATTAGTGGCAGACGGGTGAGTAACGCGTGGGAAGCTACCTTGTGGTAGGGGACAACAGTTgGAAACGACTGCTAATACCCTATGAGCCCTATGGGGGAAAGATTTATCGCCATGAGATGTGCCCGCGTTAGATTAGCTAGTTGGTAAGGTAATGGCTTACCAAGGCGACGATCTATAGCTGGTCTGAGAGGATGATCAGCCACACTGGGACTGAGACACGGCCCAGACTCCTACGGGAGGCAGCAGTGGGGAATATTGGACAATGGGGGCAACCCTGATCCAGCCATGCCGCGTGTGTGATGACGGCCTTAGGGTTGTAAAGCACTTTCAGCAGTGAAGATAATGACATTAACTGCAGAAGAAGCCCCGGCTAACTTCGT…	Pseudovibrio japonicus (0.977)
Proteobacteria	Alphaproteobacteria	Rhizobiales	Stappiaceae	Pseudovibrio	Pv63		HE818232	Esteves et al., 2013 [24]	Sarcotragus spinosulus	25°C	Marine Agar	AGTCGAACGGATCCTTCGGGATTAGTGGCAGACGGGTGAGTAACGCGTGGGAAGCTACCTTGTGGTAGGGGACAACAGTTGGAAACGACTGCTAATACCCTATGAGCCCTATGGGGGAAAGATTTATCGCCATGAGATGTGCCCGCGTTAGATTAGCTAGTTGGTAAGGTAATGGCTTACCAAGGCGACGATCTATAGCTGGTCTGAGAGGATGATCAGCCACACTGGGACTGAGACACGGCCCAGACTCCTACGGGAGGCAGCAGTGGGGAATATTGGACAATGGGGGCAACCCTGATCCAGCCATGCCGCGTGTGTGATGACGGCCTTAGGGTTGTAAAGCACTTTCAGCAGTGAAGATAATGACATTAACTGCAGAAGAAGCCCCGGCTAACTTCG…	Pseudovibrio japonicus (0.971)
Proteobacteria	Alphaproteobacteria	Rhizobiales	Stappiaceae	Pseudovibrio	Pv65		HE818233	Esteves et al., 2013 [24]	Sarcotragus spinosulus	25°C	Marine Agar	AGTCGAACGGATCCTTCGGGATTAGTGGCAGACGGGTGAGTAACGCGTGGGAAGCTACCTTGTGGTAGGGGACAACAGTTGGAAACGACTGCTAATACCCTATGAGCCCTATGGGGGAAAGATTTATCGCCATGAGATGTGCCCGCGTTAGATTAGCTAGTTGGTAAGGTAATGGCTTACCAAGGCGACGATCTATAGCTGGTCTGAGAGGATGATCAGCCACACTGGGACTGAGACACGGCCCAGACTCCTACGGGAGGCAGCAGTGGGGAATATTGGACAATGGGGGCAACCCTGATCCAGCCATGCCGCGTGTGTGATGACGGCCTTAGGGTTGTAAAGCACTTTCAGCAGTGAAGATAATGACATTAACTGCAGAAGAAGCCCCGGCTAACTTCG…	Pseudovibrio japonicus (0.969)
Proteobacteria	Alphaproteobacteria	Rhizobiales	Stappiaceae	Pseudovibrio	Pv67		HE818235	Esteves et al., 2013 [24]	Sarcotragus spinosulus	25°C	Marine Agar	AGTCGAACGGATCCTTCGGGATTAGTGGCAGACGGGTGAGTAACGCGTGGGAAGCTACCTTGTGGTAGGGGACAACAGTTGGAAACGACTGCTAATACCCTATGAGCCCTATGGGGGAAAGATTTATCGCCATGAGATGTGCCCGCGTTAGATTAGCTAGTTGGTAAGGTAATGGCTTACCAAGGCGACGATCTATAGCTGGTCTGAGAGGATGATCAGCCACACTGGGACTGAGACACGGCCCAGACTCCTACGGGAGGCAGCAGTGGGGAATATTGGACAATGGGGGCAACCCTGATCCAGCCATGCCGCGTGTGTGATGACGGCCTTAGGGTTGTAAAGCACTTTCAGCAGTGAAGATAATGACATTAACTGCAGAAGAAGCCCCGGCTAACTTCG…	Pseudovibrio japonicus (0.969)
Proteobacteria	Alphaproteobacteria	Rhizobiales	Stappiaceae	Pseudovibrio	Pv68		HE818236	Esteves et al., 2013 [24]	Sarcotragus spinosulus	25°C	Marine Agar	AGTCGAACGGATCCTTCGGGATTAGTGGCAGACGGGTGAGTAACGCGTGGGAAGCTACCTTGTGGTAGGGGACAACAGTTGGAAACGACTGCTAATACCCTATGAGCCCTATGGGGGAAAGATTTATCGCCATGAGATGTGCCCGCGTTAGATTAGCTAGTTGGTAAGGTAATGGCTTACCAAGGCGACGATCTATAGCTGGTCTGAGAGGATGATCAGCCACACTGGGACTGAGACACGGCCCAGACTCCTACGGGAGGCAGCAGTGGGGAATATTGGACAATGGGGGCAACCCTGATCCAGCCATGCCGCGTGTGTGATGACGGCCTTAGGGTTGTAAAGCACTTTCAGCAGTGAAGATAATGACATTAACTGCAGAAGAAGCCCCGGCTAACTTCG…	Pseudovibrio japonicus (0.963)
Proteobacteria	Alphaproteobacteria	Rhizobiales	Stappiaceae	Pseudovibrio	Pv69		HE818237	Esteves et al., 2013 [24]	Sarcotragus spinosulus	25°C	Marine Agar	AGTCGAACGGATCCTTCGGGATTAGTGGCAGACGGGTGAGTAACGCGTGGGAAGCTACCTTGTGGTAGGGGACAACAGTTGGAAACGACTGCTAATACCCTATGAGCCCTATGGGGGAAAGATTTATCGCCATGAGATGTGCCCGCGTTAGATTAGCTAGTTGGTAAGGTAATGGCTTACCAAGGCGACGATCTATAGCTGGTCTGAGAGGATGATCAGCCACACTGGGACTGAGACACGGCCCAGACTCCTACGGGAGGCAGCAGTGGGGAATATTGGACAATGGGGGCAACCCTGATCCAGCCATGCCGCGTGTGTGATGACGGCCTTAGGGTTGTAAAGCACTTTCAGCAGTGAAGATAATGACATTAACTGCAGAAGAAGCCCCGGCTAACTTCG…	Pseudovibrio japonicus (0.967)
Proteobacteria	Alphaproteobacteria	Rhizobiales	Stappiaceae	Pseudovibrio	Pv72		HE818238	Esteves et al., 2013 [24]	Sarcotragus spinosulus	25°C	Marine Agar	AGTCGAACGGATCCTTCGGGATTAGTGGCAGACGGGTGAGTAACGCGTGGGAAGCTACCTTGTGGTAGGGGACAACAGTTGGAAACGACTGCTAATACCCTATGAGCCCTATGGGGGAAAGATTTATCGCCATGAGATGTGCCCGCGTTAGATTAGCTAGTTGGTAAGGTAATGGCTTACCAAGGCGACGATCTATAGCTGGTCTGAGAGGATGATCAGCCACACTGGGACTGAGACACGGCCCAGACTCCTACGGGAGGCAGCAGTGGGGAATATTGGACAATGGGGGCAACCCTGATCCAGCCATGCCGCGTGTGTGATGACGGCCTTAGGGTTGTAAAGCACTTTCAGCAGTGAAGATAATGACATTAACTGCAGAAGAAGCCCCGGCTAACTTCG…	Pseudovibrio japonicus (0.964)
Proteobacteria	Alphaproteobacteria	Rhizobiales	Stappiaceae	Pseudovibrio	Pv73		HE818239	Esteves et al., 2013 [24]	Sarcotragus spinosulus	25°C	Marine Agar	AGTCGAACGGATCCTTCGGGATTAGTGGCAGACGGGTGAGTAACGCGTGGGAAGCTACCTTGTGGTAGGGGACAACAGTTGGAAACGACTGCTAATACCCTATGAGCCCTATGGGGGAAAGATTTATCGCCATGAGATGTGCCCGCGTTAGATTAGCTAGTTGGTAAGGTAATGGCTTACCAAGGCGACGATCTATAGCTGGTCTGAGAGGATGATCAGCCACACTGGGACTGAGACACGGCCCAGACTCCTACGGGAGGCAGCAGTGGGGAATATTGGACAATGGGGGCAACCCTGATCCAGCCATGCCGCGTGTGTGATGACGGCCTTAGGGTTGTAAAGCACTTTCAGCAGTGAAGATAATGACATTAACTGCAGAAGAAGCCCCGGCTAACTTCG…	Pseudovibrio japonicus (0.973)
Proteobacteria	Alphaproteobacteria	Rhizobiales	Stappiaceae	Pseudovibrio	Pv74		HE818240	Esteves et al., 2013 [24]	Sarcotragus spinosulus	25°C	Marine Agar	AGTCGAACGGATCCTTCGGGATTAGTGGCAGACGGGTGAGTAACGCGTGGGAAGCTACCTTGTGGTAGGGGACAACAGTTGGAAACGACTGCTAATACCCTATGAGCCCTATGGGGGAAAGATTTATCGCCATGAGATGTGCCCGCGTTAGATTAGCTAGTTGGTAAGGTAATGGCTTACCAAGGCGACGATCTATAGCTGGTCTGAGAGGATGATCAGCCACACTGGGACTGAGACACGGCCCAGACTCCTACGGGAGGCAGCAGTGGGGAATATTGGACAATGGGGGCAACCCTGATCCAGCCATGCCGCGTGTGTGATGACGGCCTTAGGGTTGTAAAGCACTTTCAGCAGTGAAGATAATGACATTAACTGCAGAAGAAGCCCCGGCTAACTTCG…	Pseudovibrio japonicus (0.969)
Proteobacteria	Alphaproteobacteria	Rhizobiales	Stappiaceae	Pseudovibrio	Pv75		HE818241	Esteves et al., 2013 [24]	Sarcotragus spinosulus	25°C	Marine Agar	GTCGAACGGATCCTTCGGGGATTAGTGGCAGACGGGTGAGTAACGCGTGGGAAGCTACCTTGTGGTAGGGGACAACAGTTGGAAACGACTGCTAATACCCTATGAGCCCTATGGGGGAAAGATTTATCGCCATGAGATGTGCCCGCGTTAGATTAGCTAGTTGGTAAGGTAATGGCTTACCAAGGCGACGATCTATAGCTGGTCTGAGAGGATGATCAGCCACACTGGGACTGAGACACGGCCCAGACTCCTACGGGAGGCAGCAGTGGGGAATATTGGACAATGGGGGCAACCCTGATCCAGCCATGCCGCGTGTGTGATGACGGCCTTAGGGTTGTAAAGCACTTTCAGCAGTGAAGATAATGACATTAACTGCAGAAGAAGCCCCGGCTAACTTCG…	Pseudovibrio japonicus (0.946)
Proteobacteria	Alphaproteobacteria	Rhizobiales	Stappiaceae	Pseudovibrio	Pv76		HE818242	Esteves et al., 2013 [24]	Sarcotragus spinosulus	25°C	Marine Agar	GTCGAACGGATCCTTCGGGATTAGTGGCAGACGGGTGAGTAACGCGTGGGAAGCTACCTTGTGGTAGGGGACAACAGTTGGAAACGACTGCTAATACCCTATGAGCCCTATGGGGGAAAGATTTATCGCCATGAGATGTGCCCGCGTTAGATTAGCTAGTTGGTAAGGTAATGGCTTACCAAGGCGACGATCTATAGCTGGTCTGAGAGGATGATCAGCCACACTGGGACTGAGACACGGCCCAGACTCCTACGGGAGGCAGCAGTGGGGAATATTGGACAATGGGGGCAACCCTGATCCAGCCATGCCGCGTGTGTGATGACGGCCTTAGGGTTGTAAAGCACTTTCAGCAGTGAAGATAATGACATTAACTGCAGAAGAAGCCCCGGCTAACTTCGT…	Pseudovibrio japonicus (0.97)
Proteobacteria	Alphaproteobacteria	Rhizobiales	Stappiaceae	Pseudovibrio	Pv80		HE818246	Esteves et al., 2013 [24]	Sarcotragus spinosulus	25°C	Marine Agar	AGTCGAACGGATCCTTCGGGATTAGTGGCAGACGGGTGAGTAACGCGTGGGAAGCTACCTTGTGGTAGGGGACAACAGTTGGAAACGACTGCTAATACCCTATGAGCCCTATGGGGGAAAGATTTATCGCCATGAGATGTGCCCGCGTTAGATTAGCTAGTTGGTAAGGTAATGGCTTACCAAGGCGACGATCTATAGCTGGTCTGAGAGGATGATCAGCCACACTGGGACTGAGACACGGCCCAGACTCCTACGGGAGGCAGCAGTGGGGAATATTGGACAATGGGGGCAACCCTGATCCAGCCATGCCGCGTGTGTGATGACGGCCTTAGGGTTGTAAAGCACTTTCAGCAGTGAAGATAATGACATTAACTGCAGAAGAAGCCCCGGCTAACTTCG…	Pseudovibrio japonicus (0.969)
Proteobacteria	Alphaproteobacteria	Rhizobiales	Stappiaceae	Pseudovibrio	Pv97		HE818260	Esteves et al., 2013 [24]	Sarcotragus spinosulus	25°C	Marine Agar	AGTCGAACGGATCCTTCGGGATTAGTGGCAGACGGGTGAGTAACGCGTGGGAAGCTACCTTGTGGTAGGGGACAACAGTTGGAAACGACTGCTAATACCCTATGAGCCCTATGGGGGAAAGATTTATCGCCATGAGATGTGCCCGCGTTAGATTAGCTAGTTGGTAAGGTAATGGCTTACCAAGGCGACGATCTATAGCTGGTCTGAGAGGATGATCAGCCACACTGGGACTGAGACACGGCCCAGACTCCTACGGGAGGCAGCAGTGGGGAATATTGGACAATGGGGGCAACCCTGATCCAGCCATGCCGCGTGTGTGATGACGGCCTTAGGGTTGTAAAGCACTTTCAGCAGTGAAGATAATGACATTAACTGCAGAAGAAGCCCCGGCTAACTTCG…	Pseudovibrio japonicus (0.967)
Proteobacteria	Alphaproteobacteria	Rhizobiales	Stappiaceae	Pseudovibrio	Pv99		HE818261	Esteves et al., 2013 [24]	Sarcotragus spinosulus	25°C	Marine Agar	TCGAACGGATCCTTCGGGATTAGTGGCAGACGGGTGAGTAACGCGTGGGAAGCTACCTTGTGGTAGGGGACAACAGTTGGAAACGACTGCTAATACCCTATGAGCCCTATGGGGGAAAGATTTATCGCCATGAGATGTGCCCGCGTTAGATTAGCTAGTTGGTAAGGTAATGGCTTACCAAGGCGACGATCTATAGCTGGTCTGAGAGGATGATCAGCCACACTGGGACTGAGACACGGCCCAGACTCCTACGGGAGGCAGCAGTGGGGAATATTGGACAATGGGGGCAACCCTGATCCAGCCATGCCGCGTGTGTGATGACGGCCTTAGGGTTGTAAAGCACTTTCAGCAGTGAAGATAATGACATTAACTGCAGAAGAAGCCCCGGCTAACTTCGTG…	Pseudovibrio japonicus (0.968)
Proteobacteria	Alphaproteobacteria	Rhodobacterales	Rhodobacteraceae	Ruegeria	Rg102		HE818264	Esteves et al., 2013 [24]	Sarcotragus spinosulus	25°C	Marine Agar	TCGAGCGCACCTTCGGGTGAGCGGCGGACGGGTTAGTAACGCGTGGGAACATACCCTTTGGTACGGAATAGCCTCTGGAAACGGAGAGTAATACCGTATGAGCCCTTCGGGGGAAAGATTTATCGCCAAAGGATTGGCCCGCGTTAGATTAGGTAGTTGGTGGGGTAATGGCCTACCAAGCCTACGATCTATAGCTGGTTTTAGAGGATGATCAGCAACACTGGGACTGAGACACGGCCCAGACTCCTACGGGAGGCAGCAGTGGGGAATCTTGGACAATGGGGGCAACCCTGATCCAGCCATGCCGCGTGAGTGATGAAGGCCTTAGGGTCGTAAAGCTCTTTCGCCTGTGAAGATAATGACGGTAGCAGGTAAAGAAACCCCGGCTAACTCCGTGCC…	Ruegeria atlantica (0.973)
Proteobacteria	Alphaproteobacteria	Rhodobacterales	Rhodobacteraceae	Ruegeria	Rg108		HE818269	Esteves et al., 2013 [24]	Sarcotragus spinosulus	25°C	Marine Agar	AGTCGAGCGCACCTTCGGGTGAGCGGCGGACGGGTTAGTAACGCGTGGGAACATACCCTTTGGTACGGAATAGCCTCTGGAAACGGAGAGTAATACCGTATGAGCCCTTCGGGGGAAAGATTTATCGCCAAAGGATTGGCCCGCGTTAGATTAGGTAGTTGGTGGGGTAATGGCCTACCAAGCCTACGATCTATAGCTGGTTTTAGAGGATGATCAGCAACACTGGGACTGAGACACGGCCCAGACTCCTACGGGAGGCAGCAGTGGGGAATCTTGGACAATGGGGGCAACCCTGATCCAGCCATGCCGCGTGAGTGATGAAGGCCTTAGGGTCGTAAAGCTCTTTCGCCTGTGAAGATAATGACGGTAGCAGGTAAAGAAACCCCGGCTAACTCCGTG…	Ruegeria atlantica (0.973)
Proteobacteria	Alphaproteobacteria	Rhodobacterales	Rhodobacteraceae	Ruegeria	Rg117	Unclassified Rhodobacteraceae	HE818276	Esteves et al., 2013 [24]	Sarcotragus spinosulus	25°C	Marine Agar	CGGGGTGAGCGGCGGACGGGTTAGTAACGCGTGGGAATATACCCTTTGGTACGGAATAGCCTCTGGAAACGGAGAGTAATACCGTATGAGCCCTTCGGGGGAAAGATTTATCGCCAAAGGATTAGCCCGCGTTAGATTAGGTAGTTGGTGGGGTAATGGCCTACCAAGCCTACGATCTATAGCTGGTTTTAGAGGATGATCAGCAACACTGGGACTGAGACACGGCCCAGACTCCTACGGGAGGCAGCAGTGGGGAATCTTGGACAATGGGGGCAACCCTGATCCAGCCATGCCGCGTGAGTGATGAAGGCCTTAGGGTCGTAAAGCTCTTTCGCCTGTGAAGATAATGACGGTAGCAGGTAAAGAAACCCCGGCTAACTCCGTGCCAGCAGCCGCGGT…	Ruegeria meonggei (0.952)
Proteobacteria	Alphaproteobacteria	Rhodobacterales	Rhodobacteraceae	Ruegeria	Rg270		HE818316	Esteves et al., 2013 [24]	Sarcotragus spinosulus	25°C	Marine Agar	AGCGCACCTTCGGGTGAGCGGCGGACGGGTTAGTAACGCGTGGGAACATACCCTTTGGTACGGAATAGCCTCTGGAAACGGAGAGTAATACCGTATGAGCCCTTCGGGGGAAAGATTTATCGCCAAAGGATTGGCCCGCGTTAGATTAGGTAGTTGGTGGGGTAATGGCCTACCAAGCCTACGATCTATAGCTGGTTTTAGAGGATGATCAGCAACACTGGGACTGAGACACGGCCCAGACTCCTACGGGAGGCAGCAGTGGGGAATCTTGGACAATGGGGGCAACCCTGATCCAGCCATGCCGCGTGAGTGATGAAGGCCTTAGGGTCGTAAAGCTCTTTCGCCTGTGAAGATAATGACGGTAGCAGGTAAAGAAACCCCGGCTAACTCCGTGCCAGC…	Ruegeria atlantica (0.98)
Proteobacteria	Alphaproteobacteria	Rhodobacterales	Rhodobacteraceae	Ruegeria	Rg277		HE818323	Esteves et al., 2013 [24]	Sarcotragus spinosulus	25°C	Marine Agar	AGTCGAGCGCACCTTCGGGTGAGCGGCGGACGGGTTAGTAACGCGTGGGAACATACCCTTTGGTACGGAATAGCCTCTGGAAACGGAGAGTAATACCGTATGAGCCCTTCGGGGGAAAGATTTATCGCCAAAGGATTGGCCCGCGTTAGATTAGGTAGTTGGTGGGGTAATGGCCTACCAAGCCTACGATCTATAGCTGGTTTTAGAGGATGATCAGCAACACTGGGACTGAGACACGGCCCAGACTCCTACGGGAGGCAGCAGTGGGGAATCTTGGACAATGGGGGCAACCCTGATCCAGCCATGCCGCGTGAGTGATGAAGGCCTTAGGGTCGTAAAGCTCTTTCGCCTGTGAAGATAATGACGGTAGCAGGTAAAGAAACCCCGGCTAACTCCGTG…	Ruegeria atlantica (0.972)
Proteobacteria	Alphaproteobacteria	Rhodobacterales	Rhodobacteraceae	Ruegeria	Rg279		HE818325	Esteves et al., 2013 [24]	Sarcotragus spinosulus	25°C	Marine Agar	AGTCGAGCGCACCTTCGGGTGAGCGGCGGACGGGTTAGTAACGCGTGGGAACATACCCTTTGGTACGGAATAGCCTCTGGAAACGGAGAGTAATACCGTATGAGCCCTTCGGGGGAAAGATTTATCGCCAAAGGATTGGCCCGCGTTAGATTAGGTAGTTGGTGGGGTAATGGCCTACCAAGCCTACGATCTATAGCTGGTTTTAGAGGATGATCAGCAACACTGGGACTGAGACACGGCCCAGACTCCTACGGGAGGCAGCAGTGGGGAATCTTGGACAATGGGGGCAACCCTGATCCAGCCATGCCGCGTGAGTGATGAAGGCCTTAGGGTCGTAAAGCTCTTTCGCCTGTGAAGATAATGACGGTAGCAGGTAAAGAAACCCCGGCTAACTCCGTG…	Ruegeria atlantica (0.973)
Proteobacteria	Alphaproteobacteria	Rhodobacterales	Rhodobacteraceae	Ruegeria	Rg286		HE818332	Esteves et al., 2013 [24]	Sarcotragus spinosulus	25°C	Marine Agar	GCGCACCTTTCGGGGTGAGCGGCGGACGGGTTAGTAACGCGTGGGAaTATACCCTTTGGTACGGAATAGCCTCTGGAAACGGAGAGTAATACCGTATGAGCCCTTCGGGGGAAAGATTTATCGCCAAAGGATTAGCCCGCGTTAGATTAGGTAGTTGGTGGGGTAATGGCCTACCAAGCCTACGATCTATAGCTGGTTTTAGAGGATGATCAGCAACACTGGGACTGAGACACGGCCCAGACTCCTACGGGAGGCAGCAGTGGGGAATCTTGGACAATGGGCGCAAGCCTGATCCAGCCATGCCGCGTGAGTGATGAAGGCCTTAGGGTCGTAAAGCTCTTTCGCCTGTGAAGATAATGACGGTAGCAGGTAAAGAAACCCCGGCTAACTCCGTGCCAG…	Ruegeria meonggei (0.994)
Proteobacteria	Alphaproteobacteria	Rhodobacterales	Rhodobacteraceae	Ruegeria	Rg287		HE818333	Esteves et al., 2013 [24]	Sarcotragus spinosulus	25°C	Marine Agar	AGTCGAGCGCACCTTCGGGTGAGCGGCGGACGGGTTAGTAACGCGTGGGAACATACCCTTTGGTACGGAATAGCCTCTGGAAACGGAGAGTAATACCGTATGAGCCCTTCGGGGGAAAGATTTATCGCCAAAGGATTGGCCCGCGTTAGATTAGGTAGTTGGTGGGGTAATGGCCTACCAAGCCTACGATCTATAGCTGGTTTTAGAGGATGATCAGCAACACTGGGACTGAGACACGGCCCAGACTCCTACGGGAGGCAGCAGTGGGGAATCTTGGACAATGGGGGCAACCCTGATCCAGCCATGCCGCGTGAGTGATGAAGGCCTTAGGGTCGTAAAGCTCTTTCGCCTGTGAAGATAATGACGGTAGCAGGTAAAGAAACCCCGGCTAACTCCGTG…	Ruegeria atlantica (0.971)
Proteobacteria	Alphaproteobacteria	Rhodobacterales	Rhodobacteraceae	Ruegeria	Rg290		HE818336	Esteves et al., 2013 [24]	Sarcotragus spinosulus	25°C	Marine Agar	AGTCGAGCGCACCTTCGGGTGAGCGGCGGACGGGTTAGTAACGCGTGGGAACATACCCTTTGGTACGGAATAGCCTCTGGAAACGGAGAGTAATACCGTATGAGCCCTTCGGGGGAAAGATTTATCGCCAAAGGATTGGCCCGCGTTAGATTAGGTAGTTGGTGGGGTAATGGCCTACCAAGCCTACGATCTATAGCTGGTTTTAGAGGATGATCAGCAACACTGGGACTGAGACACGGCCCAGACTCCTACGGGAGGCAGCAGTGGGGAATCTTGGACAATGGGGGCAACCCTGATCCAGCCATGCCGCGTGAGTGATGAAGGCCTTAGGGTCGTAAAGCTCTTTCGCCTGTGAAGATAATGACGGTAGCAGGTAAAGAAACCCCGGCTAACTCCGTG…	Ruegeria atlantica (0.969)
Proteobacteria	Alphaproteobacteria	Rhodobacterales	Rhodobacteraceae	Ruegeria	Rg293		HE818338	Esteves et al., 2013 [24]	Sarcotragus spinosulus	25°C	Marine Agar	AGTCGAGCGCACCTTCGGGTGAGCGGCGGACGGGTTAGTAACGCGTGGGAACATACCCTTTGGTACGGAATAGCCTCTGGAAACGGAGAGTAATACCGTATGAGCCCTTCGGGGGAAAGATTTATCGCCAAAGGATTGGCCCGCGTTAGATTAGGTAGTTGGTGGGGTAATGGCCTACCAAGCCTACGATCTATAGCTGGTTTTAGAGGATGATCAGCAACACTGGGACTGAGACACGGCCCAGACTCCTACGGGAGGCAGCAGTGGGGAATCTTGGACAATGGGGGCAACCCTGATCCAGCCATGCCGCGTGAGTGATGAAGGCCTTAGGGTCGTAAAGCTCTTTCGCCTGTGAAGATAATGACGGTAGCAGGTAAAGAAACCCCGGCTAACTCCGTG…	Ruegeria atlantica (0.972)
Proteobacteria	Alphaproteobacteria	Rhodobacterales	Rhodobacteraceae	Ruegeria	Rg294		HE818339	Esteves et al., 2013 [24]	Sarcotragus spinosulus	25°C	Marine Agar	AGTCGAGCGCACCTTCGGGTGAGCGGCGGACGGGTTAGTAACGCGTGGGAATATACCCTTTGGTACGGAATAGCCTCTGGAAACGGAGAGTAATACCGTATGAGCCCTTCGGGGGAAAGATTTATCGCCAAAGGATTAGCCCGCGTTAGATTAGGTAGTTGGTGGGGTAATGGCCTACCAAGCCTACGATCTATAGCTGGTTTTAGAGGATGATCAGCAACACTGGGACTGAGACACGGCCCAGACTCCTACGGGAGGCAGCAGTGGGGAATCTTGGACAATGGGGGCAACCCTGATCCAGCCATGCCGCGTGAGTGATGAAGGCCTTAGGGTCGTAAAGCTCTTTCGCCTGTGAAGATAATGACGGTAGCAGGTAAAGAAACCCCgGCTAACTCCGTG…	Ruegeria atlantica (0.952)
Proteobacteria	Alphaproteobacteria	Rhodobacterales	Rhodobacteraceae	Ruegeria	Rg300		HE818342	Esteves et al., 2013 [24]	Sarcotragus spinosulus	25°C	Marine Agar	AGTCGAGCGCACCTTCGGGTGAGCGGCGGACGGGTTAGTAACGCGTGGGAACATACCCTTTGGTACGGAATAGCCTCTGGAAACGGAGAGTAATACCGTATGAGCCCTTCGGGGGAAAGATTTATCGCCAAAGGATTGGCCCGCGTTAGATTAGGTAGTTGGTGGGGTAATGGCCTACCAAGCCTACGATCTATAGCTGGTTTTAGAGGATGATCAGCAACACTGGGACTGAGACACGGCCCAGACTCCTACGGGAGGCAGCAGTGGGGAATCTTGGACAATGGGGGCAACCCTGATCCAGCCATGCCGCGTGAGTGATGAAGGCCTTAGGGTCGTAAAGCTCTTTCGCCTGTGAAGATAATGACGGTAGCAGGTAAAGAAACCCCGGCTAACTCCGTG…	Ruegeria atlantica (0.97)
Proteobacteria	Alphaproteobacteria	Rhodobacterales	Rhodobacteraceae	Ruegeria	Rg306		HE818347	Esteves et al., 2013 [24]	Sarcotragus spinosulus	25°C	Marine Agar	AGTCGAGCGCACCTTCGGGTGAGCGGCGGACGGGTTAGTAACGCGTGGGAACATACCCTTTGGTACGGAATAGCCTCTGGAAACGGAGAGTAATACCGTATGAGCCCTTCGGGGGAAAGATTTATCGCCAAAGGATTGGCCCGCGTTAGATTAGGTAGTTGGTGGGGTAATGGCCTACCAAGCCTACGATCTATAGCTGGTTTTAGAGGATGATCAGCAACACTGGGACTGAGACACGGCCCAGACTCCTACGGGAGGCAGCAGTGGGGAATCTTGGACAATGGGGGCAACCCTGATCCAGCCATGCCGCGTGAGTGATGAAGGCCTTAGGGTCGTAAAGCTCTTTCGCCTGTGAAGATAATGACGGTAGCAGGTAAAGAAACCCCGGCTAACTCCGTG…	Ruegeria atlantica (0.976)
Proteobacteria	Alphaproteobacteria	Rhodobacterales	Rhodobacteraceae	Ruegeria	Rg312		HE818352	Esteves et al., 2013 [24]	Sarcotragus spinosulus	25°C	Marine Agar	AGTCGAGCGCACCTTCGGGTGAGCGGCGGACGGGTTAGTAACGCGTGGGAACATACCCTTTGGTACGGAATAGCCTCTGGAAACGGAGAGTAATACCGTATGAGCCCTTCGGGGGAAAGATTTATCGCCAAAGGATTGGCCCGCGTTAGATTAGGTAGTTGGTGGGGTAATGGCCTACCAAGCCTACGATCTATAGCTGGTTTTAGAGGATGATCAGCAACACTGGGACTGAGACACGGCCCAGACTCCTACGGGAGGCAGCAGTGGGGAATCTTGGACAATGGGGGCAACCCTGATCCAGCCATGCCGCGTGAGTGATGAAGGCCTTAGGGTCGTAAAGCTCTTTCGCCTGTGAAGATAATGACGGTAGCAGGTAAAGAAACCCCGGCTAACTCCGTG…	Ruegeria atlantica (0.973)
Proteobacteria	Alphaproteobacteria	Rhodobacterales	Rhodobacteraceae	Ruegeria	Rg313		HE818353	Esteves et al., 2013 [24]	Sarcotragus spinosulus	25°C	Marine Agar	AGTCGAGCGCACCTTCGGGTGAGCGGCGGACGGGTTAGTAACGCGTGGGAACATACCCTTTGGTACGGAATAGCCTCTGGAAACGGAGAGTAATACCGTATGAGCCCTTCGGGGGAAAGATTTATCGCCAAAGGATTGGCCCGCGTTAGATTAGGTAGTTGGTGGGGTAATGGCCTACCAAGCCTACGATCTATAGCTGGTTTTAGAGGATGATCAGCAACACTGGGACTGAGACACGGCCCAGACTCCTACGGGAGGCAGCAGTGGGGAATCTTGGACAATGGGGGCAACCCTGATCCAGCCATGCCGCGTGAGTGATGAAGGCCTTAGGGTCGTAAAGCTCTTTCGCCTGTGAAGATAATGACGGTAGCAGGTAAAGAAACCCCGGCTAACTCCGTG…	Ruegeria atlantica (0.974)
Proteobacteria	Alphaproteobacteria	Rhodobacterales	Rhodobacteraceae	Ruegeria	Rg314		HE818354	Esteves et al., 2013 [24]	Sarcotragus spinosulus	25°C	Marine Agar	AGTCGAGCGCACCTTTCGGGGTGAGCGGCGGACGGGTTAGTAACGCGTGGGAATATACCCTTTGGTACGGAATAGCCTCTGGAAACGGAGAGTAATACCGTATGAGCCCTTCGGGGGAAAGATTTATCGCCAAAGGATTAGCCCGCGTTAGATTAGGTAGTTGGTGGGGTAATGGCCTACCAAGCCTACGATCTATAGCTGGTTTTAGAGGATGATCAGCAACACTGGGACTGAGACACGGCCCAGACTCCTACGGGAGGCAGCAGTGGGGAATCTTGGACAATGGGCGCAAGCCTGATCCAGCCATGCCGCGTGAGTGATGAAGGCCTTAGGGTCGTAAAGCTCTTTCGCCTGTGAAGATAATGACGGTAGCAGGTAAAGAAACCCCGGCTAACTCCG…	Ruegeria meonggei (0.995)
Proteobacteria	Alphaproteobacteria	Rhodobacterales	Rhodobacteraceae	Ruegeria	Rg316		HE818356	Esteves et al., 2013 [24]	Sarcotragus spinosulus	25°C	Marine Agar	AGTCGAGCGCACCTTCGGGTGAGCGGCGGACGGGTTAGTAACGCGTGGGAACATACCCTTTGGTACGGAATAGCCTCTGGAAACGGAGAGTAATACCGTATGAGCCCTTCGGGGGAAAGATTTATCGCCAAAGGATTGGCCCGCGTTAGATTAGGTAGTTGGTGGGGTAATGGCCTACCAAGCCTACGATCTATAGCTGGTTTTAGAGGATGATCAGCAACACTGGGACTGAGACACGGCCCAGACTCCTACGGGAGGCAGCAGTGGGGAATCTTGGACAATGGGGGCAACCCTGATCCAGCCATGCCGCGTGAGTGATGAAGGCCTTAGGGTCGTAAAGCTCTTTCGCCTGTGAAGATAATGACGGTAGCAGGTAAAGAAACCCCGGCTAACTCCGTG…	Ruegeria atlantica (0.969)
Proteobacteria	Alphaproteobacteria	Rhodobacterales	Rhodobacteraceae	Ruegeria	Rg319		HE818359	Esteves et al., 2013 [24]	Sarcotragus spinosulus	25°C	Marine Agar	AGTCGAGCGCACCTTCGGGTGAGCGGCGGACGGGTTAGTAACGCGTGGGAACATACCCTTTGGTACGGAATAGCCTCTGGAAACGGAGAGTAATACCGTATGAGCCCTTCGGGGGAAAGATTTATCGCCAAAGGATTGGCCCGCGTTAGATTAGGTAGTTGGTGGGGTAATGGCCTACCAAGCCTACGATCTATAGCTGGTTTTAGAGGATGATCAGCAACACTGGGACTGAGACACGGCCCAGACTCCTACGGGAGGCAGCAGTGGGGAATCTTGGACAATGGGGGCAACCCTGATCCAGCCATGCCGCGTGAGTGATGAAGGCCTTAGGGTCGTAAAGCTCTTTCGCCTGTGAAGATAATGACGGTAGCAGGTAAAGAAACCCCGGCTAACTCCGTG…	Ruegeria atlantica (0.973)
Proteobacteria	Alphaproteobacteria	Rhodobacterales	Rhodobacteraceae	Ruegeria	Rg32		HE818205	Esteves et al., 2013 [24]	Sarcotragus spinosulus	25°C	Marine Agar	AGTCGAGCGCACCTTCGGGTGAGCGGCGGACGGGTTAGTAACGCGTGGGAACATACCCTTTGGTACGGAATAGCCTCTGGAAACGGAGAGTAATACCGTATGAGCCCTTCGGGGGAAAGATTTATCGCCAAAGGATTGGCCCGCGTTAGATTAGGTAGTTGGTGGGGTAATGGCCTACCAAGCCTACGATCTATAGCTGGTTTTAGAGGATGATCAGCAACACTGGGACTGAGACACGGCCCAGACTCCTACGGGAGGCAGCAGTGGGGAATCTTGGACAATGGGGGCAACCCTGATCCAGCCATGCCGCGTGAGTGATGAAGGCCTTAGGGTCGTAAAGCTCTTTCGCCTGTGAAGATAATGACGGTAGCAGGTAAAGAAACCCCGGCTAACTCCGTG…	Ruegeria atlantica (0.975)
Proteobacteria	Alphaproteobacteria	Rhodobacterales	Rhodobacteraceae	Ruegeria	Rg322		HE818362	Esteves et al., 2013 [24]	Sarcotragus spinosulus	25°C	Marine Agar	TGCAGTCGAGCGCACCTTCGGGTGAGCGGCGGACGGGTTAGTAACGCGTGGGAACATACCCTTTGGTACGGAATAGCCTCTGGAAACGGAGAGTAATACCGTATGAGCCCTTCGGGGGAAAGATTTATCGCCAAAGGATTGGCCCGCGTTAGATTAGGTAGTTGGTGGGGTAATGGCCTACCAAGCCTACGATCTATAGCTGGTTTTAGAGGATGATCAGCAACACTGGGACTGAGACACGGCCCAGACTCCTACGGGAGGCAGCAGTGGGGAATCTTGGACAATGGGGGCAACCCTGATCCAGCCATGCCGCGTGAGTGATGAAGGCCTTAGGGTCGTAAAGCTCTTTCGCCTGTGAAGATAATGACGGTAGCAGGTAAAGAAACCCCGGCTAACTCC…	Ruegeria atlantica (0.973)
Proteobacteria	Alphaproteobacteria	Rhodobacterales	Rhodobacteraceae	Ruegeria	Rg323		HE818363	Esteves et al., 2013 [24]	Sarcotragus spinosulus	25°C	Marine Agar	AGTCGAGCGCACCTTCGGGTGAGCGGCGGACGGGTTAGTAACGCGTGGGAACATACCCTTTGGTACGGAATAGCCTCTGGAAACGGAGAGTAATACCGTATGAGCCCTTCGGGGGAAAGATTTATCGCCAAAGGATTGGCCCGCGTTAGATTAGGTAGTTGGTGGGGTAATGGCCTACCAAGCCTACGATCTATAGCTGGTTTTAGAGGATGATCAGCAACACTGGGACTGAGACACGGCCCAGACTCCTACGGGAGGCAGCAGTGGGGAATCTTGGACAATGGGGGCAACCCTGATCCAGCCATGCCGCGTGAGTGATGAAGGCCTTAGGGTCGTAAAGCTCTTTCGCCTGTGAAGATAATGACGGTAGCAGGTAAAGAAACCCCGGCTAACTCCGTG…	Ruegeria atlantica (0.969)
Proteobacteria	Alphaproteobacteria	Rhodobacterales	Rhodobacteraceae	Ruegeria	Rg325		HE818364	Esteves et al., 2013 [24]	Sarcotragus spinosulus	25°C	Marine Agar	TGCAGTCGAGCGCACCTTCGGGTGAGCGGCGGACGGGTTAGTAACGCGTGGGAACATACCCTTTGGTACGGAATAGCCTCTGGAAACGGAGAGTAATACCGTATGAGCCCTTCGGGGGAAAGATTTATCGCCAAAGGATTGGCCCGCGTTAGATTAGGTAGTTGGTGGGGTAATGGCCTACCAAGCCTACGATCTATAGCTGGTTTTAGAGGATGATCAGCAACACTGGGACTGAGACACGGCCCAGACTCCTACGGGAGGCAGCAGTGGGGAATCTTGGACAATGGGGGCAACCCTGATCCAGCCATGCCGCGTGAGTGATGAAGGCCTTAGGGTCGTAAAGCTCTTTCGCCTGTGAAGATAATGACGGTAGCAGGTAAAGAAACCCCGGCTAACTCC…	Ruegeria atlantica (0.973)
Proteobacteria	Alphaproteobacteria	Rhodobacterales	Rhodobacteraceae	Ruegeria	Rg326		HE818365	Esteves et al., 2013 [24]	Sarcotragus spinosulus	25°C	Marine Agar	TGCAGTCGAGCGCACCTTCGGGTGAGCGGCGGACGGGTTAGTAACGCGTGGGAACATACCCTTTGGTACGGAATAGCCTCTGGAAACGGAGAGTAATACCGTATGAGCCCTTCGGGGGAAAGATTTATCGCCAAAGGATTGGCCCGCGTTAGATTAGGTAGTTGGTGGGGTAATGGCCTACCAAGCCTACGATCTATAGCTGGTTTTAGAGGATGATCAGCAACACTGGGACTGAGACACGGCCCAGACTCCTACGGGAGGCAGCAGTGGGGAATCTTGGACAATGGGGGCAACCCTGATCCAGCCATGCCGCGTGAGTGATGAAGGCCTTAGGGTCGTAAAGCTCTTTCGCCTGTGAAGATAATGACGGTAGCAGGTAAAGAAACCCCGGCTAACTCC…	Ruegeria atlantica (0.972)
Proteobacteria	Alphaproteobacteria	Rhodobacterales	Rhodobacteraceae	Ruegeria	Rg344		HE818380	Esteves et al., 2013 [24]	Sarcotragus spinosulus	25°C	Marine Agar	TGCAGTCGAGCGCACCTTCGGGTGAGCGGCGGACGGGTTAGTAACGCGTGGGAACATACCCTTTGGTACGGAATAGCCTCTGGAAACGGAGAGTAATACCGTATGAGCCCTTCGGGGGAAAGATTTATCGCCAAAGGATTGGCCCGCGTTAGATTAGGTAGTTGGTGGGGTAATGGCCTACCAAGCCTACGATCTATAGCTGGTTTTAGAGGATGATCAGCAACACTGGGACTGAGACACGGCCCAGACTCCTACGGGAGGCAGCAGTGGGGAATCTTGGACAATGGGGGCAACCCTGATCCAGCCATGCCGCGTGAGTGATGAAGGCCTTAGGGTCGTAAAGCTCTTTCGCCTGTGAAGATAATGACGGTAGCAGGTAAAGAAACCCCGGCTAACTCC…	Ruegeria atlantica (0.972)
Proteobacteria	Alphaproteobacteria	Rhodobacterales	Rhodobacteraceae	Ruegeria	Rg351		HE818387	Esteves et al., 2013 [24]	Sarcotragus spinosulus	25°C	Marine Agar	TGCAGTCGAGCGCACCTTCGGGTGAGCGGCGGACGGGTTAGTAACGCGTGGGAACATACCCTTTGGTACGGAATAGCCTCTGGAAACGGAGAGTAATACCGTATGAGCCCTTCGGGGGAAAGATTTATCGCCAAAGGATTGGCCCGCGTTAGATTAGGTAGTTGGTGGGGTAATGGCCTACCAAGCCTACGATCTATAGCTGGTTTTAGAGGATGATCAGCAACACTGGGACTGAGACACGGCCCAGACTCCTACGGGAGGCAGCAGTGGGGAATCTTGGACAATGGGGGCAACCCTGATCCAGCCATGCCGCGTGAGTGATGAAGGCCTTAGGGTCGTAAAGCTCTTTCGCCTGTGAAGATAATGACGGTAGCAGGTAAAGAAACCCCGGCTAACTCC…	Ruegeria atlantica (0.972)
Proteobacteria	Alphaproteobacteria	Rhodobacterales	Rhodobacteraceae	Ruegeria	Rg352		HE818388	Esteves et al., 2013 [24]	Sarcotragus spinosulus	25°C	Marine Agar	TGCAGTCGAGCGCACCTTCGGGTGAGCGGCGGACGGGTTAGTAACGCGTGGGAACATACCCTTTGGTACGGAATAGCCTCTGGAAACGGAGAGTAATACCGTATGAGCCCTTCGGGGGAAAGATTTATCGCCAAAGGATTGGCCCGCGTTAGATTAGGTAGTTGGTGGGGTAATGGCCTACCAAGCCTACGATCTATAGCTGGTTTTAGAGGATGATCAGCAACACTGGGACTGAGACACGGCCCAGACTCCTACGGGAGGCAGCAGTGGGGAATCTTGGACAATGGGGGCAACCCTGATCCAGCCATGCCGCGTGAGTGATGAAGGCCTTAGGGTCGTAAAGCTCTTTCGCCTGTGAAGATAATGACGGTAGCAGGTAAAGAAACCCCGGCTAACTCC…	Ruegeria atlantica (0.967)
Proteobacteria	Alphaproteobacteria	Rhodobacterales	Rhodobacteraceae	Ruegeria	Rg37		HE818210	Esteves et al., 2013 [24]	Sarcotragus spinosulus	25°C	Marine Agar	AGTCGAGCGCACCTTCGGGTGAGCGGCGGACGGGTTAGTAACGCGTGGGAACATACCCTTTGGTACGGAATAGCCTCTGGAAACGGAGAGTAATACCGTATGAGCCCTTCGGGGGAAAGATTTATCGCCAAAGGATTGGCCCGCGTTAGATTAGGTAGTTGGTGGGGTAATGGCCTACCAAGCCTACGATCTATAGCTGGTTTTAGAGGATGATCAGCAACACTGGGACTGAGACACGGCCCAGACTCCTACGGGAGGCAGCAGTGGGGAATCTTGGACAATGGGGGCAACCCTGATCCAGCCATGCCGCGTGAGTGATGAAGGCCTTAGGGTCGTAAAGCTCTTTCGCCTGTGAAGATAATGACGGTAGCAGGTAAAGAAACCCCGGCTAACTCCGTG…	Ruegeria atlantica (0.969)
Proteobacteria	Alphaproteobacteria	Rhodobacterales	Rhodobacteraceae	Ruegeria	Rg50		HE818221	Esteves et al., 2013 [24]	Sarcotragus spinosulus	25°C	Marine Agar	AGTCGAGCGCACCTTCGGGTGAGCGGCGGACGGGTTAGTAACGCGTGGGAACATACCCTTTGGTACGGAATAGCCTCTGGAAACGGAGAGTAATACCGTATGAGCCCTTCGGGGGAAAGATTTATCGCCAAAGGATTGGCCCGCGTTAGATTAGGTAGTTGGTGGGGTAATGGCCTACCAAGCCTACGATCTATAGCTGGTTTTAGAGGATGATCAGCAACACTGGGACTGAGACACGGCCCAGACTCCTACGGGAGGCAGCAGTGGGGAATCTTGGACAATGGGGGCAACCCTGATCCAGCCATGCCGCGTGAGTGATGAAGGCCTTAGGGTCGTAAAGCTCTTTCGCCTGTGAAGATAATGACGGTAGCAGGTAAAGAAACCCCGGCTAACTCCGTG…	Ruegeria atlantica (0.973)
Proteobacteria	Alphaproteobacteria	Rhodobacterales	Rhodobacteraceae	Ruegeria	Rg92		HE818257	Esteves et al., 2013 [24]	Sarcotragus spinosulus	25°C	Marine Agar	AGTCGAGCGCACCTTCGGGTGAGCGGCGGACGGGTTAGTAACGCGTGGGAACATACCCTTTGGTACGGAATAGCCTCTGGAAACGGAGAGTAATACCGTATGAGCCCTTCGGGGGAAAGATTTATCGCCAAAGGATTGGCCCGCGTTAGATTAGGTAGTTGGTGGGGTAATGGCCTACCAAGCCTACGATCTATAGCTGGTTTTAGAGGATGATCAGCAACACTGGGACTGAGACACGGCCCAGACTCCTACGGGAGGCAGCAGTGGGGAATCTTGGACAATGGGGGCAACCCTGATCCAGCCATGCCGCGTGAGTGATGAAGGCCTTAGGGTCGTAAAGCTCTTTCGCCTGTGAAGATAATGACGGTAGCAGGTAAAGAAACCCCGGCTAACTCCGTG…	Ruegeria atlantica (0.971)
Proteobacteria	Alphaproteobacteria	Rhodobacterales	Rhodobacteraceae	Ruegeria	Rg95		HE818259	Esteves et al., 2013 [24]	Sarcotragus spinosulus	25°C	Marine Agar	AGTCGAGCGCACCTTCGGGTGAGCGGCGGACGGGTTAGTAACGCGTGGGAACATACCCTTTGGTACGGAATAGCCTCTGGAAACGGAGAGTAATACCGTATGAGCCCTTCGGGGGAAAGATTTATCGCCAAAGGATTGGCCCGCGTTAGATTAGGTAGTTGGTGGGGTAATGGCCTACCAAGCCTACGATCTATAGCTGGTTTTAGAGGATGATCAGCAACACTGGGACTGAGACACGGCCCAGACTCCTACGGGAGGCAGCAGTGGGGAATCTTGGACAATGGGGGCAACCCTGATCCAGCCATGCCGCGTGAGTGATGAAGGCCTTAGGGTCGTAAAGCTCTTTCGCCTGTGAAGATAATGACGGTAGCAGGTAAAGAAACCCCGGCTAACTCCGTG…	Ruegeria atlantica (0.973)
Proteobacteria	Alphaproteobacteria	Rhodobacterales	Rhodobacteraceae	Roseovarius (99%)	Rv311		HE818351	Esteves et al., 2013 [24]	Sarcotragus spinosulus	25°C	Marine Agar	AGTCGAGCGCGCCCTTTCGGGGTGAGCGGCGGACGGGTTAGTAACGCGTGGGAATGTACCCTTCTCTACGGAATAGCCTTTGGAAACGAAGAGTAATACCGTATACGCCCTTCGGGGGAAAGATTTATCGGAGAAGGATCAGCCCGCGTTAGATTAGATAGTTGGTGGGGTAACGGCCTACCAAGTCTACGATCTATAGCTGGTTTTAGAGGATGATCAGCAACACTGGGACTGAGACACGGCCCAGACTCCTACGGGAGGCAGCAGTGGGGAATCTTAGACAATGGGCGCAAGCCTGATCTAGCCATGCCGCGTGAGTGATGAAGGCCTTAGGGTCGTAAAGCTCTTTCGCCAGAGATGATAATGACAGTATCTGGTAAAGAAACCCCGGCTAACTCC…	Roseovarius scapharcae (0.972)
Proteobacteria	Gammaproteobacteria	Alteromonadales	Shewanellaceae	Parashewanella (93%)	Sw43	Shewanella sp.	HE818216	Esteves et al., 2013 [24]	Sarcotragus spinosulus	25°C	Marine Agar	AGTCGAGCGGTAACAGAGAGTAGCTTGCTACTCTGCTGACGAGCGGCGGACGGGTGAGTAATGCCTGGGAATTTGCCCAGTTGTGGGGGATAACAGTTGGAAACGACTGCTAATACCGCATAAACCCTACGGGGAAAAGCAGGGGACCTTCGGGCCTTGCGCAATTGGATAAGCCCAGGTGGGATTAGCTAGATGGTGAGGTAAAGGCTCACCATGGCGACGATCCCTAGCTGTTCTGAGAGGATGATCAGCCACACTGGGACTGAGACACGGCCCAGACTCCTACGGGAGGCAGCAGTGGGGAATATTGCACAATGGGGGAAACCCTGATGCAGCCATGCCGCGTGTGTGAAGAAGGCCCTAGGGTTGTAAAGCACTTTCAGTCAGGAGGAAAGGTTG…	Shewanella irciniae (0.995)
Proteobacteria	Gammaproteobacteria	Alteromonadales	Shewanellaceae	Shewanella	Sw57		HE818226	Esteves et al., 2013 [24]	Sarcotragus spinosulus	25°C	Marine Agar	CTTGCTACTTTGCTGTCGAGCGGCGGACGGGTGAGTAATGCCTAGATATCTGCCTAGTCGTGGGGGATAACAGTTGGAAACGACTGCTAATACCGCATACGCCCTACGGGGGAAAGGAGGGGACCTTCGGGCCTTTCGCGATTAGATGAGTCTAGGTGGGATTAGCTAGTAGGTGAGGTAATGGCTCACCTAGGCGACGATCCCTAGCTGTTCTGAGAGGATGATCAGCCACACTGGGACTGAGACACGGCCCAGACTCCTACGGGAGGCAGCAGTGGGGAATATTGCACAATGGGCGAAAGCCTGATGCAGCCATGCCGCGTGTGTGAAGAAGGCCTTCGGGTTGTAAAGCACTTTCAGCGAGGAGGAAAGGTTAACGGTTAATAACCGTTAGCTGTG…	Shewanella atlantica (0.958)
Proteobacteria	Gammaproteobacteria	Alteromonadales	Shewanellaceae	Shewanella	Sw66		HE818234	Esteves et al., 2013 [24]	Sarcotragus spinosulus	25°C	Marine Agar	CTTGCTACTTTGCTGTCGAGCGGCGGACGGGTGAGTAATGCCTAGATATCTGCCTAGTCGTGGGGGATAACAGTTGGAAACGACTGCTAATACCGCATACGCCCTACGGGGGAAAGGAGGGGACCTTCGGGCCTTTCGCGATTAGATGAGTCTAGGTGGGATTAGCTAGTAGGTGAGGTAATGGCTCACCTAGGCGACGATCCCTAGCTGTTCTGAGAGGATGATCAGCCACACTGGGACTGAGACACGGCCCAGACTCCTACGGGAGGCAGCAGTGGGGAATATTGCACAATGGGCGAAAGCCTGATGCAGCCATGCCGCGTGTGTGAAGAAGGCCTTCGGGTTGTAAAGCACTTTCAGCGAGGAGGAAAGGTTAACGGTTAATAACCGTTAGCTGTG…	Shewanella atlantica (0.969)
Bacteroidetes	Flavobacteriia	Flavobacteriales	Flavobacteriaceae	Tenacibaculum	Tb79		HE818245	Esteves et al., 2013 [24]	Sarcotragus spinosulus	25°C	Marine Agar	AGTCGAGGGGTAACATTGGTGCTTGCATCAGATGACGACCGGCGAACGGGTGCGTAACGCGTATAGAATCTGCCTTGTACAGGAGGATAGCCTTTAGAAATGAAGATTAATACTCCATAATATTGGGAAGTGGCATCACTATCTAATTAAACATTTATGGGTACAAGATGACTATGCGTCCTATTAGCTAGATGGTAAGGTAACGGCTTACCATGGCAACGATAGGTAGGGGGTCTGAGAGGATTATCCCCCACACTGGTACTGAGACACGGACCAGACTCCTACGGGAGGCAGCAGTGAGGAATATTGGTCAATGGAGGCAACTCTGAACCAGCCATGCCGCGTGCAGGAAGACTGCCCTATGGGTTGTAAACTGCTTTTATACAGGAAGAAACAGTC…	Tenacibaculum lutimaris (0.922)
Bacteroidetes	Flavobacteriia	Flavobacteriales	Flavobacteriaceae	Tenacibaculum	Tb90		HE818256	Esteves et al., 2013 [24]	Sarcotragus spinosulus	25°C	Marine Agar	TCGAGGGGTAACATTGGTGCTTGCATCAGATGACGACCGGCGAACGGGTGCGTAACGCGTATAGAATCTGCCTTGTACAGGAGGATAGCCTTTAGAAATGAAGATTAATACTCCATAATATTGGGAAGTGGCATCACTATCTAATTAAACATTTATGGGTACAAGATGACTATGCGTCCTATTAGCTAGATGGTAAGGTAACGGCTTACCATGGCAACGATAGGTAGGGGGTCTGAGAGGATTATCCCCCACACTGGTACTGAGACACGGACCAGACTCCTACGGGAGGCAGCAGTGAGGAATATTGGTCAATGGAGGCAACTCTGAACCAGCCATGCCGCGTGCAGGAAGACTGCCCTATGGGTTGTAAACTGCTTTTATACAGGAAGAAACAGTCGT…	Tenacibaculum lutimaris (0.924)
Proteobacteria	Gammaproteobacteria	Vibrionales	Vibrionaceae	Vibrio	Vb116		HE818275	Esteves et al., 2013 [24]	Sarcotragus spinosulus	25°C	Marine Agar	AGTCGAGCGGAAACGACACTAACAATCCTTCGGGTGCGTTAATGGGCGTCGAGCGGCGGACGGGTGAGTAATGCCTAGGAAATTGCCTTGATGTGGGGGATAACCATTGGAAACGATGGCTAATACCGCATAATGCCTACGGGCCAAAGAGGGGGACCTTCGGGCCTCTCGCGTCAAGATATGCCTAGGTGGGATTAGCTAGTTGGTGAGGTAATGGCTCACCAAGGCGACGATCCCTAGCTGGTCTGAGAGGATGATCAGCCACACTGGAACTGAGACACGGTCCAGACTCCTACGGGAGGCAGCAGTGGGGAATATTGCACAATGGGCGAAAGCCTGATGCAGCCATGCCGCGTGTATGAAGAAGGCCTTCGGGTTGTAAAGTACTTTCAGTTGTGA…	Vibrio crassostreae; Vibrio gigantis (0.995)
Proteobacteria	Gammaproteobacteria	Vibrionales	Vibrionaceae	Vibrio	Vb122		HE818280	Esteves et al., 2013 [24]	Sarcotragus spinosulus	25°C	Marine Agar	GTCGAGCGGAAACGACACTAACAATCCTTCGGGTGCGTTAATGGGCGTCGAGCGGCGGACGGGTGAGTAATGCCTAGGAAATTGCCTTGATGTGGGGGATAACCATTGGAAACGATGGCTAATACCGCATAATGCCTACGGGCCAAAGAGGGGGACCTTCGGgCCTCTCGCGTCAAGATATGCCTAGGTGGGATTAGCTAGTTGGTGAGGTAATGGCTCACCAAGGCGACGATCCCTAGCTGGTCTGAGAGGATGATCAGCCACACTGGAACTGAGACACGGTCCAGACTCCTACGGGAGGCAGCAGTGGGGAATATTGCACAATGGGCGAAAGCCTGATGCAGCCATGCCGCGTGTATGAAGAAGGCCTTCGGGTTGTAAAGTACTTTCAGTTGTGAG…	Vibrio crassostreae; Vibrio gigantis (0.994)
Proteobacteria	Gammaproteobacteria	Vibrionales	Vibrionaceae	Vibrio	Vb124		HE818281	Esteves et al., 2013 [24]	Sarcotragus spinosulus	25°C	Marine Agar	TCGAGCGGAAACGACACTAACAATCCTTCGGGTGCGTTAATGGGCGTCGAGCGGCGGACGGGTGAGTAATGCCTAGGAAATTGCCTTGATGTGGGGGATAACCATTGGAAACGATGGCTAATACCGCATAATGCCTACGGGCCAAAGAGGGGGACCTTCGGGCCTCTCGCGTCAAGATATGCCTAGGTGGGATTAGCTAGTTGGTGAGGTAATGGCTCACCAAGGCGACGATCCCTAGCTGGTCTGAGAGGATGATCAGCCACACTGGAACTGAGACACGGTCCAGACTCCTACGGGAGGCAGCAGTGGGGAATATTGCACAATGGGCGAAAGCCTGATGCAGCCATGCCGCGTGTATGAAGAAGGCCTTCGGGTTGTAAAGTACTTTCAGTTGTGAGG…	Vibrio crassostreae; Vibrio gigantis (0.993)
Proteobacteria	Gammaproteobacteria	Vibrionales	Vibrionaceae	Vibrio	Vb126		HE818283	Esteves et al., 2013 [24]	Sarcotragus spinosulus	25°C	Marine Agar	AGCGGAAACGACACTAACAATCCTTCGGGTGCGTTAATGGGCGTCGAGCGGCGGACGGGTGAGTAATGCCTAGGAAATTGCCTTGATGTGGGGGATAACCATTGGAAACGATGGCTAATACCGCATAATGCCTACGGGCCAAAGAGGGGGACCTTCGGGCCTCTCGCGTCAAGATATGCCTAGGTGGGATTAGCTAGTTGGTGAGGTAATGGCTCACCAAGGCGACGATCCCTAGCTGGTCTGAGAGGATGATCAGCCACACTGGAACTGAGACACGGTCCAGACTCCTACGGGAGGCAGCAGTGGGGAATATTGCACAATGGGCGAAAGCCTGATGCAGCCATGCCGCGTGTATGAAGAAGGCCTTCGGGTTGTAAAGTACTTTCAGTTGTGAGGAAG…	Vibrio crassostreae; Vibrio gigantis (0.994)
Proteobacteria	Gammaproteobacteria	Vibrionales	Vibrionaceae	Vibrio	Vb252		HE818300	Esteves et al., 2013 [24]	Sarcotragus spinosulus	25°C	Marine Agar	AGTCGAGCGGAAACGACACTAACAATCCTTCGGGTGCGTTAATGGGCGTCGAGCGGCGGACGGGTGAGTAATGCCTAGGAAATTGCCTTGATGTGGGGGATAACCATTGGAAACGATGGCTAATACCGCATAATGCCTACGGGCCAAAGAGGGGGACCTTCGGGCCTCTCGCGTCAAGATATGCCTAGGTGGGATTAGCTAGTTGGTGAGGTAATGGCTCACCAAGGCGACGATCCCTAGCTGGTCTGAGAGGATGATCAGCCACACTGGAACTGAGACACGGTCCAGACTCCTACGGGAGGCAGCAGTGGGGAATATTGCACAATGGGCGAAAGCCTGATGCAGCCATGCCGCGTGTATGAAGAAGGCCTTCGGGTTGTAAAGTACTTTCAGTTGTGA…	Vibrio crassostreae; Vibrio gigantis (0.979)
Proteobacteria	Gammaproteobacteria	Vibrionales	Vibrionaceae	Vibrio	Vb255		HE818302	Esteves et al., 2013 [24]	Sarcotragus spinosulus	25°C	Marine Agar	GGGTGCGTTAATGGGCGTCGAGCGGCGGACGGGTGAGTAATGCCTAGGAAATTCGCCTTGATGTGGGGGATAACCATTGGAAACGATGGCTAATACCGCATAATGCCTACGGGCCAAAGAGGGGGAbCTTCGGACCTCTCGCGTCAAGATATGCCTAGGTGGGATTAGCTAGTTGGTGAGGTAATGGCTCACCAAGGCGACGATCCCTAGCTGGTCTGAGAGGATGATCAGCCACACTGGAACTGAGACACGGTCCAGACTCCTACGGGAGGCAGCAGTGGGGAATATTGCACAATGGGCGAAAGCCTGATGCAGCCATGCCGCGTGTATGAAGAAGGCCTTCGGGTTGTAAAGTACTTTCAGTTGTGAGGAAGGGGGTAGCGTTAATAGCGCTATCTC…	Vibrio crassostreae; Vibrio gigantis (0.958)
Proteobacteria	Gammaproteobacteria	Vibrionales	Vibrionaceae	Vibrio	Vb258		HE818303	Esteves et al., 2013 [24]	Sarcotragus spinosulus	25°C	Marine Agar	AGTCGAGCGGAACGACACTAACAATCCTTCGGGTGCGTTAATGGGCGTCGAGCGGCGGACGGGTGAGTAATGCCTAGGAAATTGCCTTGATGTGGGGGATAACCATTGGAAACGATGGCTAATACCGCATAATGCCTACGGGCCAAAGAGGGGGACCTTCGGGCCTCTCGCGTCAAGATATGCCTAGGTGGGATTAGCTAGTTGGTGAGGTAATGGCTCACCAAGGCGACGATCCCTAGCTGGTCTGAGAGGATGATCAGCCACACTGGAACTGAGACACGGTCCAGACTCCTACGGGAGGCAGCAGTGGGGAATATTGCACAATGGGCGAAAGCCTGATGCAGCCATGCCGCGTGTATGAAGAAGGCCTTCGGGTTGTAAAGTACTTTCAGTTGTGAG…	Vibrio crassostreae; Vibrio gigantis; Vibrio artabrorum (0.972)
Proteobacteria	Gammaproteobacteria	Vibrionales	Vibrionaceae	Vibrio	Vb260		HE818306	Esteves et al., 2013 [24]	Sarcotragus spinosulus	25°C	Marine Agar	AGTCGAGCGGAACGACAcTAACAATCCTTCGGGTGCGTTAATGGGCGTCGAGCGGCGGACGGGTGAGTAATGCCTAGGAAATTCGCCTTGATGTGGGGGATAACCATTGGAAACGATGGCTAATACCGCATAATGCCTACGGGCCAAAGAGGGGGACCTTCGGGCCTCTCGCGTCAAGATATGCCTAGGTGGGATTAGCTAGTTGGTGAGGTAATGGCTCACCAAGGCGACGATCCCTAGCTGGTCTGAGAGGATGATCAGCCACACTGGAACTGAGACACGGTCCAGACTCCTACGGGAGGCAGCAGTGGGGAATATTGCACAATGGGCGAAAGCCTGATGCAGCCATGCCGCGTGTATGAAGAAGGCCTTCGGGTTGTAAAGTACTTTCAGTTGTGA…	Vibrio crassostreae; Vibrio gigantis (0.967)
Proteobacteria	Gammaproteobacteria	Vibrionales	Vibrionaceae	Vibrio	Vb261		HE818307	Esteves et al., 2013 [24]	Sarcotragus spinosulus	25°C	Marine Agar	ACGACACTAACAATCCTTCGGGTGCGTTAATGGGCGTCGAGCGGCGGACGGGTGAGTAATGCCTAGGAAATTCGCCTTGATGTGGGGGATAACCATTGGAAACGATGGCTAATACCGCATAATGCCTACGGGCCAAAGAGGGGGaCCTTCGGGCCTCTCGCGTCAAGATATGCCTAGGTGGGATTAGCTAGTTGGTGAGGTAATGGCTCACCAAGGCGACGATCCCTAGCTGGTCTGAGAGGATGATCAGCCACACTGGAACTGAGACACGGTCCAGACTCCTACGGGAGGCAGCAGTGGGGAATATTGCACAATGGGCGAAAGCCTGATGCAGCCATGCCGCGTGTATGAAGAAGGCCTTCGGGTTGTAAAGTACTTTCAGTTGTGAGGAAGGGGGTA…	Vibrio crassostreae; Vibrio gigantis (0.978)
Proteobacteria	Gammaproteobacteria	Vibrionales	Vibrionaceae	Vibrio	Vb262		HE818308	Esteves et al., 2013 [24]	Sarcotragus spinosulus	25°C	Marine Agar	AGTCGAGCGGAACGACACTAACAATCCTTCGGGTGCGTTAATGGGCGTCGAGCGGCGGACGGGTGAGTAATGCCTAGGAAATTGCCTTGATGTGGGGGATAACCATTGGAAACGATGGCTAATACCGCATAATGCCTACGGGCCAAAGAGGGGGACCTTCGGGCCTCTCGCGTCAAGATATGCCTAGGTGGGATTAGCTAGTTGGTGAGGTAATGGCTCACCAAGGCGACGATCCCTAGCTGGTCTGAGAGGATGATCAGCCACACTGGAACTGAGACACGGTCCAGACTCCTACGGGAGGCAGCAGTGGGGAATATTGCACAATGGGCGAAAGCCTGATGCAGCCATGCCGCGTGTATGAAGAAGGCCTTCGGGTTGTAAAGTACTTTCAGTTGTGAG…	Vibrio crassostreae; Vibrio gigantis; Vibrio artabrorum (0.979)
Proteobacteria	Gammaproteobacteria	Vibrionales	Vibrionaceae	Vibrio	Vb278		HE818324	Esteves et al., 2013 [24]	Sarcotragus spinosulus	25°C	Marine Agar	AGTCGAGCGGAACGACACTAACAATCCTTCGGGTGCGTTAATGGGCGTCGAGCGGCGGACGGGTGAGTAATGCCTAGGAAATTGCCTTGATGTGGGGGATAACCATTGGAAACGATGGCTAATACCGCATAATGCCTACGGGCCAAAGAGGGGGACCTTCGGGCCTCTCGCGTCAAGATATGCCTAGGTGGGATTAGCTAGTTGGTGAGGTAATGGCTCACCAAGGCGACGATCCCTAGCTGGTCTGAGAGGATGATCAGCCACACTGGAACTGAGACACGGTCCAGACTCCTACGGGAGGCAGCAGTGGGGAATATTGCACAATGGGCGAAAGCCTGATGCAGCCATGCCGCGTGTATGAAGAAGGCCTTCGGGTTGTAAAGTACTTTCAGTTGTGAG…	Vibrio crassostreae; Vibrio gigantis (0.975)
Proteobacteria	Gammaproteobacteria	Vibrionales	Vibrionaceae	Vibrio	Vb285		HE818331	Esteves et al., 2013 [24]	Sarcotragus spinosulus	25°C	Marine Agar	CGGGTGCGTTAATGGGCGTCGAGCGGCGGACGGGTGAGTAATGCCTAGGAAATTGCCTTGATGTGGGGGATAACCATTGGAAACGATGGCTAATACCGCATAATGCCTACGGGCCAAAGAGGGGGACCTTCGGGCCTCTCGCGTCAAGATATGCCTAGGTGGGATTAGCTAGTTGGTGAGGTAATGGCTCACCAAGGCGACGATCCCTAGCTGGTCTGAGAGGATGATCAGCCACACTGGAACTGAGACACGGTCCAGACTCCTACGGGAGGCAGCAGTGGGGAATATTGCACAATGGGCGAAAGCCTGATGCAGCCATGCCGCGTGTATGAAGAAGGCCTTCGGGTTGTAAAGTACTTTCAGTTGTGAGGAAGGGGGTAGCGTTAATAGCGCTrTCTC…	Vibrio crassostreae; Vibrio gigantis (0.993)
Proteobacteria	Gammaproteobacteria	Vibrionales	Vibrionaceae	Vibrio	Vb288		HE818334	Esteves et al., 2013 [24]	Sarcotragus spinosulus	25°C	Marine Agar	AGTCGAGCGGAACGACACTAACAATCCTTCGGGTGCGTTAATGGGCGTCGAGCGGCGGACGGGTGAGTAATGCCTAGGAAATTGCCTTGATGTGGGGGATAACCATTGGAAACGATGGCTAATACCGCATAATGCCTACGGGCCAAAGAGGGGGACCTTCGGGCCTCTCGCGTCAAGATATGCCTAGGTGGGATTAGCTAGTTGGTGAGGTAATGGCTCACCAAGGCGACGATCCCTAGCTGGTCTGAGAGGATGATCAGCCACACTGGAACTGAGACACGGTCCAGACTCCTACGGGAGGCAGCAGTGGGGAATATTGCACAATGGGCGAAAGCCTGATGCAGCCATGCCGCGTGTATGAAGAAGGCCTTCGGGTTGTAAAGTACTTTCAGTTGTGAG…	Vibrio crassostreae; Vibrio gigantis (0.986)
Proteobacteria	Gammaproteobacteria	Vibrionales	Vibrionaceae	Vibrio	Vb295		HE818340	Esteves et al., 2013 [24]	Sarcotragus spinosulus	25°C	Marine Agar	AGTCGAGCGGAACGACAACATTGACCCTTCGGGTGATTTGTTGGGCGTCGAGCGGCGGACGGGTGAGTAATGCCTGGGAAATTGCCCTGATGTGGGGGATAACCATTGGAAACGATGGCTAATACCGCATAACGTCTACGGACCAAAGAGGGGGACCTTCGGGCCTCTCGCTTCAGGATATGCCCAGGTGGGATTAGCTAGTTGGTGAGGTAATGGCTCACCAAGGCGACGATCCCTAGCTGGTCTGAGAGGATGATCAGCCACACTGGAACTGAGACACGGTCCAGACTCCTACGGGAGGCAGCAGTGGGGAATATTGCACAATGGGCGCAAGCCTGATGCAGCCATGCCGCGTGTATGAAGAAGGCCTTCGGGTTGTAAAGTACTTTCAGTCGTGAG…	Vibrio breoganii (0.971)
Proteobacteria	Gammaproteobacteria	Vibrionales	Vibrionaceae	Vibrio	Vb304		HE818345	Esteves et al., 2013 [24]	Sarcotragus spinosulus	25°C	Marine Agar	AAGTCGAGCGGAACGACAACATTGACCCTTCGGGTGATTTGTTGGGCGTCGAGCGGCGGACGGGTGAGTAATGCCTGGGAAATTGCCCTGATGTGGGGGATAACCATTGGAAACGATGGCTAATACCGCATAACGTCTACGGACCAAAGAGGGGGACCTTCGGGCCTCTCGCTTCAGGATATGCCCAGGTGGGATTAGCTAGTTGGTGAGGTAATGGCTCACCAAGGCGACGATCCCTAGCTGGTCTGAGAGGATGATCAGCCACACTGGAACTGAGACACGGTCCAGACTCCTACGGGAGGCAGCAGTGGGGAATATTGCACAATGGGCGCAAGCCTGATGCAGCCATGCCGCGTGTATGAAGAAGGCCTTCGGGTTGTAAAGTACTTTCAGTCGTGA…	Vibrio breoganii (0.96)
Proteobacteria	Gammaproteobacteria	Vibrionales	Vibrionaceae	Vibrio	Vb305		HE818346	Esteves et al., 2013 [24]	Sarcotragus spinosulus	25°C	Marine Agar	AGTCGAGCGGAACGACACTAACAATCCTTCGGGTGCGTTAATGGGCGTCGAGCGGCGGACGGGTGAGTAATGCCTAGGAAATTGCCTTGATGTGGGGGATAACCATTGGAAACGATGGCTAATACCGCATAATGCCTACGGGCCAAAGAGGGGGACCTTCGGGCCTCTCGCGTCAAGATATGCCTAGGTGGGATTAGCTAGTTGGTGAGGTAATGGCTCACCAAGGCGACGATCCCTAGCTGGTCTGAGAGGATGATCAGCCACACTGGAACTGAGACACGGTCCAGACTCCTACGGGAGGCAGCAGTGGGGAATATTGCACAATGGGCGAAAGCCTGATGCAGCCATGCCGCGTGTATGAAGAAGGCCTTCGGGTTGTAAAGTACTTTCAGTTGTGAG…	Vibrio crassostreae; Vibrio gigantis (0.986)
Proteobacteria	Gammaproteobacteria	Vibrionales	Vibrionaceae	Vibrio	Vb307		HE818348	Esteves et al., 2013 [24]	Sarcotragus spinosulus	25°C	Marine Agar	AGTCGAGCGGAACGACACTAACAATCCTTCGGGTGCGTTAATGGGCGTCGAGCGGCGGACGGGTGAGTAATGCCTAGGAAATTGCCTTGATGTGGGGGATAACCATTGGAAACGATGGCTAATACCGCATAATGCCTACGGGCCAAAGAGGGGGACCTTCGGGCCTCTCGCGTCAAGATATGCCTAGGTGGGATTAGCTAGTTGGTGAGGTAATGGCTCACCAAGGCGACGATCCCTAGCTGGTCTGAGAGGATGATCAGCCACACTGGAACTGAGACACGGTCCAGACTCCTACGGGAGGCAGCAGTGGGGAATATTGCACAATGGGCGAAAGCCTGATGCAGCCATGCCGCGTGTATGAAGAAGGCCTTCGGGTTGTAAAGTACTTTCAGTTGTGAG…	Vibrio crassostreae; Vibrio gigantis (0.986)
Proteobacteria	Gammaproteobacteria	Vibrionales	Vibrionaceae	Vibrio	Vb310		HE818350	Esteves et al., 2013 [24]	Sarcotragus spinosulus	25°C	Marine Agar	AGTCGAGCGGAAACGACAACATTGACCCTTCGGGTGATTTGTTGGGCGTCGAGCGGCGGACGGGTGAGTAATGCCTGGGAAATTGCCCTGATGTGGGGGATAACCATTGGAAACGATGGCTAATACCGCATAACGTCTACGGACCAAAGAGGGGGACCTTCGGGCCTCTCGCTTCAGGATATGCCCAGGTGGGATTAGCTAGTTGGTGAGGTAATGGCTCACCAAGGCGACGATCCCTAGCTGGTCTGAGAGGATGATCAGCCACACTGGAACTGAGACACGGTCCAGACTCCTACGGGAGGCAGCAGTGGGGAATATTGCACAATGGGCGCAAGCCTGATGCAGCCATGCCGCGTGTATGAAGAAGGCCTTCGGGTTGTAAAGTACTTTCAGTCGTGA…	Vibrio breoganii (0.975)
Proteobacteria	Gammaproteobacteria	Vibrionales	Vibrionaceae	Vibrio	Vb330		HE818368	Esteves et al., 2013 [24]	Sarcotragus spinosulus	25°C	Marine Agar	TGCAGTCGAGCGGAAACGACACTAACAATCCTTCGGGTGCGTTAATGGGCGTCGAGCGGCGGACGGGTGAGTAATGCCTAGGAAATTGCCTTGATGTGGGGGATAACCATTGGAAACGATGGCTAATACCGCATAATGCCTACGGGCCAAAGAGGGGGACCTTCGGGCCTCTCGCGTCAAGATATGCCTAGGTGGGATTAGCTAGTTGGTGAGGTAATGGCTCACCAAGGCGACGATCCCTAGCTGGTCTGAGAGGATGATCAGCCACACTGGAACTGAGACACGGTCCAGACTCCTACGGGAGGCAGCAGTGGGGAATATTGCACAATGGGCGAAAGCCTGATGCAGCCATGCCGCGTGTATGAAGAAGGCCTTCGGGTTGTAAAGTACTTTCAGTTG…	Vibrio crassostreae;Vibrio gigantis; Vibrio artabrorum (0.983)
Proteobacteria	Gammaproteobacteria	Vibrionales	Vibrionaceae	Vibrio	Vb338		HE818374	Esteves et al., 2013 [24]	Sarcotragus spinosulus	25°C	Marine Agar	TGCAGTCGAGCGGAAACGACACTAACAATCCTTCGGGTGCGTTAATGGGCGTCGAGCGGCGGACGGGTGAGTAATGCCTAGGAAATTGCCTTGATGTGGGGGATAACCATTGGAAACGATGGCTAATACCGCATAATGCCTACGGGCCAAAGAGGGGGACCTTCGGGCCTCTCGCGTCAAGATATGCCTAGGTGGGATTAGCTAGTTGGTGAGGTAATGGCTCACCAAGGCGACGATCCCTAGCTGGTCTGAGAGGATGATCAGCCACACTGGAACTGAGACACGGTCCAGACTCCTACGGGAGGCAGCAGTGGGGAATATTGCACAATGGGCGAAAGCCTGATGCAGCCATGCCGCGTGTATGAAGAAGGCCTTCGGGTTGTAAAGTACTTTCAGTTG…	Vibrio crassostreae; Vibrio gigantis; Vibrio artabrorum (0.976)
Proteobacteria	Gammaproteobacteria	Vibrionales	Vibrionaceae	Vibrio	Vb339		HE818375	Esteves et al., 2013 [24]	Sarcotragus spinosulus	25°C	Marine Agar	TGCAGTCGAGCGGAACGACACTAACAATCCTTCGGGTGCGTTAATGGGCGTCGAGCGGCGGACGGGTGAGTAATGCCTAGGAAATTGCCTTGATGTGGGGGATAACCATTGGAAACGATGGCTAATACCGCATAATGCCTACGGGCCAAAGAGGGGGACCTTCGGGCCTCTCGCGTCAAGATATGCCTAGGTGGGATTAGCTAGTTGGTGAGGTAATGGCTCACCAAGGCGACGATCCCTAGCTGGTCTGAGAGGATGATCAGCCACACTGGAACTGAGACACGGTCCAGACTCCTACGGGAGGCAGCAGTGGGGAATATTGCACAATGGGCGAAAGCCTGATGCAGCCATGCCGCGTGTATGAAGAAGGCCTTCGGGTTGTAAAGTACTTTCAGTTGT…	Vibrio crassostreae; Vibrio gigantis; Vibrio artabrorum (0.983)
Proteobacteria	Gammaproteobacteria	Vibrionales	Vibrionaceae	Vibrio	Vb340		HE818376	Esteves et al., 2013 [24]	Sarcotragus spinosulus	25°C	Marine Agar	TGCAGTCGAGCGGAACGAGAAGGTGCTTGCtccTTCGGCGTCGAGCGGCGGACGGGTGAGTAATGCCTAGGAAGTTGCCCAGTAGAGGGGGATAACCATTGGAAACGATGGCTAATACCGCATATTCTCTTTGGAGCAAAGCAGGGGACCTTCGGGCCTTGCGCTATTGGATACGCCTAGGTGGGATTAGCTAGTTGGTGAGGTAATGGCTCACCAAGGCAACGATCCCTAGCTGGTCTGAGAGGATGATCAGCCACACTGGAACTGAGACACGGTCCAGACTCCTACGGGAGGCAGCAGTGGGGAATATTGCACAATGGGCGAAAGCCTGATGCAGCCATGCCGCGTGTATGAAGAAGGCCTTCGGGTTGTAAAGTACTTTCAGTCGTGAGGAAGGGG…	Vibrio gallaecicus (0.869)
Proteobacteria	Gammaproteobacteria	Vibrionales	Vibrionaceae	Vibrio	Vb341		HE818377	Esteves et al., 2013 [24]	Sarcotragus spinosulus	25°C	Marine Agar	TGCAGTCGAGCGGAAACGACACTAACAATCCTTCGGGTGCGTTAATGGGCGTCGAGCGGCGGACGGGTGAGTAATGCCTAGGAAATTGCCTTGATGTGGGGGATAACCATTGGAAACGATGGCTAATACCGCATAATGCCTACGGGCCAAAGAGGGGGACCTTCGGGCCTCTCGCGTCAAGATATGCCTAGGTGGGATTAGCTAGTTGGTGAGGTAATGGCTCACCAAGGCGACGATCCCTAGCTGGTCTGAGAGGATGATCAGCCACACTGGAACTGAGACACGGTCCAGACTCCTACGGGAGGCAGCAGTGGGGAATATTGCACAATGGGCGAAAGCCTGATGCAGCCATGCCGCGTGTATGAAGAAGGCCTTCGGGTTGTAAAGTACTTTCAGTTG…	Vibrio crassostreae; Vibrio gigantis (0.994)
Proteobacteria	Gammaproteobacteria	Vibrionales	Vibrionaceae	Vibrio	Vb83		HE818249	Esteves et al., 2013 [24]	Sarcotragus spinosulus	25°C	Marine Agar	TTAATGGGCGTCGAGCGGcGGACGGGTGAGTAATGCCTAGGAAATTGCCTTGATGTGGGGGATAACCATTGGAAACGATGGCTAATACCGCATAATGCCTACGGGCCAAAGAGGGGGACCTTCGGGCCTCTCGCGTCAAGATATGCCTAGGTGGGATTAGCTAGTTGGTGAGGTAATGGCTCACCAAGGCGACGATCCCTAGCTGGTCTGAGAGGATGATCAGCCACACTGGAACTGAGACACGGTCCAGACTCCTACGGGAGGCAGCAGTGGGGAATATTGCACAATGGGCGAAAGCCTGATGCAGCCATGCCGCGTGTATGAAGAAGGCCTTCGGGTTGTAAAGTACTTTCAGTTGTGAGGAAGGGTGTGTAGTTAATAGCTGCryATCTTGACGTT…	Vibrio atlanticus (1)
Proteobacteria	Gammaproteobacteria	Vibrionales	Vibrionaceae	Vibrio	Vb87		HE818253	Esteves et al., 2013 [24]	Sarcotragus spinosulus	25°C	Marine Agar	TTAATGGGCGTCGAGCGGCGGACGGGTGAGTAATGCCTAGGAAATTGCCTTGATGTGGGGGATAACCATTGGAAACGATGGCTAATACCGCATAATGCCTACGGGCCAAAGAGGGGGACCTTCGGGCCTCTCGCGTCAAGATATGCCTAGGTGGGATTAGCTAGTTGGTGAGGTAATGGCTCACCAAGGCGACGATCCCTAGCTGGTCTGAGAGGATGATCAGCCACACTGGAACTGAGACACGGTCCAGACTCCTACGGGAGGCAGCAGTGGGGAATATTGCACAATGGGCGAAAGCCTGATGCAGCCATGCCGCGTGTATGAAGAAGGCCTTCGGGTTGTAAAGTACTTTCAGTTGTGAGGAAGGGTGTGTAGTTAATAGCTGCryATCTTGACGTT…	Vibrio atlanticus (1)
Proteobacteria	Gammaproteobacteria	Vibrionales	Vibrionaceae	Vibrio	Vb89		HE818255	Esteves et al., 2013 [24]	Sarcotragus spinosulus	25°C	Marine Agar	GTCGAGCGGAAACGACACTAACAATCCTTCGGGTGCGTTAATGGGCGTCGAGCGGCGGACGGGTGAGTAATGCCTAGGAAATTGCCTTGATGTGGGGGATAACCATTGGAAACGATGGCTAATACCGCATAATGCCTACGGGCCAAAGAGGGGGACCTTCGGGCCTCTCGCGTCAAGATATGCCTAGGTGGGATTAGCTAGTTGGTGAGGTAATGGCTCACCAAGGCGACGATCCCTAGCTGGTCTGAGAGGATGATCAGCCACACTGGAACTGAGACACGGTCCAGACTCCTACGGGAGGCAGCAGTGGGGAATATTGCACAATGGGCGAAAGCCTGATGCAGCCATGCCGCGTGTATGAAGAAGGCCTTCGGGTTGTAAAGTACTTTCAGTTGTGAG…	Vibrio crassostreae; Vibrio gigantis (0.994)
Proteobacteria	Alphaproteobacteria	Rhodobacterales	Rhodobacteraceae	Ruegeria (98%)	EL01		MF461358	Keller-Costa et al., 2017 [27]	Eunicella labiata (gorgonian)	18ºC	Marine agar 1:2 diluted	AGTCGAGCGCTCTCTTCGGAGGGAGCGGCGGACGGGTTAGTAACGCGTGGGAACGTACCCAGATCTAAGGAATAGCCACTGGAAACGGTGAGTAATACCTTATACGCCCTTCGGGGGAAAGATTTATCGGATTTGGATCGGCCCGCGTTAGATTAGATAGTTGGTGGGGTAACGGCCTACCAAGTCTACGATCTATAGCTGGTTTTAGAGGATGATCAGCAACACTGGGACTGAGACACGGCCCAGACTCCTACGGGAGGCAGCAGTGGGGAATCTTGGACAATGGGGGCAACCCTGATCCAGCCATGCCGCGTGAGTGATGAAGGCCTTAGGGTCGTAAAGCTCTTTCGCCTGTGAAGATAATGACGGTAGCAGGTAAAGAAACCCCGGCTAACTCCG…	Ruegeria faecimaris (0.934)
Proteobacteria	Alphaproteobacteria	Rhodobacterales	Rhodobacteraceae	Ruegeria	EL02		MF461358	Keller-Costa et al., 2017 [27]	Eunicella labiata (gorgonian)	18ºC	Marine agar 1:2 diluted	AGTCGAGCGCTCTCTTCGGAGGGAGCGGCGGACGGGTTAGTAACGCGTGGGAACGTACCCAGATCTAAGGAATAGCCACTGGAAACGGTGAGTAATACCTTATACGCCCTTCGGGGGAAAGATTTATCGGATTTGGATCGGCCCGCGTTAGATTAGATAGTTGGTGGGGTAACGGCCTACCAAGTCTACGATCTATAGCTGGTTTTAGAGGATGATCAGCAACACTGGGACTGAGACACGGCCCAGACTCCTACGGGAGGCAGCAGTGGGGAATCTTGGACAATGGGGGCAACCCTGATCCAGCCATGCCGCGTGAGTGATGAAGGCCTTAGGGTCGTAAAGCTCTTTCGCCTGTGAAGATAATGACGGTAGCAGGTAAAGAAACCCCGGCTAACTCCG…	Ruegeria faecimaris (0.934)
Proteobacteria	Alphaproteobacteria	Rhodobacterales	Rhodobacteraceae	Ruegeria	EL03		MF461360	Keller-Costa et al., 2017 [27]	Eunicella labiata (gorgonian)	18ºC	Marine agar 1:2 diluted	GTCGAGCGCACCTTCGGGTGAGCGGCGGACGGGTTAGTAACGCGTGGGAACATACCCTTTGGTACGGAATAGCCTCTGGAAACGGAGAGTAATACCGTATGAGCCCTTCGGGGGAAAGATTTATCGCCAAAGGATTGGCCCGCGTTAGATTAGGTAGTTGGTGGGGTAATGGCCTACCAAGCCTACGATCTATAGCTGGTTTTAGAGGATGATCAGCAACACTGGGACTGAGACACGGCCCAGACTCCTACGGGAGGCAGCAGTGGGGAATCTTGGACAATGGGGGCAACCCTGATCCAGCCATGCCGCGTGAGTGATGAAGGCCTTAGGGTCGTAAAGCTCTTTCGCCTGTGAAGATAATGACGGTAGCAGGTAAAGAAACCCCGGCTAACTCCGTGC…	Ruegeria atlantica (0.973)
Proteobacteria	Alphaproteobacteria	Rhodobacterales	Rhodobacteraceae	Ruegeria	EL04		MF461359	Keller-Costa et al., 2017 [27]	Eunicella labiata (gorgonian)	18ºC	Marine agar 1:2 diluted	AGTCGAGCGCACCTTTCGGGGTGAGCGGCGGACGGGTTAGTAACGCGTGGGAATATACCTTTTGGTACGGAATAGCCTCTGGAAACGGAGAGTAATACCGTATGAGCCCTTCGGGGGAAAGATTTATCGCCAAAGGATTAGCCCGCGTTAGATTAGGTAGTTGGTGGGGTAATGGCCTACCAAGCCTACGATCTATAGCTGGTTTTAGAGGATGATCAGCAACACTGGGACTGAGACACGGCCCAGACTCCTACGGGAGGCAGCAGTGGGGAATCTTGGACAATGGGCGCAAGCCTGATCCAGCCATGCCGCGTGAGTGATGAAGGCCTTAGGGTCGTAAAGCTCTTTCGCCTGTGAAGATAATGACGGTAGCAGGTAAAGAAACCCCGGCTAACTCCG…	Ruegeria meonggei (0.993)
Proteobacteria	Alphaproteobacteria	Rhodobacterales	Rhodobacteraceae	Ruegeria (94%)	EL05		MF461358	Keller-Costa et al., 2017 [27]	Eunicella labiata (gorgonian)	18ºC	Marine agar 1:2 diluted	AGTCGAGCGCTCTCTTCGGAGGGAGCGGCGGACGGGTTAGTAACGCGTGGGAACGTACCCAGATCTAAGGAATAGCCACTGGAAACGGTGAGTAATACCTTATACGCCCTTCGGGGGAAAGATTTATCGGATTTGGATCGGCCCGCGTTAGATTAGATAGTTGGTGGGGTAACGGCCTACCAAGTCTACGATCTATAGCTGGTTTTAGAGGATGATCAGCAACACTGGGACTGAGACACGGCCCAGACTCCTACGGGAGGCAGCAGTGGGGAATCTTGGACAATGGGGGCAACCCTGATCCAGCCATGCCGCGTGAGTGATGAAGGCCTTAGGGTCGTAAAGCTCTTTCGCCTGTGAAGATAATGACGGTAGCAGGTAAAGAAACCCCGGCTAACTCCG…	Ruegeria faecimaris (0.942)
Proteobacteria	Alphaproteobacteria	Rhodobacterales	Rhodobacteraceae	Ruegeria	EL06		MF461360	Keller-Costa et al., 2017 [27]	Eunicella labiata (gorgonian)	18ºC	Marine agar 1:2 diluted	AGTCGAGCGCACCTTCGGGTGAGCGGCGGACGGGTTAGTAACGCGTGGGAACATACCCTTTGGTACGGAATAGCCTCTGGAAACGGAGAGTAATACCGTATGAGCCCTTCGGGGGAAAGATTTATCGCCAAAGGATTGGCCCGCGTTAGATTAGGTAGTTGGTGGGGTAATGGCCTACCAAGCCTACGATCTATAGCTGGTTTTAGAGGATGATCAGCAACACTGGGACTGAGACACGGCCCAGACTCCTACGGGAGGCAGCAGTGGGGAATCTTGGACAATGGGGGCAACCCTGATCCAGCCATGCCGCGTGAGTGATGAAGGCCTTAGGGTCGTAAAGCTCTTTCGCCTGTGAAGATAATGACGGTAGCAGGTAAAGAAACCCCGGCTAACTCCGTG…	Ruegeria atlantica (0.979)
Proteobacteria	Alphaproteobacteria	Rhodobacterales	Rhodobacteraceae	Ruegeria	EL07		MF461358	Keller-Costa et al., 2017 [27]	Eunicella labiata (gorgonian)	18ºC	Marine agar 1:2 diluted	AGTCGAGCGCTCTCTTCGGAGGGAGCGGCGGACGGGTTAGTAACGCGTGGGAACGTACCCAGATCTAAGGAATAGCCACTGGAAACGGTGAGTAATACCTTATACGCCCTTCGGGGGAAAGATTTATCGGATTTGGATCGGCCCGCGTTAGATTAGATAGTTGGTGGGGTAACGGCCTACCAAGTCTACGATCTATAGCTGGTTTTAGAGGATGATCAGCAACACTGGGACTGAGACACGGCCCAGACTCCTACGGGAGGCAGCAGTGGGGAATCTTGGACAATGGGGGCAACCCTGATCCAGCCATGCCGCGTGAGTGATGAAGGCCTTAGGGTCGTAAAGCTCTTTCGCCTGTGAAGATAATGACGGTAGCAGGTAAAGAAACCCCGGCTAACTCCG…	Ruegeria faecimaris (0.931)
Proteobacteria	Alphaproteobacteria	Rhodobacterales	Rhodobacteraceae	Ruegeria	EL08		MF461363	Keller-Costa et al., 2017 [27]	Eunicella labiata (gorgonian)	18ºC	Marine agar 1:2 diluted	AGTCGAGCGCACCTTCGGGTGAGCGGCGGACGGGTTAGTAACGCGTGGGAACATACCCTTTGGTACGGAATAGCCTCTGGAAACGGAGAGTAATACCGTATGAGCCCTTCGGGGGAAAGATTTATCGCCAAAGGATTGGCCCGCGTTAGATTAGGTAGTTGGTGGGGTAATGGCCTACCAAGCCTACGATCTATAGCTGGTTTTAGAGGATGATCAGCAACACTGGGACTGAGACACGGCCCAGACTCCTACGGGAGGCAGCAGTGGGGAATCTTGGACAATGGGGGCAACCCTGATCCAGCCATGCCGCGTGAGTGATGAAGGCCTTAGGGTCGTAAAGCTCTTTCGCCTGTGAAGATAATGACGGTAGCAGGTAAAGAAACCCCGGCTAACTCCGTG…	Ruegeria atlantica (0.966)
Proteobacteria	Alphaproteobacteria	Rhodobacterales	Rhodobacteraceae	Ruegeria	EL09		MF461361	Keller-Costa et al., 2017 [27]	Eunicella labiata (gorgonian)	18ºC	Marine agar 1:2 diluted	AGTCGAGCGCGCCTTTCGAGGTGAGCGGCGGACGGGTTAGTAACGCGTGGGAATATACCCTTTTCTACGGAATAGCCTCTGGAAACGGAGAGTAATACCGTATGAGCCCTTCGGGGGAAAGATTTATCGGGAAAGGATTAGCCCGCGTTAGATTAGGTAGTTGGTGGGGTAATGGCCTACCAAGCCTACGATCTATAGCTGGTTTTAGAGGATGATCAGCAACACTGGGACTGAGACACGGCCCAGACTCCTACGGGAGGCAGCAGTGGGGAATCTTGGACAATGGGGGCAACCCTGATCCAGCCATGCCGCGTGAGTGATGAAGGCCTTAGGGTCGTAAAGCTCTTTCGCCTGTGAAGATAATGACGGTAGCAGGTAAAGAAACCCCGGCTAACTCCG…	Ruegeria atlantica (0.92)
Proteobacteria	Alphaproteobacteria	Rhodobacterales	Rhodobacteraceae	Ruegeria	EL10		MF461360	Keller-Costa et al., 2017 [27]	Eunicella labiata (gorgonian)	18ºC	Marine agar 1:2 diluted	AGTCGAGCGCACCTTCGGGTGAGCGGCGGACGGGTTAGTAACGCGTGGGAACATACCCTTTGGTACGGAATAGCCTCTGGAAACGGAGAGTAATACCGTATGAGCCCTTCGGGGGAAAGATTTATCGCCAAAGGATTGGCCCGCGTTAGATTAGGTAGTTGGTGGGGTAATGGCCTACCAAGCCTACGATCTATAGCTGGTTTTAGAGGATGATCAGCAACACTGGGACTGAGACACGGCCCAGACTCCTACGGGAGGCAGCAGTGGGGAATCTTGGACAATGGGGGCAACCCTGATCCAGCCATGCCGCGTGAGTGATGAAGGCCTTAGGGTCGTAAAGCTCTTTCGCCTGTGAAGATAATGACGGTAGCAGGTAAAGAAACCCCGGCTAACTCCGTG…	Ruegeria atlantica (0.979)
Proteobacteria	Alphaproteobacteria	Rhodobacterales	Rhodobacteraceae	Unclassified	EL11	Ruegeria	MF461391	Keller-Costa et al., 2017 [27]	Eunicella labiata (gorgonian)	18ºC	Marine agar 1:2 diluted	AGTCGAGCGCTCTCTTCGGAGGGAGCGGCGGACGGGTTAGTAACGCGTGGGAACGTACCCAGATCTAAGGAATAGCCACTGGAAACGGTGAGTAATACCTTATACGCCCTTCGGGGGAAAGATTTATCGGATTTGGATCGGCCCGCGTTAGATTAGATAGTTGGTGGGGTAACGGCCTACCAAGTCTACGATCTATAGCTGGTTTTAGAGGATGATCAGCAACACTGGGACTGAGACACGGCCCAGACTCCTACGGGAGGCAGCAGTGGGGAATCTTGGACAATGGGCGCAAGCCTGATCCAGCCATGCCGCGTGAGTGATGAAGGCCTTAGGGTCGTAAAGCTCTTTCGCCTGTGAAGATAATGACGGTAGCAGGTAAAGAAACCCCGGCTAACTCCG…	Epibacterium scottomollicae (0.951)
Proteobacteria	Gammaproteobacteria	Alteromonadales	Shewanellaceae	Shewanella	EL12		MF461373	Keller-Costa et al., 2017 [27]	Eunicella labiata (gorgonian)	18ºC	Marine agar 1:2 diluted	CGGTAACACAAGGGAGCTTGCTCCTGAGGTGACGAGCGGCGGACGGGTGAGTAATGCCTAGGTATCTGCCCAGTCGAGGGGGATAACAGTTGGAAACGACTGCTAATACCGCATACGCCCTACGGGGGAAAGGAGGGGACCTTCGGGCCTTCCGCGATTGGATGAACCTAGGTGGGATTAGCTAGTTGGTGAGGTAATGGCTCACCAAGGCGACGATCCCTAGCTGGTCTGAGAGGATGATCAGCCACACTGGAACTGAGACACGGTCCAGACTCCTACGGGAGGCAGCAGTGGGGAATATTGCACAATGGGCGAAAGCCTGATGCAGCCATGCCGCGTGTGTGAAGAAGGCCTTCGGGTTGTAAAGCACTTTCAGCGAGGAGGAAAGGTTAAGTCTTA…	Shewanella sairae; Shewanella marinintestina (1)
Proteobacteria	Alphaproteobacteria	Rhizobiales	Stappiaceae	Roseibium	EL13	Labrenzia	MF461364	Keller-Costa et al., 2017 [27]	Eunicella labiata (gorgonian)	18ºC	Marine agar 1:2 diluted	GAACTCTTCGGAGTTAGTGGCAGACGGGTGAGTAACGCGTGGGAACCTACCTTTAGGTACGGAACAACAGTTGGAAACGACTGCTAATACCGTATGAGCCCTATGGGGGAAAGATTTATCGCCTAAGGATGGGCCCGCGTTGGATTAGCTAGTTGGTGGGGTAAAGGCCTACCAAGGCGACGATCCATAGCTGGTCTGAGAGGATGATCAGCCACACTGGGACTGAGACACGGCCCAGACTCCTACGGGAGGCAGCAGTGGGGAATATTGGACAATGGGGGCAACCCTGATCCAGCCATGCCGCGTGAGTGATGAAGGCCCTAGGGTTGTAAAGCTCTTTCAGCGAGGAGGATAATGACGTTACTCGCAGAAGAAGCCCCGGCTAACTTCGTGCCAGCA…	Roseibium marinum (0.945)
Proteobacteria	Alphaproteobacteria	Rhodobacterales	Rhodobacteraceae	Ruegeria	EL14		MF461360	Keller-Costa et al., 2017 [27]	Eunicella labiata (gorgonian)	18ºC	Marine agar 1:2 diluted	AGTCGAGCGCACCTTCGGGTGAGCGGCGGACGGGTTAGTAACGCGTGGGAACATACCCTTTGGTACGGAATAGCCTCTGGAAACGGAGAGTAATACCGTATGAGCCCTTCGGGGGAAAGATTTATCGCCAAAGGATTGGCCCGCGTTAGATTAGGTAGTTGGTGGGGTAATGGCCTACCAAGCCTACGATCTATAGCTGGTTTTAGAGGATGATCAGCAACACTGGGACTGAGACACGGCCCAGACTCCTACGGGAGGCAGCAGTGGGGAATCTTGGACAATGGGGGCAACCCTGATCCAGCCATGCCGCGTGAGTGATGAAGGCCTTAGGGTCGTAAAGCTCTTTCGCCTGTGAAGATAATGACGGTAGCAGGTAAAGAAACCCCGGCTAACTCCGTG…	Ruegeria atlantica (0.979)
Proteobacteria	Alphaproteobacteria	Kiloniellales	Kiloniellaceae	Kiloniella	EL15		MF461392	Keller-Costa et al., 2017 [27]	Eunicella labiata (gorgonian)	18ºC	Marine agar 1:2 diluted	AGTCGAACGAGAATGTTCTTTCGGGAACAGGACAGTGGCGCACGGGTGAGTAACGCGTGGGAATCTACCATGGAGTGGGGGATAACAGTTGGAAACGACTGCTAATACCGCATACGCCCTACGGGGGAAAGATTTATTGCTCTATGATGAGCCCGCGTTAGATTAGGTAGTTGGTGGGGTAATGGCCTACCAAGCCTACGATCTATAGCTGGTCTGAGAGGATGATCAGCCACACTGGGACTGAGACACGGCCCAGACTCCTACGGGAGGCAGCAGTGGGGAATATTGGACAATGGGCGCAAGCCTGATCCAGCCATGCCGCGTGAGTGAAGAAGGCCTTAGGGTTGTAAAACTCTTTCAACTGTGAGGATGATGACAGTAGCAGTAGAAGAAGCACCG…	Kiloniella spongiae (0.973)
Proteobacteria	Alphaproteobacteria	Kiloniellales	Kiloniellaceae	Kiloniella	EL16		MF461392	Keller-Costa et al., 2017 [27]	Eunicella labiata (gorgonian)	18ºC	Marine agar 1:2 diluted	ACCATGGAGTGGGGGATAACAGTTGGAAACGACTGCTAATACCGCATACGCCCTACGGGGGAAAGATTTATTGCTCTATGATGAGCCCGCGTTAGATTAGGTAGTTGGTGGGGTAATGGCCTACCAAGCCTACGATCTATAGCTGGTCTGAGAGGATGATCAGCCACACTGGGACTGAGACACGGCCCAGACTCCTACGGGAGGCAGCAGTGGGGAATATTGGACAATGGGCGCAAGCCTGATCCAGCCATGCCGCGTGAGTGAAGAAGGCCTTAGGGTTGTAAAACTCTTTCAACTGTGAGGATGATGACAGTAGCAGTAGAAGAAGCACCGGCTAACTTCGTGCCAGCAGCCGCGGTAATACGAAGGGTGCGAGCGTTGTTCGGAATTACTGGGCGT…	Kiloniella spongiae (0.978)
Proteobacteria	Alphaproteobacteria	Rhodobacterales	Rhodobacteraceae	Roseovarius	EL17		MF461365	Keller-Costa et al., 2017 [27]	Eunicella labiata (gorgonian)	18ºC	Marine agar 1:2 diluted	AGTCGAGCGCGCCCTTCGGGGTGAGCGGCGGACGGGTTAGTAACGCGTGGGAATGTACCCTTCTCTACGGAATAGCCTTTGGAAACGAAGAGTAATACCGTATACGCCCTTCGGGGGAAAGATTTATCGGAGAAGGATCAGCCCGCGTTAGATTAGATAGTTGGTGGGGTAATGGCCTACCAAGTCTACGATCTATAGCTGGTTTTAGAGGATGATCAGCAACACTGGGACTGAGACACGGCCCAGACTCCTACGGGAGGCAGCAGTGGGGAATCTTAGACAATGGGCGCAAGCCTGATCTAGCCATGCCGCGTGAGTGATGAAGGCCTTAGGGTCGTAAAGCTCTTTCGCCAGAGATGATAATGACAGTATCTGGTAAAGAAACCCCGGCTAACTCCG…	Roseovarius scapharcae (1)
Proteobacteria	Alphaproteobacteria	Rhodobacterales	Rhodobacteraceae	Ruegeria	EL18		MF461360	Keller-Costa et al., 2017 [27]	Eunicella labiata (gorgonian)	18ºC	Marine agar 1:2 diluted	CCTCTGGAAACGGAGAGTAATACCGTATGAGCCCTTCGGGGGAAAGATTTATCGCCAAAGGATTGGCCCGCGTTAGATTAGGTAGTTGGTGGGGTAATGGCCTTCCAAGCCTACGATCTATAGCTGGTTTTAGAGGATGATCAGCAACACTGGGACTGAGACACGGCCCAGACTCCTACGGGAGGCAGCAGTGGGGAATCTTGGACAATGGGGGCAACCCTGATCCAGCCATGCCGCGTGAGTGATGAAGGCCTTAGGGTCGTAAAGCTCTTTCGCCTGTGAAGATAATGACGGTAGCAGGTAAAGAAACCCCGGCTAACTCCGTGCCAGCAGCCGCGGTAATACGGAGGGGGTTAGCGTTGTTCGGAATTACTGGGCGTAAAGCGCACGTAGGCGGAC…	Ruegeria atlantica (0.955)
Proteobacteria	Alphaproteobacteria	Rhodobacterales	Rhodobacteraceae	Ruegeria	EL19		MF461360	Keller-Costa et al., 2017 [27]	Eunicella labiata (gorgonian)	18ºC	Marine agar 1:2 diluted	TCGAGCGCACCTTCGGGTGAGCGGCGGACGGGTTAGTAACGCGTGGGAACATACCCTTTGGTACGGAATAGCCTCTGGAAACGGAGAGTAATACCGTATGAGCCCTTCGGGGGAAAGATTTATCGCCAAAGGATTGGCCCGCGTTAGATTAGGTAGTTGGTGGGGTAATGGCCTACCAAGCCTACGATCTATAGCTGGTTTTAGAGGATGATCAGCAACACTGGGACTGAGACACGGCCCAGACTCCTACGGGAGGCAGCAGTGGGGAATCTTGGACAATGGGGGCAACCCTGATCCAGCCATGCCGCGTGAGTGATGAAGGCCTTAGGGTCGTAAAGCTCTTTCGCCTGTGAAGATAATGACGGTAGCAGGTAAAGAAACCCCGGCTAACTCCGTGCC…	Ruegeria atlantica (0.973)
Proteobacteria	Alphaproteobacteria	Rhodobacterales	Rhodobacteraceae	Roseovarius	EL20		MF461365	Keller-Costa et al., 2017 [27]	Eunicella labiata (gorgonian)	18ºC	Marine agar 1:2 diluted	GTCGAGCGCGCCCTTCGGGGTGAGCGGCGGACGGGTTAGTAACGCGTGGGAATGTACCCTTCTCTACGGAATAGCCTTTGGAAACGAAGAGTAATACCGTATACGCCCTTCGGGGGAAAGATTTATCGGAGAAGGATCAGCCCGCGTTAGATTAGATAGTTGGTGGGGTAATGGCCTACCAAGTCTACGATCTATAGCTGGTTTTAGAGGATGATCAGCAACACTGGGACTGAGACACGGCCCAGACTCCTACGGGAGGCAGCAGTGGGGAATCTTAGACAATGGGCGCAAGCCTGATCTAGCCATGCCGCGTGAGTGATGAAGGCCTTAGGGTCGTAAAGCTCTTTCGCCAGAGATGATAATGACAGTATCTGGTAAAGAAACCCCGGCTAACTCCGT…	Roseovarius scapharcae (1)
Proteobacteria	Gammaproteobacteria	Alteromonadales	Shewanellaceae	Shewanella	EL21		MF461373	Keller-Costa et al., 2017 [27]	Eunicella labiata (gorgonian)	18ºC	Marine agar 1:2 diluted	AGTCGAGCGGTAACACAAGGGAGCTTGCTCCTGAGGTGACGAGCGGCGGACGGGTGAGTAATGCCTAGGTATCTGCCCAGTCGAGGGGGATAACAGTTGGAAACGACTGCTAATACCGCATACGCCCTACGGGGGAAAGGAGGGGACCTTCGGGCCTTCCGCGATTGGATGAACCTAGGTGGGATTAGCTAGTTGGTGAGGTAATGGCTCACCAAGGCGACGATCCCTAGCTGGTCTGAGAGGATGATCAGCCACACTGGAACTGAGACACGGTCCAGACTCCTACGGGAGGCAGCAGTGGGGAATATTGCACAATGGGCGAAAGCCTGATGCAGCCATGCCGCGTGTGTGAAGAAGGCCTTCGGGTTGTAAAGCACTTTCAGCGAGGAGGAAAGGTTA…	Shewanella sairae; Shewanella marinintestina (1)
Proteobacteria	Gammaproteobacteria	Vibrionales	Vibrionaceae	Vibrio	EL22		MF461380	Keller-Costa et al., 2017 [27]	Eunicella labiata (gorgonian)	18ºC	Marine agar 1:2 diluted	TTAATGGGCGTCGAGCGGCGGACGGGTGAGTAATGCCTAGGAAATTGCCTTGATGTGGGGGATAACCATTGGAAACGATGGCTAATACCGCATAATGCCTACGGGCCAAAGAGGGGGACCTTCGGGCCTCTCGCGTCAAGATATGCCTAGGTGGGATTAGCTAGTTGGTGAGGTAATGGCTCACCAAGGCGACGATCCCTAGCTGGTCTGAGAGGATGATCAGCCACACTGGAACTGAGACACGGTCCAGACTCCTACGGGAGGCAGCAGTGGGGAATATTGCACAATGGGCGAAAGCCTGATGCAGCCATGCCGCGTGTATGAAGAAGGCCTTCGGGTTGTAAAGTACTTTCAGTTGTGAGGAAGGGGGTGTTGTTAATAGCAACATCTCTTGACGTT…	Vibrio pomeroyi; Vibrio crassostreae; Vibrio gigantis (0.983)
Proteobacteria	Alphaproteobacteria	Rhodobacterales	Rhodobacteraceae	Roseovarius	EL23		MF461365	Keller-Costa et al., 2017 [27]	Eunicella labiata (gorgonian)	18ºC	Marine agar 1:2 diluted	AGTCGAGCGCGCCCTTCGGGGTGAGCGGCGGACGGGTTAGTAACGCGTGGGAATGTACCCTTCTCTACGGAATAGCCTTTGGAAACGAAGAGTAATACCGTATACGCCCTTCGGGGGAAAGATTTATCGGAGAAGGATCAGCCCGCGTTAGATTAGATAGTTGGTGGGGTAATGGCCTACCAAGTCTACGATCTATAGCTGGTTTTAGAGGATGATCAGCAACACTGGGACTGAGACACGGCCCAGACTCCTACGGGAGGCAGCAGTGGGGAATCTTAGACAATGGGCGCAAGCCTGATCTAGCCATGCCGCGTGAGTGATGAAGGCCTTAGGGTCGTAAAGCTCTTTCGCCAGAGATGATAATGACAGTATCTGGTAAAGAAACCCCGGCTAACTCCG…	Roseovarius scapharcae (1)
Proteobacteria	Gammaproteobacteria	Vibrionales	Vibrionaceae	Enterovibrio	EL24		MF461374	Keller-Costa et al., 2017 [27]	Eunicella labiata (gorgonian)	18ºC	Marine agar 1:2 diluted	AGTCGAGCGGCAGCGACAACAAAGATTCTTCGGATGATTTGTTGGGCGGCGAGCGGCGGACGGGTGAGTAATGGCTGGGAACCTGCCCTGACGTGGGGGATAACAGTTGGAAACGACTGCTAATACCGCATGATGTCTTCGGACCAAAGAGGAGGACCTTCGGGCTTCTCGCGTCGGGATGGGCCCAGTTGGGATTAGCTAGTTGGTGAGGTAATGGCTCACCAAGGCGACGATCCCTAGCTGGTTTGAGAGGATGATCAGCCACACTGGAACTGAGACACGGTCCAGACTCCTACGGGAGGCAGCAGTGGGGAATATTGCACAATGGGCGCAAGCCTGATGCAGCCATGCCGCGTGTGTGAAGAAGGCCTTCGGGTTGTAAAGCACTTTCAGCAGTGA…	Enterovibrio norvegicus (0.961)
Proteobacteria	Gammaproteobacteria	Vibrionales	Vibrionaceae	Vibrio	EL25		MF461380	Keller-Costa et al., 2017 [27]	Eunicella labiata (gorgonian)	18ºC	Marine agar 1:2 diluted	AATGGGCGTCGAGCGGCGGACGGGTGAGTAATGCCTAGGAAATTGCCTTGATGTGGGGGATAACCATTGGAAACGATGGCTAATACCGCATAATGCCTACGGGCCAAAGAGGGGGACCTTCGGGCCTCTCGCGTCAAGATATGCCTAGGTGGGATTAGCTAGTTGGTGAGGTAATGGCTCACCAAGGCGACGATCCCTAGCTGGTCTGAGAGGATGATCAGCCACACTGGAACTGAGACACGGTCCAGACTCCTACGGGAGGCAGCAGTGGGGAATATTGCACAATGGGCGAAAGCCTGATGCAGCCATGCCGCGTGTATGAAGAAGGCCTTCGGGTTGTAAAGTACTTTCAGTTGTGAGGAAGGGGGTGTTGTTAATAGCAACATCTCTTGACGTTAG…	Vibrio pomeroyi; Vibrio crassostreae; Vibrio gigantis (0.981)
Proteobacteria	Alphaproteobacteria	Rhodobacterales	Rhodobacteraceae	Roseovarius	EL26		MF461365	Keller-Costa et al., 2017 [27]	Eunicella labiata (gorgonian)	18ºC	Marine agar 1:2 diluted	CGAGCGCGCCCTTCGGGGTGAGCGGCGGACGGGTTAGTAACGCGTGGGAATGTACCCTTCTCTACGGAATAGCCTTTGGAAACGAAGAGTAATACCGTATACGCCCTTCGGGGGAAAGATTTATCGGAGAAGGATCAGCCCGCGTTAGATTAGATAGTTGGTGGGGTAATGGCCTACCAAGTCTACGATCTATAGCTGGTTTTAGAGGATGATCAGCAACACTGGGACTGAGACACGGCCCAGACTCCTACGGGAGGCAGCAGTGGGGAATCTTAGACAATGGGCGCAAGCCTGATCTAGCCATGCCGCGTGAGTGATGAAGGCCTTAGGGTCGTAAAGCTCTTTCGCCAGAGATGATAATGACAGTATCTGGTAAAGAAACCCCGGCTAACTCCGTGC…	Roseovarius scapharcae (1)
Proteobacteria	Alphaproteobacteria	Rhodobacterales	Rhodobacteraceae	Unclassified	EL27	Phaeobacter	MF461372	Keller-Costa et al., 2017 [27]	Eunicella labiata (gorgonian)	18ºC	Marine agar 1:2 diluted	GTCGAGCGCACTCTTCGGAGTGAGCGGCGGACGGGTTAGTAACGCGTGGGAACGTGCCCTTCTCTAAGGAATAGCCTCTGGAAACGGAGAGTAATACCTTATACGCCCTTCGGGGGAAAGATTTATCGGAGAAGGATCGGCCCGCGTTAGATTAGATAGTTGGTGGGGTAACGGCCTACCAAGTCTACGATCTATAGCTGGTTTTAGAGGATGATCAGCAACACTGGGACTGAGACACGGCCCAGACTCCTACGGGAGGCAGCAGTGGGGAATCTTGGACAATGGGCGCAAGCCTGATCCAGCCATGCCGCGTGAGTGATGAAGGCCTTAGGGTCGTAAAGCTCTTTCGCCAGAGATGATAATGACAGTATCTGGTAAAGAAACCCCGGCTAACTCCGT…	Pseudophaeobacter leonis (0.94)
Proteobacteria	Alphaproteobacteria	Rhizobiales	Stappiaceae	Roseibium	EL28	Labrenzia	MF461364	Keller-Costa et al., 2017 [27]	Eunicella labiata (gorgonian)	18ºC	Marine agar 1:2 diluted	AGTCGAACGAACTCTTCGGAGTTAGTGGCAGACGGGTGAGTAACGCGTGGGAACCTACCTTTAGGTACGGAACAACAGTTGGAAACGACTGCTAATACCGTATGAGCCCTATGGGGGAAAGATTTATCGCCTAAGGATGGGCCCGCGTTGGATTAGCTAGTTGGTGGGGTAAAGGCCTACCAAGGCGACGATCCATAGCTGGTCTGAGAGGATGATCAGCCACACTGGGACTGAGACACGGCCCAGACTCCTACGGGAGGCAGCAGTGGGGAATATTGGACAATGGGGGCAACCCTGATCCAGCCATGCCGCGTGAGTGATGAAGGCCCTAGGGTTGTAAAGCTCTTTCAGCGAGGAGGATAATGACGTTACTCGCAGAAGAAGCCCCGGCTAACTTCG…	Roseibium marinum (0.944)
Proteobacteria	Alphaproteobacteria	Rhodobacterales	Rhodobacteraceae	Ruegeria	EL29		MF461360	Keller-Costa et al., 2017 [27]	Eunicella labiata (gorgonian)	18ºC	Marine agar 1:2 diluted	AGTCGAGCGCACCTTCGGGTGAGCGGCGGACGGGTTAGTAACGCGTGGGAACATACCCTTTGGTACGGAATAGCCTCTGGAAACGGAGAGTAATACCGTATGAGCCCTTCGGGGGAAAGATTTATCGCCAAAGGATTGGCCCGCGTTAGATTAGGTAGTTGGTGGGGTAATGGCCTACCAAGCCTACGATCTATAGCTGGTTTTAGAGGATGATCAGCAACACTGGGACTGAGACACGGCCCAGACTCCTACGGGAGGCAGCAGTGGGGAATCTTGGACAATGGGGGCAACCCTGATCCAGCCATGCCGCGTGAGTGATGAAGGCCTTAGGGTCGTAAAGCTCTTTCGCCTGTGAAGATAATGACGGTAGCAGGTAAAGAAACCCCGGCTAACTCCGTG…	Ruegeria atlantica (0.973)
Proteobacteria	Alphaproteobacteria	Rhodobacterales	Rhodobacteraceae	Ruegeria	EL30		MF461389	Keller-Costa et al., 2017 [27]	Eunicella labiata (gorgonian)	18ºC	Marine agar 1:2 diluted	ACGGAATAGCCTCTGGAAACGGAGAGTAATACCGTATGAGCCCTTCGGGGGAAAGATTTATCGCCAAAGGATTGGCCCGCGTTAGATTAGGTAGTTGGTGGGGTAATGGCCTACCAAGCCTACGATCTATAGCTGGTTTTAAAGGATGATCAGCAACACTGGGACTGAGACACGGCCCAGACTCCTACGGGAGGCAGCAGTGGGGAATCTTGGACAATGGGCGCAAGCCTGATCCAGCCATGCCGCGTGAGTGATGAAGGCCTTAGGGTCGTAAAGCTCTTTCGCCTGTGAAGATAATGACGGTAGCAGGTAAAGAAACCCCGGCTAACTCCGTGCCAGCAGCCGCGGTAATACGGAGGGGGTTAGCGTTGTTCGGAATTACTGGGCGTAAAGCGCACG…	Ruegeria atlantica (0.942)
Proteobacteria	Gammaproteobacteria	Alteromonadales	Shewanellaceae	Shewanella	EL31		MF461373	Keller-Costa et al., 2017 [27]	Eunicella labiata (gorgonian)	18ºC	Marine agar 1:2 diluted	AGTCGAGCGGTAACACAAGGGAGCTTGCTCCTGAGGTGACGAGCGGCGGACGGGTGAGTAATGCCTAGGTATCTGCCCAGTCGAGGGGGATAACAGTTGGAAACGACTGCTAATACCGCATACGCCCTACGGGGGAAAGGAGGGGACCTTCGGGCCTTCCGCGATTGGATGAACCTAGGTGGGATTAGCTAGTTGGTGAGGTAATGGCTCACCAAGGCGACGATCCCTAGCTGGTCTGAGAGGATGATCAGCCACACTGGAACTGAGACACGGTCCAGACTCCTACGGGAGGCAGCAGTGGGGAATATTGCACAATGGGCGAAAGCCTGATGCAGCCATGCCGCGTGTGTGAAGAAGGCCTTCGGGTTGTAAAGCACTTTCAGCGAGGAGGAAAGGTTA…	Shewanella sairae; Shewanella marinintestina (0.994)
Bacteroidetes	Flavobacteriia	Flavobacteriales	Flavobacteriaceae	Aquimarina	EL32		MF461386	Keller-Costa et al., 2017 [27]	Eunicella labiata (gorgonian)	18ºC	Marine agar 1:2 diluted	AGTCGAGGGGTAACATAGTTGCTTGCAACTGATGACGACCGGCGCACGGGTGCGTAACGCGTATAGTACCTACCTTATAGTAAGGGATAGCCCAGAGAAATTTGGATTAATACCTTATAGTATCCTAAGTGAGCCTTCACTAAGGATTAAAGATTTATCGCTATAAGATGGCTATGCGTTCTATTAGCTAGTTGGTATGGTAACGGCATACCAAGGCTACGATAGATAGGGGTCCTGAGAGGGAGATCCCCCACACTGGTACTGAGACACGGACCAGACTCCTACGGGAGGCAGCAGTGAGGAATATTGGACAATGGAGGCAACTCTGATCCAGCCATGCCGCGTGTAGGAAGACTGCCCTATGGGTTGTAAACTACTTTTATAGAGGAAGAAACCATT…	Aquimarina megaterium (1)
Bacteroidetes	Flavobacteriia	Flavobacteriales	Flavobacteriaceae	Aquimarina	EL33		MF461393	Keller-Costa et al., 2017 [27]	Eunicella labiata (gorgonian)	18ºC	Marine agar 1:2 diluted	GAGTGCTTGCACTCGCTGACGACCGGCGCACGGGTGCGTAACGCGTATAGTACCTACCTTATAGTAAGGGATAGCCCAGAGAAATTTGGATTAATACCTTATGGTATCTTAAGTGAGCCTTCACTAAGGATTAAAGATTTATCGCTATAAGATGGCTATGCGTTCTATTAGCTAGTTGGTATGGTAACGGCATACCAAGGCTACGATAGATAGGGGTCCTGAGAGGGAGATCCCCCACACTGGTACTGAGACACGGACCAGACTCCTACGGGAGGCAGCAGTGAGGAATATTGGACAATGGAGGCAACTCTGATCCAGCCATGCCGCGTGTAGGAAGACTGCCCTATGGGTTGTAAACTACTTTTATAGAGGAAGAAACCATTCCACGTGTGGAATGCT…	Aquimarina megaterium (0.938)
Proteobacteria	Alphaproteobacteria	Rhodobacterales	Rhodobacteraceae	Ruegeria	EL34a		MF461360	Keller-Costa et al., 2017 [27]	Eunicella labiata (gorgonian)	18ºC	Marine agar 1:2 diluted	AGTCGAGCGCACCTTCGGGTGAGCGGCGGACGGGTTAGTAACGCGTGGGAACATACCCTTTGGTACGGAATAGCCTCTGGAAACGGAGAGTAATACCGTATGAGCCCTTCGGGGGAAAGATTTATCGCCAAAGGATTGGCCCGCGTTAGATTAGGTAGTTGGTGGGGTAATGGCCTACCAAGCCTACGATCTATAGCTGGTTTTAGAGGATGATCAGCAACACTGGGACTGAGACACGGCCCAGACTCCTACGGGAGGCAGCAGTGGGGAATCTTGGACAATGGGGGCAACCCTGATCCAGCCATGCCGCGTGAGTGATGAAGGCCTTAGGGTCGTAAAGCTCTTTCGCCTGTGAAGATAATGACGGTAGCAGGTAAAGAAACCCCGGCTAACTCCGTG…	Ruegeria atlantica (0.975)
Proteobacteria	Alphaproteobacteria	Rhodobacterales	Rhodobacteraceae	Ruegeria	EL34b		MF461360	Keller-Costa et al., 2017 [27]	Eunicella labiata (gorgonian)	18ºC	Marine agar 1:2 diluted	AGTCGAGCGCACCTTCGGGTGAGCGGCGGACGGGTTAGTAACGCGTGGGAACATACCCTTTGGTACGGAATAGCCTCTGGAAACGGAGAGTAATACCGTATGAGCCCTTCGGGGGAAAGATTTATCGCCAAAGGATTGGCCCGCGTTAGATTAGGTAGTTGGTGGGGTAATGGCCTACCAAGCCTACGATCTATAGCTGGTTTTAGAGGATGATCAGCAACACTGGGACTGAGACACGGCCCAGACTCCTACGGGAGGCAGCAGTGGGGAATCTTGGACAATGGGGGCAACCCTGATCCAGCCATGCCGCGTGAGTGATGAAGGCCTTAGGGTCGTAAAGCTCTTTCGCCTGTGAAGATAATGACGGTAGCAGGTAAAGAAACCCCGGCTAACTCCGTG…	Ruegeria atlantica (0.965)
Bacteroidetes	Flavobacteriia	Flavobacteriales	Flavobacteriaceae	Aquimarina	EL35		MF461386	Keller-Costa et al., 2017 [27]	Eunicella labiata (gorgonian)	18ºC	Marine agar 1:2 diluted	CGAGGGGTAACATAGTTGCTTGCAACTGATGACGACCGGCGCACGGGTGCGTAACGCGTATAGTACCTACCTTATAGTAAGGGATAGCCCAGAGAAATTTGGATTAATACCTTATAGTATCCTAAGTGAGCCTTCACTAAGGATTAAAGATTTATCGCTATAAGATGGCTATGCGTTCTATTAGCTAGTTGGTATGGTAACGGCATACCAAGGCTACGATAGATAGGGGTCCTGAGAGGGAGATCCCCCACACTGGTACTGAGACACGGACCAGACTCCTACGGGAGGCAGCAGTGAGGAATATTGGACAATGGAGGCAACTCTGATCCAGCCATGCCGCGTGTAGGAAGACTGCCCTATGGGTTGTAAACTACTTTTATAGAGGAAGAAACCATTTCA…	Aquimarina megaterium (1)
Proteobacteria	Gammaproteobacteria	Vibrionales	Vibrionaceae	Vibrio	EL36		MF461379	Keller-Costa et al., 2017 [27]	Eunicella labiata (gorgonian)	18ºC	Marine agar 1:2 diluted	GCGGAAACGACACTAACAATCCTTCGGGTGCGTTAATGGGCGTCGAGCGGCGGACGGGTGAGTAATGCCTAGGAAATTGCCTTGATGTGGGGGATAACCATTGGAAACGATGGCTAATACCGCATAATGCCTACGGGCCAAAGAGGGGGACCTTCGGGCCTCTCGCGTCAAGATATGCCTAGGTGGGATTAGCTAGTTGGTGAGGTAATGGCTCACCAAGGCGACGATCCCTAGCTGGTCTGAGAGGATGATCAGCCACACTGGAACTGAGACACGGTCCAGACTCCTACGGGAGGCAGCAGTGGGGAATATTGCACAATGGGCGAAAGCCTGATGCAGCCATGCCGCGTGTATGAAGAAGGCCTTCGGGTTGTAAAGTACTTTCAGTTGTGAGGAAGG…	Vibrio crassostreae; Vibrio gigantis; Vibrio artabrorum (0.987)
Proteobacteria	Gammaproteobacteria	Vibrionales	Vibrionaceae	Enterovibrio	EL37		MF461375	Keller-Costa et al., 2017 [27]	Eunicella labiata (gorgonian)	18ºC	Marine agar 1:2 diluted	TGCAAGTCGAGCGGCAGCGACAACAAAGATTCTTCGGATGATTTGTTGGGCGGCGAGCGGCGGACGGGTGAGTAATGGCTGGGAACCTGCCCTGACGTGGGGGATAACAGTTGGAAACGACTGCTAATACCGCATGATGTCTTTGGACCAAAGAGGAGGACCTTCGGGCTTCTCGCGTCGGGATGGGCCCAGTTGGGATTAGCTAGTTGGTGAGGTAATGGCTCACCAAGGCGACGATCCCTAGCTGGTTTGAGAGGATGATCAGCCACACTGGAACTGAGACACGGTCCAGACTCCTACGGGAGGCAGCAGTGGGGAATATTGCACAATGGGCGCAAGCCTGATGCAGCCATGCCGCGTGTGTGAAGAAGGCCTTCGGGTTGTAAAGCACTTTCAGCA…	Enterovibrio norvegicus (0.962)
Proteobacteria	Gammaproteobacteria	Vibrionales	Vibrionaceae	Vibrio	EL38		MF461378	Keller-Costa et al., 2017 [27]	Eunicella labiata (gorgonian)	18ºC	Marine agar 1:2 diluted	AGTCGAGCGGAAACGACACTAACAATCCTTCGGGTGCGTTAATGGGCGTCGAGCGGCGGACGGGTGAGTAATGCCTAGGAAATTGCCTTGATGTGGGGGATAACCATTGGAAACGATGGCTAATACCGCATAATGCCTACGGGCCAAAGAGGGGGACCTTCGGGCCTCTCGCGTCAAGATATGCCTAGGTGGGATTAGCTAGTTGGTGAGGTAATGGCTCACCAAGGCGACGATCCCTAGCTGGTCTGAGAGGATGATCAGCCACACTGGAACTGAGACACGGTCCAGACTCCTACGGGAGGCAGCAGTGGGGAATATTGCACAATGGGCGAAAGCCTGATGCAGCCATGCCGCGTGTATGAAGAAGGCCTTCGGGTTGTAAAGTACTTTCAGTTGTGA…	Vibrio crassostreae; Vibrio gigantis; Vibrio artabrorum (0.986)
Proteobacteria	Alphaproteobacteria	Rhodobacterales	Rhodobacteraceae	Ruegeria	EL39		MF461361	Keller-Costa et al., 2017 [27]	Eunicella labiata (gorgonian)	18ºC	Marine agar 1:2 diluted	AGTCGAGCGCGCCTTTCGGGGTGAGCGGCGGACGGGTTAGTAACGCGTGGGAATATACCCTTTGGTACGGAATAGCCTCTGGAAACGGAGAGTAATACCGTATGAGCCCTTCGGGGGAAAGATTTATCGCCAAAGGATTAGCCCGCGTTAGATTAGGTAGTTGGTGGGGTAATGGCCTACCAAGCCTACGATCTATAGCTGGTTTTAGAGGATGATCAGCAACACTGGGACTGAGACACGGCCCAGACTCCTACGGGAGGCAGCAGTGGGGAATCTTGGACAATGGGGGCAACCCTGATCCAGCCATGCCGCGTGAGTGATGAAGGCCTTAGGGTCGTAAAGCTCTTTCGCCTGTGAAGATAATGACGGTAGCAGGTAAAGAAACCCCGGCTAACTCCG…	Ruegeria atlantica (0.95)
Proteobacteria	Alphaproteobacteria	Rhodobacterales	Rhodobacteraceae	Ruegeria	EL40		MF461360	Keller-Costa et al., 2017 [27]	Eunicella labiata (gorgonian)	18ºC	Marine agar 1:2 diluted	GGTTAGTAACGCGTGGGAACATACCCTTTGGTACGGAATAGCCTCTGGAAACGGAGAGTAATACCGTATGAGCCCTTCGGGGGAAAGATTTATCGCCAAAGGATTGGCCCGCGTTAGATTAGGTAGTTGGTGGGGTAATGGCCTACCAAGCCTACGATCTATAGCTGGTTTTAGAGGATGATCAGCAACACTGGGACTGAGACACGGCCCAGACTCCTACGGGAGGCAGCAGTGGGGAATCTTGGACAATGGGGGCAACCCTGATCCAGCCATGCCGCGTGAGTGATGAAGGCCTTAGGGTCGTAAAGCTCTTTCGCCTGTGAAGATAATGACGGTAGCAGGTAAAGAAACCCCGGCTAACTCCGTGCCAGCAGCCGCGGTAATACGGAGGGGGTTAGC…	Ruegeria atlantica (0.972)
Proteobacteria	Gammaproteobacteria	Vibrionales	Vibrionaceae	Vibrio	EL41		MF461384	Keller-Costa et al., 2017 [27]	Eunicella labiata (gorgonian)	18ºC	Marine agar 1:2 diluted	GTCGAGCGGAAACGACAACATTGACCCTTCGGGTGATTTGTTGGGCGTCGAGCGGCGGACGGGTGAGTAATGCCTGGGAAATTGCCCTGATGTGGGGGATAACCATTGGAAACGATGGCTAATACCGCATAACGTCTACGGACCAAAGAGGGGGACCTTCGGGCCTCTCGCTTCAGGATATGCCCAGGTGGGATTAGCTAGTTGGTGAGGTAATGGCTCACCAAGGCGACGATCCCTAGCTGGTCTGAGAGGATGATCAGCCACACTGGAACTGAGACACGGTCCAGACTCCTACGGGAGGCAGCAGTGGGGAATATTGCACAATGGGCGCAAGCCTGATGCAGCCATGCCGCGTGTATGAAGAAGGCCTTCGGGTTGTAAAGTACTTTCAGTCGTGAG…	Vibrio breoganii (0.969)
Proteobacteria	Alphaproteobacteria	Rhodobacterales	Rhodobacteraceae	Ruegeria	EL42		MF461360	Keller-Costa et al., 2017 [27]	Eunicella labiata (gorgonian)	18ºC	Marine agar 1:2 diluted	AAGTCGAGCGCACCTTCGGGTGAGCGGCGGACGGGTTAGTAACGCGTGGGAACATACCCTTTGGTACGGAATAGCCTCTGGAAACGGAGAGTAATACCGTATGAGCCCTTCGGGGGAAAGATTTATCGCCAAAGGATTGGCCCGCGTTAGATTAGGTAGTTGGTGGGGTAATGGCCTACCAAGCCTACGATCTATAGCTGGTTTTAGAGGATGATCAGCAACACTGGGACTGAGACACGGCCCAGACTCCTACGGGAGGCAGCAGTGGGGAATCTTGGACAATGGGGGCAACCCTGATCCAGCCATGCCGCGTGAGTGATGAAGGCCTTAGGGTCGTAAAGCTCTTTCGCCTGTGAAGATAATGACGGTAGCAGGTAAAGAAACCCCGGCTAACTCCGT…	Ruegeria atlantica (0.967)
Bacteroidetes	Flavobacteriia	Flavobacteriales	Flavobacteriaceae	Aquimarina	EL43		MF461386	Keller-Costa et al., 2017 [27]	Eunicella labiata (gorgonian)	18ºC	Marine agar 1:2 diluted	AGTCGAGGGGTAACATAGTTGCTTGCAACTGATGACGACCGGCGCACGGGTGCGTAACGCGTATAGTACCTACCTTATAGTAAGGGATAGCCCAGAGAAATTTGGATTAATACCTTATAGTATCCTAAGTGAGCCTTCACTAAGGATTAAAGATTTATCGCTATAAGATGGCTATGCGTTCTATTAGCTAGTTGGTATGGTAACGGCATACCAAGGCTACGATAGATAGGGGTCCTGAGAGGGAGATCCCCCACACTGGTACTGAGACACGGACCAGACTCCTACGGGAGGCAGCAGTGAGGAATATTGGACAATGGAGGCAACTCTGATCCAGCCATGCCGCGTGTAGGAAGACTGCCCTATGGGTTGTAAACTACTTTTATAGAGGAAGAAACCATT…	Aquimarina megaterium (1)
Proteobacteria	Alphaproteobacteria	Rhodobacterales	Rhodobacteraceae	Sulfitobacter	EL44		MF461370	Keller-Costa et al., 2017 [27]	Eunicella labiata (gorgonian)	18ºC	Marine agar 1:2 diluted	AGTCGAGCGCACCCTTCGGGGCGAGCGGCGGACGGGTTAGTAACGCGTGGGAACATACCCTTTTCTACGGAATAGCCTCGGGAAACTGAGAGTAATACCGTATACGCCCTTCGGGGGAAAGATTTATCGGAGAAGGATTGGCCCGCGTTAGATTAGATAGTTGGTGGGGTAACGGCCTACCAAGTCTACGATCTATAGCTGGTTTTAGAGGATGATCAGCAACACTGGGACTGAGACACGGCCCAGACTCCTACGGGAGGCAGCAGTGGGGAATCTTAGACAATGGGCGCAAGCCTGATCTAGCCATGCCGCGTGTGTGATGAAGGCCTTAGGGTCGTAAAGCACTTTCGCCAGGGATGATAATGACAGTACCTGGTAAAGAAACCCCGGCTAACTCCG…	Sulfitobacter mediterraneus (0.977)
Proteobacteria	Alphaproteobacteria	Rhodobacterales	Rhodobacteraceae	Ruegeria	EL45		MF461361	Keller-Costa et al., 2017 [27]	Eunicella labiata (gorgonian)	18ºC	Marine agar 1:2 diluted	AGTCGAGCGCGCCTTTCGGGGTGAGCGGCGGACGGGTTAGTAACGCGTGGGAATATGCCCTTTTCTACGGAATAGCCTCTGGAAACGGAGAGTAATACCGTATGAGCCCTTCGGGGGAAAGATTTATCGGGAAAGGATTAGCCCGCGTTAGATTAGGTAGTTGGTGGGGTAATGGCCTACCAAGCCTACGATCTATAGCTGGTTTTAGAGGATGATCAGCAACACTGGGACTGAGACACGGCCCAGACTCCTACGGGAGGCAGCAGTGGGGAATCTTGGACAATGGGGGCAACCCTGATCCAGCCATGCCGCGTGAGTGATGAAGGCCTTAGGGTCGTAAAGCTCTTTCGCCTGTGAAGATAATGACGGTAGCAGGTAAAGAAACCCCGGCTAACTCCG…	Ruegeria atlantica (0.937)
Proteobacteria	Alphaproteobacteria	Rhodobacterales	Rhodobacteraceae	Ruegeria	EL46		MF461362	Keller-Costa et al., 2017 [27]	Eunicella labiata (gorgonian)	18ºC	Marine agar 1:2 diluted	AGTCGAGCGCTCTCTTCGGAGGGAGCGGCGGACGGGTTAGTAACGCGTGGGAATATACCCTTTGGTACGGAATAGCCTCTGGAAACGGAGAGTAATACCGTATGAGCCCTTCGGGGGAAAGATTTATCGCCAAAGGATTAGCCCGCGTTAGATTAGGTAGTTGGTGGGGTAATGGCCTACCAAGCCTACGATCTATAGCTGGTTTTAGAGGATGATCAGCAACACTGGGACTGAGACACGGCCCAGACTCCTACGGGAGGCAGCAGTGGGGAATCTTGGACAATGGGCGCAAGCCTGATCCAGCCATGCCGCGTGAGTGATGAAGGCCTTAGGGTCGTAAAGCTCTTTCGCCTGTGAAGATAATGACGGTAGCAGGTAAAGAAACCCCGGCTAACTCCG…	Ruegeria atlantica; Ruegeria meonggei (0.926)
Proteobacteria	Alphaproteobacteria	Rhodobacterales	Rhodobacteraceae	Ruegeria	EL47		MF461360	Keller-Costa et al., 2017 [27]	Eunicella labiata (gorgonian)	18ºC	Marine agar 1:2 diluted	TTTGGTACGGAATAGCCTCTGGAAACGGAGAGTAATACCGTATGAGCCCTTCGGGGGAAAGATTTATCGCCAAAGGATTGGCCCGCGTTAGATTAGGTAGTTGGTGGGGTAATGGCCTACCAAGCCTACGATCTATAGCTGGTTTTAGAGGATGATCAGCAACACTGGGACTGAGACACGGCCCAGACTCCTACGGGAGGCAGCAGTGGGGAATCTTGGACAATGGGGGCAACCCTGATCCAGCCATGCCGCGTGAGTGATGAAGGCCTTAGGGTCGTAAAGCTCTTTCGCCTGTGAAGATAATGACGGTAGCAGGTAAAGAAACCCCGGCTAACTCCGTGCCAGCAGCCGCGGTAATACGGAGGGGGTTAGCGTTGTTCGGAATTACTGGGCGTAAAG…	Ruegeria atlantica (0.978)
Proteobacteria	Alphaproteobacteria	Rhodobacterales	Rhodobacteraceae	Ruegeria	EL48		MF461359	Keller-Costa et al., 2017 [27]	Eunicella labiata (gorgonian)	18ºC	Marine agar 1:2 diluted	AGTCGAGCGCACCTTTCGGGGTGAGCGGCGGACGGGTTAGTAACGCGTGGGAATATACCCTTTGGTACGGAATAGCCTCTGGAAACGGAGAGTAATACCGTATGAGCCCTTCGGGGGAAAGATTTATCGCCAAAGGATTAGCCCGCGTTAGATTAGGTAGTTGGTGGGGTAATGGCCTACCAAGCCTACGATCTATAGCTGGTTTTAGAGGATGATCAGCAACACTGGGACTGAGACACGGCCCAGACTCCTACGGGAGGCAGCAGTGGGGAATCTTGGACAATGGGCGCAAGCCTGATCCAGCCATGCCGCGTGAGTGATGAAGGCCTTAGGGTCGTAAAGCTCTTTCGCCTGTGAAGATAATGACGGTAGCAGGTAAAGAAACCCCGGCTAACTCCG…	Ruegeria meonggei (1)
Proteobacteria	Gammaproteobacteria	Vibrionales	Vibrionaceae	Vibrio	EL49		MF461381	Keller-Costa et al., 2017 [27]	Eunicella labiata (gorgonian)	18ºC	Marine agar 1:2 diluted	AGCGGAAACGACACTAACAATCCTTCGGGTGCGTTAATGGGCGTCGAGCGGCGGACGGGTGAGTAATGCCTAGGAAATTGCCTTGATGTGGGGGATAACCATTGGAAACGATGGCTAATACCGCATAATGCCTACGGGCCAAAGAGGGGGACCTTCGGgCCTCTCGCGTCAAGATATGCCTAGGTGGGATTAGCTAGTTGGTGAGGTAATGGCTCACCAAGGCGACGATCCCTAGCTGGTCTGAGAGGATGATCAGCCACACTGGAACTGAGACACGGTCCAGACTCCTACGGGAGGCAGCAGTGGGGAATATTGCACAATGGGCGAAAGCCTGATGCAGCCATGCCGCGTGTATGAAGAAGGCCTTCGGGTTGTAAAGTACTTTCAGTTGTGAGGAAG…	Vibrio atlanticus (0.978)
Proteobacteria	Alphaproteobacteria	Rhodobacterales	Rhodobacteraceae	Ruegeria	EL50		MF461361	Keller-Costa et al., 2017 [27]	Eunicella labiata (gorgonian)	18ºC	Marine agar 1:2 diluted	CCTCTGGAAACGGAGAGTAATACCGTATGAGCCCTTCGGGGGAAAGATTTATCGCCAAAGGATTAGCCCGCGTTAGATTAGGTAGTTGGTGGGGTAATGGCCTACCAAGCCTACGATCTATAGCTGGTTTTAGAGGATGATCAGCAACACTGGGACTGAGACACGGCCCAGACTCCTACGGGAGGCAGCAGTGGGGAATCTTGGACAATGGGGGCAACCCTGATCCAGCCATGCCGCGTGAGTGATGAAGGCCTTAGGGTCGTAAAGCTCTTTCGCCTGTGAAGATAATGACGGTAGCAGGTAAAGAAACCCCGGCTAACTCCGTGCCAGCAGCCGCGGTAATACGGAGGGGGTTAGCGTTGTTCGGAATTACTGGGCGTAAAGCGCACGTAGGCGGAC…	Ruegeria meonggei (0.955)
Proteobacteria	Gammaproteobacteria	Vibrionales	Vibrionaceae	Vibrio	EL51		MF461378	Keller-Costa et al., 2017 [27]	Eunicella labiata (gorgonian)	18ºC	Marine agar 1:2 diluted	GAAATTGCCTTGATGTGGGGGATaACCATTGGAAACGATGGCTAATACCGCATAATGCCTACGGGCCAAAGAGGGGGACCTTCGGGCCTCTCGCGTCAAGATATGCCTAGGTGGGATTAGCTAGTTGGTGAGGTAATGGCTCACCAAGGCGACGATCCCTAGCTGGTCTGAGAGGATGATCAGCCACACTGGAACTGAGACACGGTCCAGACTCCTACGGGAGGCAGCAGTGGGGAATATTGCACAATGGGCGAAAGCCTGATGCAGCCATGCCGCGTGTATGAAGAAGGCCTTCGGGTTGTAAAGTACTTTCAGTTGTGAGGAAGGGGGTAGCGTTAATAGCGCTGTCTCTTGACGTTAGCAACAGAAGAAGCACCGGCTAACTCCGTGCCAGCAGCC…	Vibrio crassostreae; Vibrio gigantis (0.957)
Proteobacteria	Gammaproteobacteria	Vibrionales	Vibrionaceae	Aliivibrio	EL52		MF461377	Keller-Costa et al., 2017 [27]	Eunicella labiata (gorgonian)	18ºC	Marine agar 1:2 diluted	TGTCTTCGGACCAAAGAGGGGGACCTTCGGGCCTCTCGCGCTAAGATTAGCCCAGGTGAGATTAGCTAGTTGGTGAGGTAAGAGCTCACCAAGGCGACGATCTCTAGCTGGTCTGAGAGGATGATCAGCCACACTGGAACTGAGACACGGTCCAGACTCCTACGGGAGGCAGCAGTGGGGAATATTGCACAATGGGCGAAAGCCTGATGCAGCCATGCCGCGTGTATGAAGAAGGCCTTCGGGTTGTAAAGTACTTTCAGTAGGGAGGAAGGCGTTGTCGTTAATAGCGGCTTCGTTTGACGTTACCTACAGAAGAAGCACCGGCTAACTCCGTGCCAGCAGCCGCGGTAATACGGAGGGTGCGAGCGTTAATCGGAATTACTGGGCGTAAAGCGCATG…	Aliivibrio finisterrensis (0.967)
Proteobacteria	Alphaproteobacteria	Rhodobacterales	Rhodobacteraceae	Unclassified	EL53		MF461387	Keller-Costa et al., 2017 [27]	Eunicella labiata (gorgonian)	18ºC	Marine agar 1:2 diluted	CTCTTCGGAGTGAGCGGCGGACGGGTTAGTAACGCGTGGGAATATGCCCTTCTCTAAGGAATAGCCACTGGAAACGGTGAGTAATACCTTATACGCCCTTCGGGGGAAAGATTTATCGGAGAAGGATTAGCCCGCGTAAGATTAGATAGTTGGTGGGGTAATGGCCTACCAAGTCTACGATCTTTAGCTGGTTTTAGAGGATGATCAGCAACACTGGGACTGAGACACGGCCCAGACTCCTACGGGAGGCAGCAGTGGGGAATCTTGGACAATGGGCGCAAGCCTGATCCAGCCATGCCGCGTGAGTGATGAAGGCCTTAGGGTCGTAAAGCTCTTTCGCCAGAGATGATAATGACAGTATCTGGTAAAGAAACCCCGGCTAACTCCGTGCCAGCAGCC…	Phaeobacter inhibens (0.903)
Proteobacteria	Alphaproteobacteria	Rhodobacterales	Rhodobacteraceae	Ruegeria	EL54		MF461359	Keller-Costa et al., 2017 [27]	Eunicella labiata (gorgonian)	18ºC	Marine agar 1:2 diluted	AGTCGAGCGCACCTTTCGGGGTGAGCGGCGGACGGGTTAGTAACGCGTGGGAATATACCCTTTGGTACGGAATAGCCTCTGGAAACGGAGAGTAATACCGTATGAGCCCTTCGGGGGAAAGATTTATCGCCAAAGGATTAGCCCGCGTTAGATTAGGTAGTTGGTGGGGTAATGGCCTACCAAGCCTACGATCTATAGCTGGTTTTAGAGGATGATCAGCAACACTGGGACTGAGACACGGCCCAGACTCCTACGGGAGGCAGCAGTGGGGAATCTTGGACAATGGGCGCAAGCCTGATCCAGCCATGCCGCGTGAGTGATGAAGGCCTTAGGGTCGTAAAGCTCTTTCGCCTGTGAAGATAATGACGGTAGCAGGTAAAGAAACCCCGGCTAACTCCG…	Ruegeria meonggei (0.995)
Proteobacteria	Alphaproteobacteria	Rhodobacterales	Rhodobacteraceae	Ruegeria	EL55		MF461360	Keller-Costa et al., 2017 [27]	Eunicella labiata (gorgonian)	18ºC	Marine agar 1:2 diluted	CGAGCGCACCTTCGGGTGAGCGGCGGACGGGTTAGTAACGCGTGGGAACATACCCTTTGGTACGGAATAGCCTCTGGAAACGGAGAGTAATACCGTATGAGCCCTTCGGGGGAAAGATTTATCGCCAAAGGATTGGCCCGCGTTAGaTTAGGTAGTTGGTGGGGTAATGGCCTACCAAGCCTACGATCTATAGCTGGTTTTAGAGGATGATCAGCAACACTGGGACTGAGACACGGCCCAGACTCCTACGGGAGGCAGCAGTGGGGAATCTTGGACAATGGGGGCAACCCTGATCCAGCCATGCCGCGTGAGTGATGAAGGCCTTAGGGTCGTAAAGCTCTTTCGCCTGTGAAGATAATGACGGTAGCAGGTAAAGAAACCCCGGCTAACTCCGTGCCA…	Ruegeria atlantica (0.978)
Proteobacteria	Gammaproteobacteria	Alteromonadales	Shewanellaceae	Shewanella	EL56		MF461373	Keller-Costa et al., 2017 [27]	Eunicella labiata (gorgonian)	18ºC	Marine agar 1:2 diluted	CCCAGTCGAGGGGGATAACAGTTGGAAACGACTGCTAATACCGCATACGCCCTACGGGGGAAAGGAGGGGACCTTCGGGCCTTCCGCGATTGGATGAACCTAGGTGGGATTAGCTAGTTGGTGAGGTAATGGCTCACCAAGGCGACGATCCCTAGCTGGTCTGAGAGGATGATCAGCCACACTGGAACTGAGACACGGTCCAGACTCCTACGGGAGGCAGCAGTGGGGAATATTGCACAATGGGCGAAAGCCTGATGCAGCCATGCCGCGTGTGTGAAGAAGGCCTTCGGGTTGTAAAGCACTTTCAGCGAGGAGGAAAGGTTAAGTCTTAATACGGCTTAGCTGTGACGTTACTCGCAGAAGAAGCACCGGCTAACTTCGTGCCAGCAGCCGCGGTAA…	Shewanella sairae; Shewanella marinintestina (0.99)
Proteobacteria	Gammaproteobacteria	Vibrionales	Vibrionaceae	Aliivibrio	EL57		MF461377	Keller-Costa et al., 2017 [27]	Eunicella labiata (gorgonian)	18ºC	Marine agar 1:2 diluted	AACAGAAATTAGCTTGCTAATTTGCTGACGAGCGGCGGACGGGTGAGTAATGCCTGGGAATATGCCTTAGTGTGGGGGATAACTATTGGAAACGATAGCTAATACCGCATAATGTCTTCGGACCAAAGAGGGGGACCTTCGGGCCTCTCGCGCTAAGATTAGCCCAGGTGAGATTAGCTAGTTGGTGAGGTAAGAGCTCACCAAGGCGACGATCTCTAGCTGGTCTGAGAGGATGATCAGCCACACTGGAACTGAGACACGGTCCAGACTCCTACGGGAGGCAGCAGTGGGGAATATTGCACAATGGGCGAAAGCCTGATGCAGCCATGCCGCGTGTATGAAGAAGGCCTTCGGGTTGTAAAGTACTTTCAGTAGGGAGGAAGGCGTTGTCGTTAATAG…	Aliivibrio finisterrensis (0.995)
Proteobacteria	Gammaproteobacteria	Vibrionales	Vibrionaceae	Aliivibrio	EL58		MF461376	Keller-Costa et al., 2017 [27]	Eunicella labiata (gorgonian)	18ºC	Marine agar 1:2 diluted	GAAATTAGCTTGCTAATTTGCTGACGAGCGGCGGACGGGTGAGTAATGCCTGGGAATATGCCTTGATGTGGGGGATAACTATTGGAAACGATAGCTAATACCGCATAATGTCTTCGGACCAAAGAGGGGGATCTTCGGACCTCTCGCGTCAAGATTAGCCCAGGTGAGATTAGCTAGTTGGTGGGGTAAGAGCTCACCAAGGCGACGATCTCTAGCTGGTCTGAGAGGATGATCAGCCACACTGGAACTGAGACACGGTCCAGACTCCTACGGGAGGCAGCAGTGGGGAATATTGCACAATGGGCGAAAGCCTGATGCAGCCATGCCGCGTGTATGAAGAAGGCCTTCGGGTTGTAAAGTACTTTCAGTCGTGAGGAAGGGTGTGTAGTTAATAGCTGC…	Aliivibrio logei; Aliivibrio sifiae (0.965)
Proteobacteria	Gammaproteobacteria	Vibrionales	Vibrionaceae	Vibrio	EL59		MF461381	Keller-Costa et al., 2017 [27]	Eunicella labiata (gorgonian)	18ºC	Marine agar 1:2 diluted	GGAAACGACACTAACAATCCTTCGGGTGCGTTAATGGGCGTCGAGCGGCGGACGGGTGAGTAATGCCTAGGAAATTGCCTTGATGTGGGGGATAACCATTGGAAACGATGGCTAATACCGCATAATGCCTACGGGCCAAAGAGGGGGAtCTTCGGACCTCTCGCGTCAAGATATGCCTAGGTGGGTTTAGCTAGTTGGTGAGGTAATGGCTCACCAAGGCGACGATCCCTAGCTGGTCTGAGAGGATGATCAGCCACACTGGAACTGAGACACGGTCCAGACTCCTACGGGAGGCAGCAGTGGGGAATATTGCACAATGGGCGAAAGCCTGATGCAGCCATGCCGCGTGTATGAAGAAGGCCTTCGGGTTGTAAAGTACTTTCAGTTGTGAGGAAGGGG…	Vibrio atlanticus (0.929)
Proteobacteria	Gammaproteobacteria	Vibrionales	Vibrionaceae	Vibrio	EL60		MF461378	Keller-Costa et al., 2017 [27]	Eunicella labiata (gorgonian)	18ºC	Marine agar 1:2 diluted	GTCGAGCGGAAACGACACTAACAATCCTTCGGGTGCGTTAATGGGCGTCGAGCGGCGGACGGGTGAGTAATGCCTAGGAAATTGCCTTGATGTGGGGGATAACCATTGGAAACGATGGCTAATACCGCATAATGCCTACGGGCCAAAGAGGGGGACCTTCGGGCCTCTCGCGTCAAGATATGCCTAGGTGGGATTAGCTAGTTGGTGAGGTAATGGCTCACCAAGGCGACGATCCCTAGCTGGTCTGAGAGGATGATCAGCCACACTGGAACTGAGACACGGTCCAGACTCCTACGGGAGGCAGCAGTGGGGAATATTGCACAATGGGCGAAAGCCTGATGCAGCCATGCCGCGTGTATGAAGAAGGCCTTCGGGTTGTAAAGTACTTTCAGTTGTGAG…	Vibrio crassostreae; Vibrio gigantis (0.977)
Proteobacteria	Gammaproteobacteria	Vibrionales	Vibrionaceae	Vibrio	EL61		MF461381	Keller-Costa et al., 2017 [27]	Eunicella labiata (gorgonian)	18ºC	Marine agar 1:2 diluted	AGTCGAGCGGAAACGACACTAACAATCCTTCGGGTGCGTTAATGGGCGTCGAGCGGCGGACGGGTGAGTAATGCCTAGGAAATTGCCTTGATGTGGGGGATAACCATTGGAAACGATGGCTAATACCGCATAATGCCTACGGGCCAAAGAGGGGGACCTTCGGGCCTCTCGCGTCAAGATATGCCTAGGTGGGATTAGCTAGTTGGTGAGGTAATGGCTCACCAAGGCGACGATCCCTAGCTGGTCTGAGAGGATGATCAGCCACACTGGAACTGAGACACGGTCCAGACTCCTACGGGAGGCAGCAGTGGGGAATATTGCACAATGGGCGAAAGCCTGATGCAGCCATGCCGCGTGTATGAAGAAGGCCTTCGGGTTGTAAAGTACTTTCAGTTGTGA…	Vibrio atlanticus (0.976)
Proteobacteria	Gammaproteobacteria	Vibrionales	Vibrionaceae	Vibrio	EL62		MF461385	Keller-Costa et al., 2017 [27]	Eunicella labiata (gorgonian)	18ºC	Marine agar 1:2 diluted	TGCAAGTCGAGCGGAAACGACACTAACAATCCTTCGGGTGCGTTAATGGGCGTCGAGCGGCGGACGGGTGAGTAATGCCTAGGAAATTGCCTTGATGTGGGGGATAACCATTGGAAACGATGGCTAATACCGCATAATGCCTACGGGCCAAAGAGGGGGACCTTCGGGCCTCTCGCGTCAAGATATGCCTAGGTGGGATTAGCTAGTTGGTGAGGTAATGGCTCACCAAGGCGACGATCCCTAGCTGGTCTGAGAGGATGATCAGCCACACTGGAACTGAGACACGGTCCAGACTCCTACGGGAGGCAGCAGTGGGGAATATTGCACAATGGGCGAAAGCCTGATGCAGCCATGCCGCGTGTATGAAGAAGGCCTTCGGGTTGTAAAGTACTTTCAGTT…	Vibrio crassostreae; Vibrio gigantis (0.996)
Proteobacteria	Alphaproteobacteria	Rhodobacterales	Rhodobacteraceae	Ruegeria	EL63		MF461360	Keller-Costa et al., 2017 [27]	Eunicella labiata (gorgonian)	18ºC	Marine agar 1:2 diluted	AGTCGAGCGCACCTTCGGGTGAGCGGCGGACGGGTTAGTAACGCGTGGGAACATACCCTTTGGTACGGAATAGCCTCTGGAAACGGAGAGTAATACCGTATGAGCCCTTCGGGGGAAAGATTTATCGCCAAAGGATTGGCCCGCGTTAGATTAGGTAGTTGGTGGGGTAATGGCCTACCAAGCCTACGATCTATAGCTGGTTTTAGAGGATGATCAGCAACACTGGGACTGAGACACGGCCCAGACTCCTACGGGAGGCAGCAGTGGGGAATCTTGGACAATGGGGGCAACCCTGATCCAGCCATGCCGCGTGAGTGATGAAGGCCTTAGGGTCGTAAAGCTCTTTCGCCTGTGAAGATAATGACGGTAGCAGGTAAAGAAACCCCGGCTAACTCCGTG…	Ruegeria atlantica (0.976)
Proteobacteria	Gammaproteobacteria	Vibrionales	Vibrionaceae	Vibrio	EL64		MF461379	Keller-Costa et al., 2017 [27]	Eunicella labiata (gorgonian)	18ºC	Marine agar 1:2 diluted	AATGCCTAGGAAATTGCCTTGATGTGGGGGATAACCATTGGAAACGATGGCTAATACCGCATAATGCCTACGGGCCAAAGAGGGGGACCTTCGGGCCTCTCGCGTCAAGATATGCCTAGGTGGGATTAGCTAGTTGGTGAGGTAATGGCTCACCAAGGCGACGATCCCTAGCTGGTCTGAGAGGATGATCAGCCACACTGGAACTGAGACACGGTCCAGACTCCTACGGGAGGCAGCAGTGGGGAATATTGCACAATGGGCGAAAGCCTGATGCAGCCATGCCGCGTGTATGAAGAAGGCCTTCGGGTTGTAAAGTACTTTCAGTTGTGAGGAAGGGGGTAGTGTTAATAGCGCTATCTCTTGACGTTAGCAACAGAAGAAGCACCGGCTAACTCCGTG…	Vibrio crassostreae; Vibrio gigantis; Vibrio artabrorum (0.973)
Proteobacteria	Alphaproteobacteria	Rhodobacterales	Rhodobacteraceae	Ruegeria	EL65		MF461360	Keller-Costa et al., 2017 [27]	Eunicella labiata (gorgonian)	18ºC	Marine agar 1:2 diluted	TCGAGCGCACCTTCGGGTGAGCGGCGGACGGGTTAGTAACGCGTGGGAACATACCCTTTGGTACGGAATAGCCTCTGGAAACGGAGAGTAATACCGTATGAGCCCTTCGGGGGAAAGATTTATCGCCAAAGGATTGGCCCGCGTTAGATTAGGTAGTTGGTGGGGTAATGGCCTACCAAGCCTACGATCTATAGCTGGTTTTAGAGGATGATCAGCAACACTGGGACTGAGACACGGCCCAGACTCCTACGGGAGGCAGCAGTGGGGAATCTTGGACAATGGGGGCAACCCTGATCCAGCCATGCCGCGTGAGTGATGAAGGCCTTAGGGTCGTAAAGCTCTTTCGCCTGTGAAGATAATGACGGTAGCAGGTAAAGAAACCCCGGCTAACTCCGTGCC…	Ruegeria atlantica (0.972)
Proteobacteria	Alphaproteobacteria	Rhodobacterales	Rhodobacteraceae	Ruegeria	EL66		MF461360	Keller-Costa et al., 2017 [27]	Eunicella labiata (gorgonian)	18ºC	Marine agar 1:2 diluted	AGTCGAGCGCACCTTCGGGTGAGCGGCGGACGGGTTAGTAACGCGTGGGAACATACCCTTTGGTACGGAATAGCCTCTGGAAACGGAGAGTAATACCGTATGAGCCCTTCGGGGGAAAGATTTATCGCCAAAGGATTGGCCCGCGTTAGATTAGGTAGTTGGTGGGGTAATGGCCTACCAAGCCTACGATCTATAGCTGGTTTTAGAGGATGATCAGCAACACTGGGACTGAGACACGGCCCAGACTCCTACGGGAGGCAGCAGTGGGGAATCTTGGACAATGGGGGCAACCCTGATCCAGCCATGCCGCGTGAGTGATGAAGGCCTTAGGGTCGTAAAGCTCTTTCGCCTGTGAAGATAATGACGGTAGCAGGTAAAGAAACCCCGGCTAACTCCGTG…	Ruegeria atlantica (0.977)
Proteobacteria	Gammaproteobacteria	Vibrionales	Vibrionaceae	Vibrio	EL67		MF461382	Keller-Costa et al., 2017 [27]	Eunicella labiata (gorgonian)	18ºC	Marine agar 1:2 diluted	AGCGGAAACGACACTAACAATCCTTCGGGTGCGTTAATGGGCGTCGAGCGGCGGACGGGTGAGTAATGCCTAGGAAATTGCCTTGATGTGGGGGATAACCATTGGAAACGATGGCTAATACCGCATAATGCCTACGGGCCAAAGAGGGGGATCTTCGGACCTCTCGCGTCAAGATATGCCTAGGTGGGATTAGCTAGTTGGTGAGGTAATGGCTCACCAAGGCGACGATCCCTAGCTGGTCTGAGAGGATGATCAGCCACACTGGAACTGAGACACGGTCCAGACTCCTACGGGAGGCAGCAGTGGGGAATATTGCACAATGGGCGAAAGCCTGATGCAGCCATGCCGCGTGTATGAAGAAGGCCTTCGGGTTGTAAAGTACTTTCAGTTGTGAGGAAG…	Vibrio atlanticus (0.951)
Proteobacteria	Gammaproteobacteria	Vibrionales	Vibrionaceae	Vibrio	EL68		MF461378	Keller-Costa et al., 2017 [27]	Eunicella labiata (gorgonian)	18ºC	Marine agar 1:2 diluted	AGGAAATTGCCTTGATGTGGGGGATAACCATTGGAAACGATGGCTAATACCGCATAATGCCTACGGGCCAAAGAGGGGGACCTTCGGGCCTCTCGCGTCAAGATATGCCTAGGTGGGATTAGCTAGTTGGTGAGGTAATGGCTCACCAAGGCGACGATCCCTAGCTGGTCTGAGAGGATGATCAGCCACACTGGAACTGAGACACGGTCCAGACTCCTACGGGAGGCAGCAGTGGGGAATATTGCACAATGGGCGAAAGCCTGATGCAGCCATGCCGCGTGTATGAAGAAGGCCTTCGGGTTGTAAAGTACTTTCAGTTGTGAGGAAGGGGGTAGTGTTAATAGCGCTGTCTCTTGACGTTAGCAACAGAAGAAGCACCGGCTAACTCCGTGCCAGCAG…	Vibrio crassostreae; Vibrio gigantis; Vibrio artabrorum (0.979)
Proteobacteria	Alphaproteobacteria	Rhodobacterales	Rhodobacteraceae	Ruegeria	EL69		MF461360	Keller-Costa et al., 2017 [27]	Eunicella labiata (gorgonian)	18ºC	Marine agar 1:2 diluted	GTCGAGCGCACCTTCGGGTGAGCGGCGGACGGGTTAGTAACGCGTGGGAACATACCCTTTGGTACGGAATAGCCTCTGGAAACGGAGAGTAATACCGTATGAGCCCTTCGGGGGAAAGATTTATCGCCAAAGGATTGGCCCGCGTTAGATTAGGTAGTTGGTGGGGTAATGGCCTACCAAGCCTACGATCTATAGCTGGTTTTAGAGGATGATCAGCAACACTGGGACTGAGACACGGCCCAGACTCCTACGGGAGGCAGCAGTGGGGAATCTTGGACAATGGGGGCAACCCTGATCCAGCCATGCCGCGTGAGTGATGAAGGCCTTAGGGTCGTAAAGCTCTTTCGCCTGTGAAGATAATGACGGTAGCAGGTAAAGAAACCCCGGCTAACTCCGTGC…	Ruegeria atlantica (0.907)
Proteobacteria	Alphaproteobacteria	Rhodobacterales	Rhodobacteraceae	Unclassified	EL70	Phaeobacter	MF461372	Keller-Costa et al., 2017 [27]	Eunicella labiata (gorgonian)	18ºC	Marine agar 1:2 diluted	GAGCGCACTCTTCGGAGTGAGCGGCGGACGGGTTAGTAACGCGTGGGAACGTGCCCTTCTCTAAGGAATAGCCTCTGGAAACGGAGAGTAATACCTTATACGCCCTTCGGGGGAAAGATTTATCGGAGAAGGATCGGCCCGCGTTAGATTAGATAGTTGGTGGGGTAACGGCCTACCAAGTCTACGATCTATAGCTGGTTTTAGAGGATGATCAGCAACACTGGGACTGAGACACGGCCCAGACTCCTACGGGAGGCAGCAGTGGGGAATCTTGGACAATGGGCGCAAGCCTGATCCAGCCATGCCGCGTGAGTGATGAAGGCCTTAGGGTCGTAAAGCTCTTTCGCCAGAGATGATAATGACAGTATCTGGTAAAGAAACCCCGGCTAACTCCGTGCC…	Pseudophaeobacter leonis (0.943)
Proteobacteria	Alphaproteobacteria	Rhodobacterales	Rhodobacteraceae	Ruegeria	EL71		MF461360	Keller-Costa et al., 2017 [27]	Eunicella labiata (gorgonian)	18ºC	Marine agar 1:2 diluted	TCGAGCGCACCTTCGGGTGAGCGGCGGACGGGTTAGTAACGCGTGGGAACATACCCTTTGGTACGGAATAGCCTCTGGAAACGGAGAGTAATACCGTATGAGCCCTTCGGGGGAAAGATTTATCGCCAAAGGATTGGCCCGCGTTAGATTAGGTAGTTGGTGGGGTAATGGCCTACCAAGCCTACGATCTATAGCTGGTTTTAGAGGATGATCAGCAACACTGGGACTGAGACACGGCCCAGACTCCTACGGGAGGCAGCAGTGGGGAATCTTGGACAATGGGGGCAACCCTGATCCAGCCATGCCGCGTGAGTGATGAAGGCCTTAGGGTCGTAAAGCTCTTTCGCCTGTGAAGATAATGACGGTAGCAGGTAAAGAAACCCCGGCTAACTCCGTGCC…	Ruegeria atlantica (0.979)
Proteobacteria	Alphaproteobacteria	Rhodobacterales	Rhodobacteraceae	Ruegeria	EL72		MF461360	Keller-Costa et al., 2017 [27]	Eunicella labiata (gorgonian)	18ºC	Marine agar 1:2 diluted	TTCGGGTGAGCGGCGGACGGGTTAGTAACGCGTGGGAACATACCCTTTGGTACGGAATAGCCTCTGGAAACGGAGAGTAATACCGTATGAGCCCTTCGGGGGAAAGATTTATCGCCAAAGGATTGGCCCGCGTTAGATTAGGTAGTTGGTGGGGTAATGGCCTACCAAGCCTACGATCTATAGCTGGTTTTAGAGGATGATCAGCAACACTGGGACTGAGACACGGCCCAGACTCCTACGGGAGGCAGCAGTGGGGAATCTTGGACAATGGGGGCAACCCTGATCCAGCCATGCCGCGTGAGTGATGAAGGCCTTAGGGTCGTAAAGCTCTTTCGCCTGTGAAGATAATGACGGTAGCAGGTAAAGAAACCCCGGCTAACTCCGTGCCAGCAGCCGCGG…	Ruegeria atlantica (0.978)
Proteobacteria	Gammaproteobacteria	Vibrionales	Vibrionaceae	Vibrio (99%)	EL73		MF461381	Keller-Costa et al., 2017 [27]	Eunicella labiata (gorgonian)	18ºC	Marine agar 1:2 diluted	GAAATTGCCTTGATGTGGGGGATAACCATTGGAAACGATGGCTAATACCGCATAATGCCTACGGGCCAAAGAGGGGGACCTTCGGGCCTCTCGCGTCAAGATATGCCTAGGTGGGATTAGCTAGTTGGTGAGGTAATGGCTCACCAAGGCGACGATCCCTAGCTGGTCTGAGAGGATGATCAGCCACACTGGAACTGAGACACGGTCCAGACTCCTACGGGAGGCAGCAGTGGGGAATATTGCACAATGGGCGAAAGCCTGATGCAGCCATGCCGCGTGTATGAAGAAGGCCTTCGGGTTGTAAAGTACTTTCAGTTGTGAGGAAGGGGGTAACGTTAATAGCGTTATCTCTTGACGTTAGCAACAGAAGAAGCACCGGCTAACTCCGTGCCAGCAGCC…	Vibrio crassostreae; Vibrio gigantis (0.951)
Proteobacteria	Alphaproteobacteria	Rhodobacterales	Rhodobacteraceae	Ruegeria	EL74		MF461360	Keller-Costa et al., 2017 [27]	Eunicella labiata (gorgonian)	18ºC	Marine agar 1:2 diluted	GAATAGCCTCTGGAAACGGAGAGTAATACCGTATGAGCCCTTCGGGGGAAAGATTTATCGCCAAAGGATTGGCCCGCGTTAGATTAGGTAGTTGGTGGGGTAATGGCCTACCAAGCCTACGATCTATAGCTGGTTTTAGAGGATGATCAGCAACACTGGGACTGAGACACGGCCCAGACTCCTACGGGAGGCAGCAGTGGGGAATCTTGGACAATGGGGGCAACCCTGATCCAGCCATGCCGCGTGAGTGATGAAGGCCTTAGGGTCGTAAAGCTCTTTCGCCTGTGAAGATAATGACGGTAGCAGGTAAAGAAACCCCGGCTAACTCCGTGCCAGCAGCCGCGGTAATACGGAGGGGGTTAGCGTTGTTCGGAATTACTGGGCGTAAAGCGCACGTAG…	Ruegeria atlantica (0.967)
Proteobacteria	Alphaproteobacteria	Rhodobacterales	Rhodobacteraceae	Ruegeria	EL75		MF461360	Keller-Costa et al., 2017 [27]	Eunicella labiata (gorgonian)	18ºC	Marine agar 1:2 diluted	GGTGAGCGGCGGACGGGTTAGTAACGCaTGGGAACATACCCTTTGGTACGGAATAGCCTCTGGAAACGGAGAGTAATACCGTATGAGCCCTTCGGGGGAAAGATTTATCGCCAAAGGATTGGCCCGCGTTAGATTAGGTAGTTGGTGGGGTAATGGCCTACCAAGCCTACGATCTATAGCTGGTTTTAGAGGATGATCAGCAACACTGGGACTGAGACACGGCCCAGACTCCTACGGGAGGCAGCAGTGGGGAATCTTGGACAATGGGGGCAACCCTGATCCAGCCATGCCGCGTGAGTGATGAAGGCCTTAGGGTCGTAAAGCTCTTTCGCCTGTGAAGATAATGACGGTAGCAGGTAAAGAAACCCCGGCTAACTCCGTGCCAGCAGCCGCGGTAAT…	Ruegeria atlantica (0.968)
Proteobacteria	Alphaproteobacteria	Rhodobacterales	Rhodobacteraceae	Ruegeria	EL76		MF461360	Keller-Costa et al., 2017 [27]	Eunicella labiata (gorgonian)	18ºC	Marine agar 1:2 diluted	TACGGAATAGCCTCTGGAAACGGAGAGTAATACCGTATGAGCCCTTCGGGGGAAAGATTTATCGCCAAAGGATTGGCCCGCGTTAGATTAGGTAGTTGGTGGGGTAATGGCCTACCAAGCCTACGATCTATAGCTGGTTTTAGAGGATGATCAGCAACACTGGGACTGAGACACGGCCCAGACTCCTACGGGAGGCAGCAGTGGGGAATCTTGGACAATGGGGGCAACCCTGATCCAGCCATGCCGCGTGAGTGATGAAGGCCTTAGGGTCGTAAAGCTCTTTCGCCTGTGAAGATAATGACGGTAGCAGGTAAAGAAACCCCGGCTAACTCCGTGCCAGCAGCCGCGGTAATgCGGAGGGGGTTAGCGTTGTTCGGAATTACTGGGCGTAAAGCGCAC…	Ruegeria atlantica (0.958)
Proteobacteria	Alphaproteobacteria	Rhodobacterales	Rhodobacteraceae	Roseovarius	EL77		MF461365	Keller-Costa et al., 2017 [27]	Eunicella labiata (gorgonian)	18ºC	Marine agar 1:2 diluted	GCCCTTCGGGGTGAGCGGCGGACGGGTTAGTAACGCGTGGGAATGTACCCTTCTCTACGGAATAGCCTTTGGAAACGAAGAGTAATACCGTATACGCCCTTCGGGGGAAAGATTTATCGGAGAAGGATCAGCCCGCGTTAGATTAGATAGTTGGTGGGGTAATGGCCTACCAAGTCTACGATCTATAGCTGGTTTTAGAGGATGATCAGCAACACTGGGACTGAGACACGGCCCAGACTCCTACGGGAGGCAGCAGTGGGGAATCTTAGACAATGGGCGCAAGCCTGATCTAGCCATGCCGCGTGAGTGATGAAGGCCTTAGGGTCGTAAAGCTCTTTCGCCAGAGATGATAATGACAGTATCTGGTAAAGAAACCCCGGCTAACTCCGTGCCAGCAGC…	Roseovarius scapharcae (0.997)
Proteobacteria	Alphaproteobacteria	Rhodobacterales	Rhodobacteraceae	Ruegeria	EL78		MF461362	Keller-Costa et al., 2017 [27]	Eunicella labiata (gorgonian)	18ºC	Marine agar 1:2 diluted	TCGAGCGCTCTCTTCGGAGGGAGCGGCGGACGGGTTAGTAACGCGTGGGAATATACCCTTTGGTACGGAATAGCCTCTGGAAACGGAGAGTAATACCGTATGAGCCCTTCGGGGGAAAGATTTATCGCCAAAGGATTAGCCCGCGTTAGATTAGGTAGTTGGTGGGGTAATGGCCTACCAAGCCTACGATCTATAGCTGGTTTTAGAGGATGATCAGCAACACTGGGACTGAGACACGGCCCAGACTCCTACGGGAGGCAGCAGTGGGGAATCTTGGACAATGGGCGCAAGCCTGATCCAGCCATGCCGCGTGAGTGATGAAGGCCTTAGGGTCGTAAAGCTCTTTCGCCTGTGAAGATAATGACGGTAGCAGGTAAAGAAACCCCGGCTAACTCCGTG…	Ruegeria meonggei (0.922)
Proteobacteria	Alphaproteobacteria	Rhodobacterales	Rhodobacteraceae	Roseovarius	EL79		MF461365	Keller-Costa et al., 2017 [27]	Eunicella labiata (gorgonian)	18ºC	Marine agar 1:2 diluted	AAGTCGAGCGCGCCCTTCGGGGTGAGCGGCGGACGGGTTAGTAACGCGTGGGAATGTACCCTTCTCTACGGAATAGCCTTTGGAAACGAAGAGTAATACCGTATACGCCCTTCGGGGGAAAGATTTATCGGAGAAGGATCAGCCCGCGTTAGATTAGATAGTTGGTGGGGTAATGGCCTACCAAGTCTACGATCTATAGCTGGTTTTAGAGGATGATCAGCAACACTGGGACTGAGACACGGCCCAGACTCCTACGGGAGGCAGCAGTGGGGAATCTTAGACAATGGGCGCAAGCCTGATCTAGCCATGCCGCGTGAGTGATGAAGGCCTTAGGGTCGTAAAGCTCTTTCGCCAGAGATGATAATGACAGTATCTGGTAAAGAAACCCCGGCTAACTCC…	Roseovarius scapharcae (1)
Proteobacteria	Alphaproteobacteria	Rhodobacterales	Rhodobacteraceae	Ruegeria	EL80		MF461360	Keller-Costa et al., 2017 [27]	Eunicella labiata (gorgonian)	18ºC	Marine agar 1:2 diluted	TCGAGCGCACCTTCGGGTGAGCGGCGGACGGGTTAGTAACGCGTGGGAACATACCCTTTGGTACGGAATAGCCTCTGGAAACGGAGAGTAATACCGTATGAGCCCTTCGGGGGAAAGATTTATCGCCAAAGGATTGGCCCGCGTTAGATTAGGTAGTTGGTGGGGTAATGGCCTACCAAGCCTACGATCTATAGCTGGTTTTAGAGGATGATCAGCAACACTGGGACTGAGACACGGCCCAGACTCCTACGGGAGGCAGCAGTGGGGAATCTTGGACAATGGGGGCAACCCTGATCCAGCCATGCCGCGTGAGTGATGAAGGCCTTAGGGTCGTAAAGCTCTTTCGCCTGTGAAGATAATGACGGTAGCAGGTAAAGAAACCCCGGCTAACTCCGTGCC…	Ruegeria atlantica (0.967)
Proteobacteria	Alphaproteobacteria	Rhodobacterales	Rhodobacteraceae	Ruegeria	EL105		MF461360	Keller-Costa et al., 2017 [27]	Eunicella labiata (gorgonian)	18ºC	Marine agar 1:2 diluted	AGTCGAGCGCACCTTCGGGTGAGCGGCGGACGGGTTAGTAACGCGTGGGAACATACCCTTTGGTACGGAATAGCCTCTGGAAACGGAGAGTAATACCGTATGAGCCCTTCGGGGGAAAGATTTATCGCCAAAGGATTGGCCCGCGTTAGATTAGGTAGTTGGTGGGGTAATGGCCTACCAAGCCTACGATCTATAGCTGGTTTTAGAGGATGATCAGCAACACTGGGACTGAGACACGGCCCAGACTCCTACGGGAGGCAGCAGTGGGGAATCTTGGACAATGGGGGCAACCCTGATCCAGCCATGCCGCGTGAGTGATGAAGGCCTTAGGGTCGTAAAGCTCTTTCGCCTGTGAAGATAATGACGGTAGCAGGTAAAGAAACCCCGGCTAACTCCGTG…	Ruegeria atlantica (0.976)
Proteobacteria	Alphaproteobacteria	Rhodobacterales	Rhodobacteraceae	Ruegeria (84%)	EL106		MF461358	Keller-Costa et al., 2017 [27]	Eunicella labiata (gorgonian)	18ºC	Marine agar 1:2 diluted	TCGAGCGCTCTCTTCGGAGGGAGCGGCGGACGGGTTAGTAACGCGTGGGAACGTACCCAGATCTAAGGAATAGCCACTGGAAACGGTGAGTAATACCTTATACGCCCTTCGGGGGAAAGATTTATCGGATTTGGATCGGCCCGCGTTAGATTAGATAGTTGGTGGGGTAACGGCCTACCAAGTCTACGATCTATAGCTGGTTTTAGAGGATGATCAGCAACACTGGGACTGAGACACGGCCCAGACTCCTACGGGAGGCAGCAGTGGGGAATCTTGGACAATGGGGGCAACCCTGATCCAGCCATGCCGCGTGAGTGATGAAGGCCTTAGGGTCGTAAAGCTCTTTCGCCTGTGAAGATAATGACGGTAGCAGGTAAAGAAACCCCGGCTAACTCCGTG…	Ruegeria faecimaris (0.959)
Proteobacteria	Alphaproteobacteria	Rhodobacterales	Rhodobacteraceae	Sulfitobacter	EL107		MF461370	Keller-Costa et al., 2017 [27]	Eunicella labiata (gorgonian)	18ºC	Marine agar 1:2 diluted	AGTCGAGCGCACCCTTCGGGGCGAGCGGCGGACGGGTTAGTAACGCGTGGGAACATACCCTTTTCTACGGAATAGCCTCGGGAAACTGAGAGTAATACCGTATACGCCCTTCGGGGGAAAGATTTATCGGAGAAGGATTGGCCCGCGTTAGATTAGATAGTTGGTGGGGTAACGGCCTACCAAGTCTACGATCTATAGCTGGTTTTAGAGGATGATCAGCAACACTGGGACTGAGACACGGCCCAGACTCCTACGGGAGGCAGCAGTGGGGAATCTTAGACAATGGGCGCAAGCCTGATCTAGCCATGCCGCGTGTGTGATGAAGGCCTTAGGGTCGTAAAGCACTTTCGCCAGGGATGATAATGACAGTACCTGGTAAAGAAACCCCGGCTAACTCCG…	Sulfitobacter mediterraneus (0.974)
Proteobacteria	Alphaproteobacteria	Rhodobacterales	Rhodobacteraceae	Ruegeria	EL109		MF461360	Keller-Costa et al., 2017 [27]	Eunicella labiata (gorgonian)	18ºC	Marine agar 1:2 diluted	AGTCGAGCGCACCTTCGGGTGAGCGGCGGACGGGTTAGTAACGCGTGGGAACATACCCTTTGGTACGGAATAGCCTCTGGAAACGGAGAGTAATACCGTATGAGCCCTTCGGGGGAAAGATTTATCGCCAAAGGATTGGCCCGCGTTAGATTAGGTAGTTGGTGGGGTAATGGCCTACCAAGCCTACGATCTATAGCTGGTTTTAGAGGATGATCAGCAACACTGGGACTGAGACACGGCCCAGACTCCTACGGGAGGCAGCAGTGGGGAATCTTGGACAATGGGGGCAACCCTGATCCAGCCATGCCGCGTGAGTGATGAAGGCCTTAGGGTCGTAAAGCTCTTTCGCCTGTGAAGATAATGACGGTAGCAGGTAAAGAAACCCCGGCTAACTCCGTG…	Ruegeria atlantica (0.973)
Proteobacteria	Alphaproteobacteria	Rhodobacterales	Rhodobacteraceae	Ruegeria	EL110		MF461360	Keller-Costa et al., 2017 [27]	Eunicella labiata (gorgonian)	18ºC	Marine agar 1:2 diluted	AATAGCCTCTGGAAACGGAGAGTAATACCGTATGAGCCCTTCGGGGGAAAGATTTATCGCCAAAGGATTGGCCCGCGTTAGATTAGGTAGTTGGTGGGGTAATGGCCTACCAAGCCTACGATCTATAGCTGGTTTTAGAGGATGATCAGCAACACTGGGACTGAGACACGGCCCAGACTCCTACGGGAGGCAGCAGTGGGGAATCTTGGACAATGGGGGCAACCCTGATCCAGCCATGCCGCGTGAGTGATGAAGGCCTTAGGGTCGTAAAGCTCTTTCGCCTGTGAAGATAATGACGGTAGCAGGTAAAGAAACCCCGGCTAACTCCGTGCCAGCAGCCGCGGTAATACGGAGGGGGTTAGCGTTGTTCGGAATTACTGGGCGTAAAGCGCACGTAGG…	Ruegeria atlantica (0.968)
Proteobacteria	Alphaproteobacteria	Rhodobacterales	Rhodobacteraceae	Ruegeria	EL111		MF461360	Keller-Costa et al., 2017 [27]	Eunicella labiata (gorgonian)	18ºC	Marine agar 1:2 diluted	AGTCGAGCGCACCTTCGGGTGAGCGGCGGACGGGTTAGTAACGCGTGGGAACATACCCTTTGGTACGGAATAGCCTCTGGAAACGGAGAGTAATACCGTATGAGCCCTTCGGGGGAAAGATTTATCGCCAAAGGATTGGCCCGCGTTAGATTAGGTAGTTGGTGGGGTAATGGCCTACCAAGCCTACGATCTATAGCTGGTTTTAGAGGATGATCAGCAACACTGGGACTGAGACACGGCCCAGACTCCTACGGGAGGCAGCAGTGGGGAATCTTGGACAATGGGGGCAACCCTGATCCAGCCATGCCGCGTGAGTGATGAAGGCCTTAGGGTCGTAAAGCTCTTTCGCCTGTGAAGATAATGACGGTAGCAGGTAAAGAAACCCCGGCTAACTCCGTG…	Ruegeria atlantica (0.978)
Proteobacteria	Gammaproteobacteria	Vibrionales	Vibrionaceae	Vibrio	EL112		MF461383	Keller-Costa et al., 2017 [27]	Eunicella labiata (gorgonian)	18ºC	Marine agar 1:2 diluted	TCTTCGGAGGATTTGTTGGGCGTCGAGCGGCGGACGGGTGAGTAATGCCTAGGAAATTGCCTTGATGTGGGGGATAACCATTGGAAACGATGGCTAATACCGCATAATGCCTACGGGCCAAAGAGGGGGACCTTCGGGCCTCTCGCGTCAAGATATGCCTAGGTGGGATTAGCTAGTTGGTGAGGTAATGGCTCACCAAGGCGACGATCCCTAGCTGGTCTGAGAGGATGATCAGCCACACTGGAACTGAGACACGGTCCAGACTCCTACGGGAGGCAGCAGTGGGGAATATTGCACAATGGGCGAAAGCCTGATGCAGCCATGCCGCGTGTATGAAGAAGGCCTTCGGGTTGTAAAGTACTTTCAGTTGTGAGGAAGGGTGTGTAGTTAATAGCTGCG…	Vibrio atlanticus (0.977)
Proteobacteria	Alphaproteobacteria	Sphingomonadales	Sphingomonadaceae	Sphingorhabdus	EL114		MF461368	Keller-Costa et al., 2017 [27]	Eunicella labiata (gorgonian)	18ºC	Marine agar 1:2 diluted	AGTCGAACGAGATCTTCGGATCTAGTGGCGCACGGGTGCGTAACGCGTGGGGATCTACCAAAGGGTACGGAATAACTCAGAGAAATTTGTGCTAATACCGTATAATGTCGCAAGACCAAAGATTTATCGCCCTTTGATGAACCCGCGTAAGATTAGCTTGTTGGTGAGGTAAAGGCTCACCAAGGCGACGATCTTTAGCTGGTCTGAGAGGATGATCAGCCACACTGGGACTGAGACACGGCCCAGACTCCTACGGGAGGCAGCAGTGGGGAATATTGGACAATGGGGGAAACCCTGATCCAGCAATGCCGCGTGAGTGATGAAGGCCTTAGGGTCGTAAAGCTCTTTTACTAGGGATGATAATGACAGTACCTAGAGAATAAGCTCCGGCTAACTCCG…	Sphingorhabdus litoris (0.967)
Proteobacteria	Alphaproteobacteria	Rhodobacterales	Rhodobacteraceae	Ruegeria	EL116		MF461360	Keller-Costa et al., 2017 [27]	Eunicella labiata (gorgonian)	18ºC	Marine agar 1:2 diluted	TGGAAACGGAGAGTAATACCGTATGAGCCCTTCGGGGGAAAGATTTATCGCCAAAGGATTGGCCCGCGTTAGATTAGGTAGTTGGTGGGGTAATGGCCTACCAAGCCTACGATCTATAGCTGGTTTTAGAGGATGATCAGCAACACTGGGACTGAGACACGGCCCAGACTCCTACGGGAGGCAGCAGTGGGGAATCTTGGACAATGGGGGCAACCCTGATCCAGCCATGCCGCGTGAGTGATGAAGGCCTTAGGGTCGTAAAGCTCTTTCGCCTGTGAAGATAATGACGGTAGCAGGTAAAGAAACCCCGGCTAACTCCGTGCCAGCAGCCGCGGTAATACGGAGGGGGTTAGCGTTGTTCGGAATTACTGGGCGTAAAGCGCACGTAGGCGGACTGGA…	Ruegeria atlantica (0.977)
Proteobacteria	Alphaproteobacteria	Rhodobacterales	Rhodobacteraceae	Ruegeria	EL117		MF461360	Keller-Costa et al., 2017 [27]	Eunicella labiata (gorgonian)	18ºC	Marine agar 1:2 diluted	CCCTTTGGTACGGAATAGCCTCTGGAAACGGAGAGTAATACCGTATGAGCCCTTCGGGGGAAAGATTTATCGCCAAAGGATTGGCCCGCGTTAGATTAGGTAGTTGGTGGGGTAATGGCCTACCAAGCCTACGATCTATAGCTGGTTTTAGAGGATGATCAGCAACACTGGGACTGAGACACGGCCCAGACTCCTACGGGAGGCAGCAGTGGGGAATCTTGGACAATGGGGGCAACCCTGATCCAGCCATGCCGCGTGAGTGATGAAGGCCTTAGGGTCGTAAAGCTCTTTCGCCTGTGAAGATAATGACGGTAGCAGGTAAAGAAACCCCGGCTAACTCCGTGCCAGCAGCCGCGGTAATACGGAGGGGGTTAGCGTTGTTCGGAATTACTGGGCGTA…	Ruegeria atlantica (0.977)
Proteobacteria	Alphaproteobacteria	Rhodobacterales	Rhodobacteraceae	Roseovarius	EL119		MF461366	Keller-Costa et al., 2017 [27]	Eunicella labiata (gorgonian)	18ºC	Marine agar 1:2 diluted	AGTCGAGCGCGCCCTTCGGGGTGAGCGGCGGACGGGTTAGTAACGCGTGGGAATGTACCCTTCTCTACGGAATAGCCTTTGGAAACGAAGAGTAATACCGTATACGCCCTTCGGGGGAAAGATTTATCGGAGAAGGATCAGCCCGCGTTAGATTAGATAGTTGGTGGGGTAATGGCCTACCAAGTCTACGATCTATAGCTGGTTTTAGAGGATGATCAGCAACACTGGGACTGAGACACGGCCCAGACTCCTACGGGAGGCAGCAGTGGGGAATCTTAGACAATGGGCGCAAGCCTGATCTAGCCATGCCGCGTGAGTGATGAAGGCCCTAGGGTCGTAAAGCTCTTTCGCCAGAGATGATAATGACAGTATCTGGTAAAGAAACCCCGGCTAACTCCG…	Roseovarius scapharcae (0.993)
Proteobacteria	Alphaproteobacteria	Rhodobacterales	Rhodobacteraceae	Roseovarius (99%)	EL120		MF461365	Keller-Costa et al., 2017 [27]	Eunicella labiata (gorgonian)	18ºC	Marine agar 1:2 diluted	TGCAAGTCGAGCGCGCCCTTCGGGGTGAGCGGCGGACGGGTTAGTAACGCGTGGGAATGTACCCTTCTCTACGGAATAGCCTTTGGAAACGAAGAGTAATACCGTATACGCCCTTCGGGGGAAAGATTTATCGGAGAAGGATCAGCCCGCGTTAGATTAGATAGTTGGTGGGGTAATGGCCTACCAAGTCTACGATCTATAGCTGGTTTTAGAGGATGATCAGCAACACTGGGACTGAGACACGGCCCAGACTCCTACGGGAGGCAGCAGTGGGGAATCTTAGACAATGGGCGCAAGCCTGATCTAGCCATGCCGCGTGAGTGATGAAGGCCTTAGGGTCGTAAAGCTCTTTCGCCAGAGATGATAATGACAGTATCTGGTAAAGAAACCCCGGCTAAC…	Roseovarius scapharcae (1)
Proteobacteria	Alphaproteobacteria	Rhodobacterales	Rhodobacteraceae	Ruegeria	EL121		MF461360	Keller-Costa et al., 2017 [27]	Eunicella labiata (gorgonian)	18ºC	Marine agar 1:2 diluted	TGCAAGTCGAGCGCACCTTCGGGTGAGCGGCGGACGGGTTAGTAACGCGTGGGAACATACCCTTTGGTACGGAATAGCCTCTGGAAACGGAGAGTAATACCGTATGAGCCCTTCGGGGGAAAGATTTATCGCCAAAGGATTGGCCCGCGTTAGATTAGGTAGTTGGTGGGGTAATGGCCTACCAAGCCTACGATCTATAGCTGGTTTTAGAGGATGATCAGCAACACTGGGACTGAGACACGGCCCAGACTCCTACGGGAGGCAGCAGTGGGGAATCTTGGACAATGGGGGCAACCCTGATCCAGCCATGCCGCGTGAGTGATGAAGGCCTTAGGGTCGTAAAGCTCTTTCGCCTGTGAAGATAATGACGGTAGCAGGTAAAGAAACCCCGGCTAACTC…	Ruegeria atlantica (0.972)
Proteobacteria	Alphaproteobacteria	Rhodobacterales	Rhodobacteraceae	Unclassified	EL122	Ruegeria	MF461390	Keller-Costa et al., 2017 [27]	Eunicella labiata (gorgonian)	18ºC	Marine agar 1:2 diluted	TCGAGCGCTCTCTTCGGAGGGAGCGGCGGACGGGTTAGTAACGCGTGGGAACGTACCCAGATCTAAGGAATAGCCACTGGAAACGGTGAGTAATACCTTATACGCCCTTCGGGGGAAAGATTTATCGGATTTGGATCGGCCCGCGTTAGATTAGATAGTTGGTGGGGTAACGGCCTACCAAGTCTACGATCTATAGCTGGTTTTAGAGGATGATCAGCAACACTGGGACTGAGACACGGCCCAGACTCCTACGGGAGGCAGCAGTGGGGAATCTTGGACAATGGGCGCAAGCCTGATCCAGCCATGCCGCGTGAGTGATGAAGGCCTTAGGGTCGTAAAGCTCTTTCGCCTGTGAAGATAATGACGGTAGCAGGTAAAGAAACCCCGGCTAACTCCGTG…	Ruegeria faecimaris (0.944)
Proteobacteria	Alphaproteobacteria	Rhizobiales	Stappiaceae	Roseibium	EL123	Labrenzia	MF461364	Keller-Costa et al., 2017 [27]	Eunicella labiata (gorgonian)	18ºC	Marine agar 1:2 diluted	CGAACGAACTCTTCGGAGTTAGTGGCAGACGGGTGAGTAACGCGTGGGAACCTACCTTTAGGTACGGAACAACAGTTGGAAACGACTGCTAATACCGTATGAGCCCTATGGGGGAAAGATTTATCGCCTAAGGATGGGCCCGCGTTGGATTAGCTAGTTGGTGGGGTAAAGGCCTACCAAGGCGACGATCCATAGCTGGTCTGAGAGGATGATCAGCCACACTGGGACTGAGACACGGCCCAGACTCCTACGGGAGGCAGCAGTGGGGAATATTGGACAATGGGGGCAACCCTGATCCAGCCATGCCGCGTGAGTGATGAAGGCCCTAGGGTTGTAAAGCTCTTTCAGCGAGGAGGATAATGACGTTACTCGCAGAAGAAGCCCCGGCTAACTTCGTGC…	Roseibium marinum (0.95)
Proteobacteria	Alphaproteobacteria	Rhodobacterales	Rhodobacteraceae	Ruegeria	EL124		MF461360	Keller-Costa et al., 2017 [27]	Eunicella labiata (gorgonian)	18ºC	Marine agar 1:2 diluted	TGCAGTCGAGCGCACCTTCGGGTGAGCGGCGGACGGGTTAGTAACGCGTGGGAACATACCCTTTGGTACGGAATAGCCTCTGGAAACGGAGAGTAATACCGTATGAGCCCTTCGGGGGAAAGATTTATCGCCAAAGGATTGGCCCGCGTTAGATTAGGTAGTTGGTGGGGTAATGGCCTACCAAGCCTACGATCTATAGCTGGTTTTAGAGGATGATCAGCAACACTGGGACTGAGACACGGCCCAGACTCCTACGGGAGGCAGCAGTGGGGAATCTTGGACAATGGGGGCAACCCTGATCCAGCCATGCCGCGTGAGTGATGAAGGCCTTAGGGTCGTAAAGCTCTTTCGCCTGTGAAGATAATGACGGTAGCAGGTAAAGAAACCCCGGCTAACTCC…	Ruegeria atlantica (0.965)
Proteobacteria	Alphaproteobacteria	Rhodobacterales	Rhodobacteraceae	Ruegeria	EL125		MF461361	Keller-Costa et al., 2017 [27]	Eunicella labiata (gorgonian)	18ºC	Marine agar 1:2 diluted	CGAGCGCGCCTTTCGGGGTGAGCGGCGGACGGGTTAGTAACGCGTGGGAATATACCCTTTGGTACGGAATAGCCTCTGGAAACGGAGAGTAATACCGTATGAGCCCTTCGGGGGAAAGATTTATCGCCAAAGGATTAGCCCGCGTTAGATTAGGTAGTTGGTGGGGTAATGGCCTACCAAGCCTACGATCTATAGCTGGTTTTAGAGGATGATCAGCAACACTGGGACTGAGACACGGCCCAGACTCCTACGGGAGGCAGCAGTGGGGAATCTTGGACAATGGGGGCAACCCTGATCCAGCCATGCCGCGTGAGTGATGAAGGCCTTAGGGTCGTAAAGCTCTTTCGCCTGTGAAGATAATGACGGTAGCAGGTAAAGAAACCCCGGCTAACTCCGTGC…	Ruegeria meonggei (0.908)
Proteobacteria	Alphaproteobacteria	Rhizobiales	Stappiaceae	Roseibium	EL126	Labrenzia	MF461364	Keller-Costa et al., 2017 [27]	Eunicella labiata (gorgonian)	18ºC	Marine agar 1:2 diluted	TGCAGTCGAACGAACTCTTCGGAGTTAGTGGCAGACGGGTGAGTAACGCGTGGGAACCTACCTTTAGGTACGGAACAACAGTTGGAAACGACTGCTAATACCGTATGAGCCCTATGGGGGAAAGATTTATCGCCTAAGGATGGGCCCGCGTTGGATTAGCTAGTTGGTGGGGTAAAGGCCTACCAAGGCGACGATCCATAGCTGGTCTGAGAGGATGATCAGCCACACTGGGACTGAGACACGGCCCAGACTCCTACGGGAGGCAGCAGTGGGGAATATTGGACAATGGGGGCAACCCTGATCCAGCCATGCCGCGTGAGTGATGAAGGCCCTAGGGTTGTAAAGCTCTTTCAGCGAGGAGGATAATGACGTTACTCGCAGAAGAAGCCCCGGCTAACT…	Roseibium marinum (0.939)
Proteobacteria	Alphaproteobacteria	Rhodobacterales	Rhodobacteraceae	Ruegeria (99%)	EL127		MF461361	Keller-Costa et al., 2017 [27]	Eunicella labiata (gorgonian)	18ºC	Marine agar 1:2 diluted	GGATTAGCCCGCGTTAGATTAGGTAGTTGGTGGGGTAATGGCCTACCAAGCCTACGATCTATAGCTGGTTTTAGAGGATGATCAGCAACACTGGGACTGAGACACGGCCCAGACTCCTACGGGAGGCAGCAGTGGGGAATCTTGGACAATGGGGGCAACCCTGATCCAGCCATGCCGCGTGAGTGATGAAGGCCTTAGGGTCGTAAAGCTCTTTCGCCTGTGAAGATAATGACGGTAGCAGGTAAAGAAACCCCGGCTAACTCCGTGCCAGCAGCCGCGGTAATACGGAGGGGGTTAGCGTTGTTCGGAATTACTGGGCGTAAAGCGCACGTAGGCGGACTGGAAAGTTGGGGGTGAAATCCCAgGGCTCAACCCTGGAACTGCCTCCAAAACTATCAG…	Ruegeria atlantica (0.915)
Proteobacteria	Alphaproteobacteria	Rhodobacterales	Rhodobacteraceae	Ruegeria	EL128		MF461359	Keller-Costa et al., 2017 [27]	Eunicella labiata (gorgonian)	18ºC	Marine agar 1:2 diluted	AGTCGAGCGCACCTTTCGGGGTGAGCGGCGGACGGGTTAGTAACGCGTGGGAATATACCCTTTGGTACGGAATAGCCTCTGGAAACGGAGAGTAATACCGTATGAGCCCTTCGGGGGAAAGATTTATCGCCAAAGGATTAGCCCGCGTTAGATTAGGTAGTTGGTGGGGTAATGGCCTACCAAGCCTACGATCTATAGCTGGTTTTAGAGGATGATCAGCAACACTGGGACTGAGACACGGCCCAGACTCCTACGGGAGGCAGCAGTGGGGAATCTTGGACAATGGGCGCAAGCCTGATCCAGCCATGCCGCGTGAGTGATGAAGGCCTTAGGGTCGTAAAGCTCTTTCGCCTGTGAAGATAATGACGGTAGCAGGTAAAGAAACCCCGGCTAACTCCG…	Ruegeria meonggei (0.992)
Proteobacteria	Alphaproteobacteria	Rhodobacterales	Rhodobacteraceae	Unclassified	EL129		MF461394	Keller-Costa et al., 2017 [27]	Eunicella labiata (gorgonian)	18ºC	Marine agar 1:2 diluted	TCGAGCGCACCTTCGGGTGAGCGGCGGACGGGTTAGTAACGCGTGGGAACATACCCTTCTCTAAGGAATAGCCACTGGAAACGGTGAGTAATACCTTATACGCCCTTCGGGGGAAAGATTTATCGGAGATGGATTGGCCCGCGTTAGATTAGATAGTTGGTGGGGTAACGGCCTACCAAGTCTACGATCTATAGCTGGTTTTAGAGGATGATCAGCAACACTGGGACTGAGACACGGCCCAGACTCCTACGGGAGGCAGCAGTGGGGAATCTTAGACAATGGGCGCAAGCCTGATCTAGCGATGCCGCGTGTGTGATGAAGGTCTTAGGATCGTAAAGCACTTTCACCAGGGATGATAATGACAGTACCTGGAAAAGAAACCCCGGCTAACTCCGTGCC…	Sulfitobacter delicatus (0.881)
Proteobacteria	Alphaproteobacteria	Rhodobacterales	Rhodobacteraceae	Ruegeria	EL130		MF461361	Keller-Costa et al., 2017 [27]	Eunicella labiata (gorgonian)	18ºC	Marine agar 1:2 diluted	TGCAAGTCGAGCGCGCCTTTCGGGGTGAGCGGCGGACGGGTTAGTAACGCGTGGGAATATACCCTTTGGTACGGAATAGCCTCTGGAAACGGAGAGTAATACCGTATGAGCCCTTCGGGGGAAAGATTTATCGCCAAAGGATTAGCCCGCGTTAGATTAGGTAGTTGGTGGGGTAATGGCCTACCAAGCCTACGATCTATAGCTGGTTTTAGAGGATGATCAGCAACACTGGGACTGAGACACGGCCCAGACTCCTACGGGAGGCAGCAGTGGGGAATCTTGGACAATGGGGGCAACCCTGATCCAGCCATGCCGCGTGAGTGATGAAGGCCTTAGGGTCGTAAAGCTCTTTCGCCTGTGAAGATAATGACGGTAGCAGGTAAAGAAACCCCGGCTAAC…	Ruegeria atlantica (0.953)
Proteobacteria	Alphaproteobacteria	Rhodobacterales	Rhodobacteraceae	Ruegeria	EL131		MF461359	Keller-Costa et al., 2017 [27]	Eunicella labiata (gorgonian)	18ºC	Marine agar 1:2 diluted	TGCAAGTCGAGCGCACCTTTCGGGGTGAGCGGCGGACGGGTTAGTAACGCGTGGGAATATACCCTTTGGTACGGAATAGCCTCTGGAAACGGAGAGTAATACCGTATGAGCCCTTCGGGGGAAAGATTTATCGCCAAAGGATTAGCCCGCGTTAGATTAGGTAGTTGGTGGGGTAATGGCCTACCAAGCCTACGATCTATAGCTGGTTTTAGAGGATGATCAGCAACACTGGGACTGAGACACGGCCCAGACTCCTACGGGAGGCAGCAGTGGGGAATCTTGGACAATGGGCGCAAGCCTGATCCAGCCATGCCGCGTGAGTGATGAAGGCCTTAGGGTCGTAAAGCTCTTTCGCCTGTGAAGATAATGACGGTAGCAGGTAAAGAAACCCCGGCTAAC…	Ruegeria meonggei (1)
Proteobacteria	Alphaproteobacteria	Rhizobiales	Stappiaceae	Roseibium	EL132	Labrenzia	MF461364	Keller-Costa et al., 2017 [27]	Eunicella labiata (gorgonian)	18ºC	Marine agar 1:2 diluted	TGCAAGTCGAACGAACTCTTCGGAGTTAGTGGCAGACGGGTGAGTAACGCGTGGGAACCTACCTTTAGGTACGGAACAACAGTTGGAAACGACTGCTAATACCGTATGAGCCCTATGGGGGAAAGATTTATCGCCTAAGGATGGGCCCGCGTTGGATTAGCTAGTTGGTGGGGTAAAGGCCTACCAAGGCGACGATCCATAGCTGGTCTGAGAGGATGATCAGCCACACTGGGACTGAGACACGGCCCAGACTCCTACGGGAGGCAGCAGTGGGGAATATTGGACAATGGGGGCAACCCTGATCCAGCCATGCCGCGTGAGTGATGAAGGCCCTAGGGTTGTAAAGCTCTTTCAGCGAGGAGGATAATGACGTTACTCGCAGAAGAAGCCCCGGCTAAC…	Roseibium marinum (0.945)
Proteobacteria	Alphaproteobacteria	Rhodobacterales	Rhodobacteraceae	Ruegeria	EL133		MF461360	Keller-Costa et al., 2017 [27]	Eunicella labiata (gorgonian)	18ºC	Marine agar 1:2 diluted	TGCAAGTCGAGCGCACCTTCGGGTGAGCGGCGGACGGGTTAGTAACGCGTGGGAACATACCCTTTGGTACGGAATAGCCTCTGGAAACGGAGAGTAATACCGTATGAGCCCTTCGGGGGAAAGATTTATCGCCAAAGGATTGGCCCGCGTTAGATTAGGTAGTTGGTGGGGTAATGGCCTACCAAGCCTACGATCTATAGCTGGTTTTAGAGGATGATCAGCAACACTGGGACTGAGACACGGCCCAGACTCCTACGGGAGGCAGCAGTGGGGAATCTTGGACAATGGGGGCAACCCTGATCCAGCCATGCCGCGTGAGTGATGAAGGCCTTAGGGTCGTAAAGCTCTTTCGCCTGTGAAGATAATGACGGTAGCAGGTAAAGAAACCCCGGCTAACTC…	Ruegeria atlantica (0.974)
Proteobacteria	Alphaproteobacteria	Rhodobacterales	Rhodobacteraceae	Ruegeria	EL134		MF461360	Keller-Costa et al., 2017 [27]	Eunicella labiata (gorgonian)	18ºC	Marine agar 1:2 diluted	GTCGAGCGCACCTTCGGGTGAGCGGCGGACGGGTTAGTAACGCGTGGGAACATACCCTTTGGTACGGAATAGCCTCTGGAAACGGAGAGTAATACCGTATGAGCCCTTCGGGGGAAAGATTTATCGCCAAAGGATTGGCCCGCGTTAGATTAGGTAGTTGGTGGGGTAATGGCCTACCAAGCCTACGATCTATAGCTGGTTTTAGAGGATGATCAGCAACACTGGGACTGAGACACGGCCCAGACTCCTACGGGAGGCAGCAGTGGGGAATCTTGGACAATGGGGGCAACCCTGATCCAGCCATGCCGCGTGAGTGATGAAGGCCTTAGGGTCGTAAAGCTCTTTCGCCTGTGAAGATAATGACGGTAGCAGGTAAAGAAACCCCGGCTAACTCCGTGC…	Ruegeria atlantica (0.972)
Proteobacteria	Alphaproteobacteria	Rhodobacterales	Rhodobacteraceae	Ruegeria	EL135		MF461360	Keller-Costa et al., 2017 [27]	Eunicella labiata (gorgonian)	18ºC	Marine agar 1:2 diluted	CCTCTGGAAACGGAGAGTAATACCGTATGAGCCCTTCGGGGGAAAGATTTATCGCCAAAGGATTGGCCCGCGTTAGATTAGGTAGTTGGTGGGGTAATGGCCTACCAAGCCTACGATCTATAGCTGGTTTTAGAGGATGATCAGCAACACTGGGACTGAGACACGGCCCAGACTCCTACGGGAGGCAGCAGTGGGGAATCTTGGACAATGGGGGCAACCCTGATCCAGCCATGCCGCGTGAGTGATGAAGGCCTTAGGGTCGTAAAGCTCTTTCGCCTGTGAAGATAATGACGGTAGCAGGTAAAGAAACCCCGGCTAACTCCGTGCCAGCAGCCGCGGTAATACGGAGGGGGTTAGCGTTGTTCGGAATTACTGGGCGTAAAGCGCACGTAGGCGGAC…	Ruegeria atlantica (0.967)
Proteobacteria	Alphaproteobacteria	Rhodobacterales	Rhodobacteraceae	Ruegeria	EL136		MF461359	Keller-Costa et al., 2017 [27]	Eunicella labiata (gorgonian)	18ºC	Marine agar 1:2 diluted	AATAGCCTCTGGAAACGGAGAGTAATACCGGTGATGAGCCcTTCGGGGGAAAGATTTATCGCCAAAGGATTAGCCCGCGTTAGATTAGGTAGTTGGTGGGGTAATGGCCTACCAAGCCTACGATCTATAGCTGGTTTTAGAGGATGATCAGCAACACTGGGACTGAGACACGGCCCAGACTCCTACGGGAGGCAGCAGTGGGGAATCTTGGACAATGGGCGCAAGCCTGATCCAGCCATGCCGCGTGAGTGATGAAGGCCTTAGGGTCGTAAAGCTCTTTCGCCTGTGAAGATAATGACGGTAGCAGGTAAAGAAACCCCGGCTAACTCCGTGCCAGCAGCCGCGGTAATACGGAGGGGGTTAGCGTTGTTCGGAATTACTGGGCGTAAAGCGCACGTA…	Ruegeria meonggei (0.953)
Proteobacteria	Alphaproteobacteria	Rhodobacterales	Rhodobacteraceae	Ruegeria	EL137		MF461360	Keller-Costa et al., 2017 [27]	Eunicella labiata (gorgonian)	18ºC	Marine agar 1:2 diluted	TGCAAGTCGAGCGCACCTTCGGGTGAGCGGCGGACGGGTTAGTAACGCGTGGGAACATACCCTTTGGTACGGAATAGCCTCTGGAAACGGAGAGTAATACCGTATGAGCCCTTCGGGGGAAAGATTTATCGCCAAAGGATTGGCCCGCGTTAGATTAGGTAGTTGGTGGGGTAATGGCCTACCAAGCCTACGATCTATAGCTGGTTTTAGAGGATGATCAGCAACACTGGGACTGAGACACGGCCCAGACTCCTACGGGAGGCAGCAGTGGGGAATCTTGGACAATGGGGGCAACCCTGATCCAGCCATGCCGCGTGAGTGATGAAGGCCTTAGGGTCGTAAAGCTCTTTCGCCTGTGAAGATAATGACGGTAGCAGGTAAAGAAACCCCGGCTAACTC…	Ruegeria atlantica (0.977)
Proteobacteria	Alphaproteobacteria	Sphingomonadales	Sphingomonadaceae	Sphingorhabdus	EL138		MF461368	Keller-Costa et al., 2017 [27]	Eunicella labiata (gorgonian)	18ºC	Marine agar 1:2 diluted	ACGAGATCTTCGGATCTAGTGGCGCACGGGTGCGTAACGCGTGGGGATCTACCAAAGGGTACGGAATAACTCAGAGAAATTTGTGCTAATACCGTATAATGTCGCAAGACCAAAGATTTATCGCCCTTTGATGAACCCGCGTAAGATTAGCTTGTTGGTGAGGTAAAGGCTCACCAAGGCGACGATCTTTAGCTGGTCTGAGAGGATGATCAGCCACACTGGGACTGAGACACGGCCCAGACTCCTACGGGAGGCAGCAGTGGGGAATATTGGACAATGGGGGAAACCCTGATCCAGCAATGCCGCGTGAGTGATGAAGGCCTTAGGGTCGTAAAGCTCTTTTACTAGGGATGATAATGACAGTACCTAGAGAATAAGCTCCGGCTAACTCCGTGCCAG…	Sphingorhabdus litoris (0.973)
Proteobacteria	Alphaproteobacteria	Rhodobacterales	Rhodobacteraceae	Ruegeria	EL139		MF461361	Keller-Costa et al., 2017 [27]	Eunicella labiata (gorgonian)	18ºC	Marine agar 1:2 diluted	TGCAAGTCGAGCGCGCCTTTCGGGGTGAGCGGCGGACGGGTTAGTAACGCGTGGGAATATACCCTTTGGTACGGAATAGCCTCTGGAAACGGAGAGTAATACCGTATGAGCCCTTCGGGGGAAAGATTTATCGCCAAAGGATTAGCCCGCGTTAGATTAGGTAGTTGGTGGGGTAATGGCCTACCAAGCCTACGATCTATAGCTGGTTTTAGAGGATGATCAGCAACACTGGGACTGAGACACGGCCCAGACTCCTACGGGAGGCAGCAGTGGGGAATCTTGGACAATGGGGGCAACCCTGATCCAGCCATGCCGCGTGAGTGATGAAGGCCTTAGGGTCGTAAAGCTCTTTCGCCTGTGAAGATAATGACGGTAGCAGGTAAAGAAACCCCGGCTAAC…	Ruegeria atlantica (0.953)
Proteobacteria	Alphaproteobacteria	Rhizobiales	Stappiaceae	Roseibium	EL140	Labrenzia	MF461364	Keller-Costa et al., 2017 [27]	Eunicella labiata (gorgonian)	18ºC	Marine agar 1:2 diluted	TGCAAGTCGAACGAACTCTTCGGAGTTAGTGGCAGACGGGTGAGTAACGCGTGGGAACCTACCTTTAGGTACGGAACAACAGTTGGAAACGACTGCTAATACCGTATGAGCCCTATGGGGGAAAGATTTATCGCCTAAGGATGGGCCCGCGTTGGATTAGCTAGTTGGTGGGGTAAAGGCCTACCAAGGCGACGATCCATAGCTGGTCTGAGAGGATGATCAGCCACACTGGGACTGAGACACGGCCCAGACTCCTACGGGAGGCAGCAGTGGGGAATATTGGACAATGGGGGCAACCCTGATCCAGCCATGCCGCGTGAGTGATGAAGGCCCTAGGGTTGTAAAGCTCTTTCAGCGAGGAGGATAATGACGTTACTCGCAGAAGAAGCCCCGGCTAAC…	Roseibium marinum (0.946)
Proteobacteria	Gammaproteobacteria	Vibrionales	Vibrionaceae	Enterovibrio	EL141		MF461374	Keller-Costa et al., 2017 [27]	Eunicella labiata (gorgonian)	18ºC	Marine agar 1:2 diluted	TCGAGCGGCAGCGACAACAAAGATTCTTCGGATGATTTGTTGGGCGGCGAGCGGAGGACGGGTGAGTAATGGCTGGGAACCTGCCCTGACGTGGGGGATAACAGTTGGAAACGACTGATAATACCGCATGATGTCTTCGGACCAAAGAGGAGGACCTTCGGGCTTCTCGCGTCGGGATGGGCCCAGTTGGGATTAGCTAGTTGGTGAGGTAATGGCTCACCAAGGCGACGATCCCTAGCTGGTTTGAGAGGATGATCAGCCACACTGGAACTGAGACACGGTCCAGACTCCTACGGGAGGCAGCAGTGGGGAATATTGCACAATGGGCGCAAGCCTGATGCAGCCATGCCGCGTGTGTGAAGAAGGCCTTCGGGTTGTAAAGCACTTTCAGCAGTGAGG…	Enterovibrio norvegicus (0.93)
Proteobacteria	Alphaproteobacteria	Rhizobiales	Stappiaceae	Roseibium	EL142	Labrenzia	MF461364	Keller-Costa et al., 2017 [27]	Eunicella labiata (gorgonian)	18ºC	Marine agar 1:2 diluted	TGCAAGTCGAACGAACTCTTCGGAGTTAGTGGCAGACGGGTGAGTAACGCGTGGGAACCTACCTTTAGGTACGGAACAACAGTTGGAAACGACTGCTAATACCGTATGAGCCCTATGGGGGAAAGATTTATCGCCTAAGGATGGGCCCGCGTTGGATTAGCTAGTTGGTGGGGTAAAGGCCTACCAAGGCGACGATCCATAGCTGGTCTGAGAGGATGATCAGCCACACTGGGACTGAGACACGGCCCAGACTCCTACGGGAGGCAGCAGTGGGGAATATTGGACAATGGGGGCAACCCTGATCCAGCCATGCCGCGTGAGTGATGAAGGCCCTAGGGTTGTAAAGCTCTTTCAGCGAGGAGGATAATGACGTTACTCGCAGAAGAAGCCCCGGCTAAC…	Roseibium aggregatum (0.944)
Proteobacteria	Alphaproteobacteria	Rhizobiales	Stappiaceae	Roseibium	EL143	Labrenzia	MF461364	Keller-Costa et al., 2017 [27]	Eunicella labiata (gorgonian)	18ºC	Marine agar 1:2 diluted	TGCAAGTCGAACGAACTCTTCGGAGTTAGTGGCAGACGGGTGAGTAACGCGTGGGAACCTACCTTTAGGTACGGAACAACAGTTGGAAACGACTGCTAATACCGTATGAGCCCTATGGGGGAAAGATTTATCGCCTAAGGATGGGCCCGCGTTGGATTAGCTAGTTGGTGGGGTAAAGGCCTACCAAGGCGACGATCCATAGCTGGTCTGAGAGGATGATCAGCCACACTGGGACTGAGACACGGCCCAGACTCCTACGGGAGGCAGCAGTGGGGAATATTGGACAATGGGGGCAACCCTGATCCAGCCATGCCGCGTGAGTGATGAAGGCCCTAGGGTTGTAAAGCTCTTTCAGCGAGGAGGATAATGACGTTACTCGCAGAAGAAGCCCCGGCTAAC…	Roseibium marinum (0.945)
Proteobacteria	Alphaproteobacteria	Rhodobacterales	Rhodobacteraceae	Roseovarius	EL144		MF461365	Keller-Costa et al., 2017 [27]	Eunicella labiata (gorgonian)	18ºC	Marine agar 1:2 diluted	TGCAAGTCGAGCGCGCCCTTCGGGGTGAGCGGCGGACGGGTTAGTAACGCGTGGGAAAGTAACCTTCTCTACGGAATAGCCTTTGGAAACGAAGAGTAATACCGTATACGCCCTTCGGGGGAAAGATTTATCGGAGAAGGATCAGCCCGCGTTAGATTAGATAGTTGGTGGGGTAATGGCCTACCAAGTCTACGATCTATAGCTGGTTTTAGAGGATGATCAGCAACACTGGGACTGAGACACGGCCCAGACTCCTACGGGAGGCAGCAGTGGGGAATCTTAGACAATGGGCGCAAGCCTGATCTAGCCATGCCGCGTGAGTGATGAAGGCCTTAGGGTCGTAAAGCTCTTTCGCCAGAGATGATAATGACAGTATCTGGTAAAGAAACCCCGGCTAAC…	Roseovarius scapharcae (0.972)
Proteobacteria	Alphaproteobacteria	Rhodobacterales	Rhodobacteraceae	Roseovarius	EL145		MF461365	Keller-Costa et al., 2017 [27]	Eunicella labiata (gorgonian)	18ºC	Marine agar 1:2 diluted	GGGTAATGGCCTACCAAGTCTACGATCTATAGCTGGTTTTAGAGGATGATCAGCAACACTGGGACTGAGACACGGCCCAGACTCCTACGGGAGGCAGCAGTGGGGAATCTTAGACAATGGGCGCAAGCCTGATCTAGCCATGCCGCGTGAGTGATGAAGGCCTTAGGGTCGTAAAGCTCTTTCGCCAGAGATGATAATGACAGTATCTGGTAAAGAAACCCCGGCTAACTCCGTGCCAGCAGCCGCGGTAATACGGAGGGGGTTAGCGTTGTTCGGAATTACTGGGCGTAAAGCGCGCGTAGGCGGACCAGAAAGTTGGGGGTGAAATCCCGGGGCTCAACCCCGGAACTGCCTCCAAAACTCCTGATCTAGAGTTCGAGAGAGGTGAGTGGAACTCCG…	Roseovarius scapharcae (1)
Proteobacteria	Alphaproteobacteria	Sphingomonadales	Sphingomonadaceae	Sphingorhabdus	EL157		MF461368	Keller-Costa et al., 2017 [27]	Eunicella labiata (gorgonian)	18ºC	Marine agar 1:2 diluted	TGCAAGTCGAACGAGATCTTCGGATCTAGTGGCGCACGGGTGCGTAACGCGTGGGGATCTACCAAGGGGTACGGAATAACTCAGAGAAATTTGTGCTAATACCGTATAATGTCGCAAGACCAAAGATTTATCGCCCTTTGATGAACCCGCGTAAGATTAGCTTGTTGGTGAGGTAAAGGCTCACCAAGGCGACGATCTTTAGCTGGTCTGAGAGGATGATCAGCCACACTGGGACTGAGACACGGCCCAGACTCCTACGGGAGGCAGCAGTGGGGAATATTGGACAATGGGGGAAACCCTGATCCAGCAATGCCGCGTGAGTGATGAAGGCCTTAGGGTCGTAAAGCTCTTTTACTAGGGATGATAATGACAGTACCTAGAGAATAAGCTCCGGCTAAC…	Sphingorhabdus litoris (0.98)
Proteobacteria	Alphaproteobacteria	Rhizobiales	Stappiaceae	Roseibium	EL158		MF461364	Keller-Costa et al., 2017 [27]	Eunicella labiata (gorgonian)	18ºC	Marine agar 1:2 diluted	TCTTCGGAGTTAGTGGCAGACGGGTGAGTAACGCGTGGGAACCTACCTTTAGGTACGGAACAACAGTTGGAAACGACTGCTAATACCGTATGAGCCCTATGGGGGAAAGATTTATCGCCTAAGGATGGGCCCGCGTTGGATTAGCTAGTTGGTGGGGTAAAGGCCTACCAAGGCGACGATCCATAGCTGGTCTGAGAGGATGATCAGCCACACTGGGACTGAGACACGGCCCAGACTCCTACGGGAGGCAGCAGTGGGGAATATTGGACAATGGGGGCAACCCTGATCCAGCCATGCCGCGTGAGTGATGAAGGCCCTAGGGTTGTAAAGCTCTTTCAGCGAGGAGGATAATGACGTTACTCGCAGAAGAAGCCCCGGCTAACTTCGTGCCAGCAGCCG…	Roseibium marinum (0.93)
Proteobacteria	Alphaproteobacteria	Rhizobiales	Stappiaceae	Roseibium	EL159	Labrenzia	MF461364	Keller-Costa et al., 2017 [27]	Eunicella labiata (gorgonian)	18ºC	Marine agar 1:2 diluted	TGCAAGTCGAACGAACTCTTCGGAGTTAGTGGCAGACGGGTGAGTAACGCGTGGGAACCTACCTTTAGGTACGGAACAACAGTTGGAAACGACTGCTAATACCGTATGAGCCCTATGGGGGAAAGATTTATCGCCTAAGGATGGGCCCGCGTTGGATTAGCTAGTTGGTGGGGTAAAGGCCTACCAAGGCGACGATCCATAGCTGGTCTGAGAGGATGATCAGCCACACTGGGACTGAGACACGGCCCAGACTCCTACGGGAGGCAGCAGTGGGGAATATTGGACAATGGGGGCAACCCTGATCCAGCCATGCCGCGTGAGTGATGAAGGCCCTAGGGTTGTAAAGCTCTTTCAGCGAGGAGGATAATGACGTTACTCGCAGAAGAAGCCCCGGCTAAC…	Roseibium aggregatum (0.945)
Proteobacteria	Alphaproteobacteria	Rhizobiales	Stappiaceae	Roseibium	EL160	Labrenzia	MF461364	Keller-Costa et al., 2017 [27]	Eunicella labiata (gorgonian)	18ºC	Marine agar 1:2 diluted	TGCAAGTCGAACGAACTCTTCGGAGTTAGTGGCAGACGGGTGAGTAACGCGTGGGAACCTACCTTTAGGTACGGAACAACAGTTGGAAACGACTGCTAATACCGTATGAGCCCTATGGGGGAAAGATTTATCGCCTAAGGATGGGCCCGCGTTGGATTAGCTAGTTGGTGGGGTAAAGGCCTACCAAGGCGACGATCCATAGCTGGTCTGAGAGGATGATCAGCCACACTGGGACTGAGACACGGCCCAGACTCCTACGGGAGGCAGCAGTGGGGAATATTGGACAATGGGGGCAACCCTGATCCAGCCATGCCGCGTGAGTGATGAAGGCCCTAGGGTTGTAAAGCTCTTTCAGCGAGGAGGATAATGACGTTACTCGCAGAAGAAGCCCCGGCTAAC…	Roseibium marinum (0.94)
Proteobacteria	Alphaproteobacteria	Rhizobiales	Stappiaceae	Roseibium	EL162	Labrenzia	MF461364	Keller-Costa et al., 2017 [27]	Eunicella labiata (gorgonian)	18ºC	Marine agar 1:2 diluted	AACGAACTCTTCGGAGTTAGTGGCAGACGGGTGAGTAACGCGTGGGAACCTACCTTTAGGTACGGAACAACAGTTGGAAACGACTGCTAATACCGTATGAGCCCTATGGGGGAAAGATTTATCGCCTAAGGATGGGCCCGCGTTGGATTAGCTAGTTGGTGGGGTAAAGGCCTACCAAGGCGACGATCCATAGCTGGTCTGAGAGGATGATCAGCCACACTGGGACTGAGACACGGCCCAGACTCCTACGGGAGGCAGCAGTGGGGAATATTGGACAATGGGGGCAACCCTGATCCAGCCATGCCGCGTGAGTGATGAAGGCCCTAGGGTTGTAAAGCTCTTTCAGCGAGGAGGATAATGACGTTACTCGCAGAAGAAGCCCCGGCTAACTTCGTGCCA…	Roseibium marinum (0.947)
Proteobacteria	Alphaproteobacteria	Sphingomonadales	Sphingomonadaceae	Sphingorhabdus	EL163		MF461369	Keller-Costa et al., 2017 [27]	Eunicella labiata (gorgonian)	18ºC	Marine agar 1:2 diluted	AAGTCGAACGAGATCTTCGGATCTAGTGGCGCACGGGTGCGTAACGCGTGGGGATCTACCAAAGGGTACGGAATAACTCAGAGAAATTTGTGCTAATACCGTATAATGTCGCAAGACCAAAGATTTATCGCCCTTTGATGAACCCGCGTAAGATTAGCTTGTTGGTGAGGTAAAGGCTCACCAAGGCTACGATCTTTAGCTGGTCTGAGAGGATGATCAGCCACACTGGGACTGAGACACGGCCCAGACTCCTACGGGAGGCAGCAGTGGGGAATATTGGACAATGGGGGAAACCCTGATCCAGCAATGCCGCGTGAGTGATGAAGGCCTTAGGGTCGTAAAGCTCTTTTACTAGGGATGATAATGACAGTACCTAGAGAATAAGCTCCGGCTAACTCC…	Sphingorhabdus litoris (0.965)
Firmicutes	Bacilli	Bacillales	Bacillaceae	Bacillus	EL164		MF461388	Keller-Costa et al., 2017 [27]	Eunicella labiata (gorgonian)	18ºC	Marine agar 1:2 diluted	TGCAAGTCGAGCGGACTGATGGGAGCTTGCTCCCTGAAGTCAGCGGCGGACGGGTGAGTAACACGTGGGTAACCTGCCTGTAAGACTGGGATAACTCCGGGAAACCGGGGCTAATACCGGATAGTTCTTTTCCTCGCATGAGGAAAAGTGGAAAGATGGCTTCGGCTATCACTTACAGATGGACCCGCGGCGCATTAGCTAGTTGGTGAGGTAACGGCTCACCAAGGCAACGATGCGTAGCCGACCTGAGAGGGTGATCGGCCACACTGGGACTGAGACACGGCCCAGACTCCTACGGGAGGCAGCAGTAGGGAATCTTCCGCAATGGACGAAAGTCTGACGGAGCAACGCCGCGTGAGTGATGAAGGTTTTCGGATCGTAAAGCTCTGTTGTTAGGGA…	Bacillus pakistanensis (0.921)
Proteobacteria	Alphaproteobacteria	Rhodobacterales	Rhodobacteraceae	Ruegeria (99%)	EL166		MF461358	Keller-Costa et al., 2017 [27]	Eunicella labiata (gorgonian)	18ºC	Marine agar 1:2 diluted	TCGAGCGCTCTCTTCGGAGGGAGCGGCGGACGGGTTAGTAACGCGTGGGAACGTACCCAGATCTAAGGAATAGCCACTGGAAACGGTGAGTAATACCTTATACGCCCTTCGGGGGAAAGATTTATCGGATTTGGATCGGCCCGCGTTAGATTAGATAGTTGGTGGGGTAACGGCCTACCAAGTCTACGATCTATAGCTGGTTTTAGAGGATGATCAGCAACACTGGGACTGAGACACGGCCCAGACTCCTACGGGAGGCAGCAGTGGGGAATCTTGGACAATGGGGGCAACCCTGATCCAGCCATGCCGCGTGAGTGATGAAGGCCTTAGGGTCGTAAAGCTCTTTCGCCTGTGAAGATAATGACGGTAGCAGGTAAAGAAACCCCGGCTAACTCCGTG…	Ruegeria faecimaris (0.932)
Proteobacteria	Alphaproteobacteria	Rhizobiales	Stappiaceae	Roseibium	EL168	Labrenzia	MF461364	Keller-Costa et al., 2017 [27]	Eunicella labiata (gorgonian)	18ºC	Marine agar 1:2 diluted	AACTCTTCGGAGTTAGTGGCAGACGGGTGAGTAACGCGTGGGAACCTACCTTTAGGTACGGAACAACAGTTGGAAACGACTGCTAATACCGTATGAGCCCTATGGGGGAAAGATTTATCGCCTAAGGATGGGCCCGCGTTGGATTAGCTAGTTGGTGGGGTAAAGGCCTACCAAGGCGACGATCCATAGCTGGTCTGAGAGGATGATCAGCCACACTGGGACTGAGACACGGCCCAGACTCCTACGGGAGGCAGCAGTGGGGAATATTGGACAATGGGGGCAACCCTGATCCAGCCATGCCGCGTGAGTGATGAAGGCCCTAGGGTTGTAAAGCTCTTTCAGCGAGGAGGATAATGACGTTACTCGCAGAAGAAGCCCCGGCTAACTTCGTGCCAGCAG…	Roseibium marinum (0.935)
Proteobacteria	Alphaproteobacteria	Rhizobiales	Stappiaceae	Roseibium	EL169	Labrenzia	MF461364	Keller-Costa et al., 2017 [27]	Eunicella labiata (gorgonian)	18ºC	Marine agar 1:2 diluted	AACGAACTCTTCGGAGTTAGTGGCAGACGGGTGAGTAACGCGTGGGAACCTACCTTTAGGTACGGAACAACAGTTGGAAACGACTGCTAATACCGTATGAGCCCTATGGGGGAAAGATTTATCGCCTAAGGATGGGCCCGCGTTGGATTAGCTAGTTGGTGGGGTAAAGGCCTACCAAGGCGACGATCCATAGCTGGTCTGAGAGGATGATCAGCCACACTGGGACTGAGACACGGCCCAGACTCCTACGGGAGGCAGCAGTGGGGAATATTGGACAATGGGGGCAACCCTGATCCAGCCATGCCGCGTGAGTGATGAAGGCCCTAGGGTTGTAAAGCTCTTTCAGCGAGGAGGATAATGACGTTACTCGCAGAAGAAGCCCCGGCTAACTTCGTGCCA…	Roseibium marinum (0.949)
Proteobacteria	Alphaproteobacteria	Sphingomonadales	Sphingomonadaceae	Sphingorhabdus	EL170		MF461368	Keller-Costa et al., 2017 [27]	Eunicella labiata (gorgonian)	18ºC	Marine agar 1:2 diluted	AGTCGAACGAGATCTTCGGATCTAGTGGCGCACGGGTGCGTAACGCGTGGGGATCTACCAAAGGGTACGGAATAACTCAGAGAAATTTGTGCTAATACCGTATAATGTCGCAAGACCAAAGATTTATCGCCCTTTGATGAACCCGCGTAAGATTAGCTTGTTGGTGAGGTAAAGGCTCACCAAGGCGACGATCTTTAGCTGGTCTGAGAGGATGATCAGCCACACTGGGACTGAGACACGGCCCAGACTCCTACGGGAGGCAGCAGTGGGGAATATTGGACAATGGGGGAAACCCTGATCCAGCAATGCCGCGTGAGTGATGAAGGCCTTAGGGTCGTAAAGCTCTTTTACTAGGGATGATAATGACAGTACCTAGAGAATAAGCTCCGGCTAACTCCG…	Sphingorhabdus litoris (0.968)
Proteobacteria	Alphaproteobacteria	Rhizobiales	Stappiaceae	Roseibium	EL171	Labrenzia	MF461364	Keller-Costa et al., 2017 [27]	Eunicella labiata (gorgonian)	18ºC	Marine agar 1:2 diluted	GAACGAACTCTTCGGAGTTAGTGGCAGACGGGTGAGTAACGCGTGGGAACCTACCTTTAGGTACGGAACAACAGTTGGAAACGACTGCTAATACCGTATGAGCCCTATGGGGGAAAGATTTATCGCCTAAGGATGGGCCCGCGTTGGATTAGCTAGTTGGTGGGGTAAAGGCCTACCAAGGCGACGATCCATAGCTGGTCTGAGAGGATGATCAGCCACACTGGGACTGAGACACGGCCCAGACTCCTACGGGAGGCAGCAGTGGGGAATATTGGACAATGGGGGCAACCCTGATCCAGCCATGCCGCGTGAGTGATGAAGGCCCTAGGGTTGTAAAGCTCTTTCAGCGAGGAGGATAATGACGTTACTCGCAGAAGAAGCCCCGGCTAACTTCGTGCC…	Roseibium marinum (0.948)
Proteobacteria	Alphaproteobacteria	Rhizobiales	Stappiaceae	Roseibium	EL172	Labrenzia	MF461364	Keller-Costa et al., 2017 [27]	Eunicella labiata (gorgonian)	18ºC	Marine agar 1:2 diluted	AAGTCGAACGAACTCTTCGGAGTTAGTGGCAGACGGGTGAGTAACGCGTGGGAACCTACCTTTAGGTACGGAACAACAGTTGGAAACGACTGCTAATACCGTATGAGCCCTATGGGGGAAAGATTTATCGCCTAAGGATGGGCCCGCGTTGGATTAGCTAGTTGGTGGGGTAAAGGCCTACCAAGGCGACGATCCATAGCTGGTCTGAGAGGATGATCAGCCACACTGGGACTGAGACACGGCCCAGACTCCTACGGGAGGCAGCAGTGGGGAATATTGGACAATGGGGGCAACCCTGATCCAGCCATGCCGCGTGAGTGATGAAGGCCCTAGGGTTGTAAAGCTCTTTCAGCGAGGAGGATAATGACGTTACTCGCAGAAGAAGCCCCGGCTAACTTC…	Roseibium marinum (0.942)
Proteobacteria	Alphaproteobacteria	Rhizobiales	Stappiaceae	Roseibium	EL173	Labrenzia	MF461364	Keller-Costa et al., 2017 [27]	Eunicella labiata (gorgonian)	18ºC	Marine agar 1:2 diluted	AAGTCGAACGAACTCTTCGGAGTTAGTGGCAGACGGGTGAGTAACGCGTGGGAACCTACCTTTAGGTACGGAACAACAGTTGGAAACGACTGCTAATACCGTATGAGCCCTATGGGGGAAAGATTTATCGCCTAAGGATGGGCCCGCGTTGGATTAGCTAGTTGGTGGGGTAAAGGCCTACCAAGGCGACGATCCATAGCTGGTCTGAGAGGATGATCAGCCACACTGGGACTGAGACACGGCCCAGACTCCTACGGGAGGCAGCAGTGGGGAATATTGGACAATGGGGGCAACCCTGATCCAGCCATGCCGCGTGAGTGATGAAGGCCCTAGGGTTGTAAAGCTCTTTCAGCGAGGAGGATAATGACGTTACTCGCAGAAGAAGCCCCGGCTAACTTC…	Roseibium marinum (0.942)
Proteobacteria	Alphaproteobacteria	Sphingomonadales	Sphingomonadaceae	Sphingorhabdus	EL174		MF461368	Keller-Costa et al., 2017 [27]	Eunicella labiata (gorgonian)	18ºC	Marine agar 1:2 diluted	TCGAACGAGATCTTCGGATCTAGTGGCGCACGGGTGCGTAACGCGTGGGGATCTACCAAGGGGTACGGAATAACTCAGAGAAATTTGTGCTAATACCGTATAATGTCGCAAGACCAAAGATTTATCGCCCTTTGATGAACCCGCGTAAGATTAGCTTGTTGGTGAGGTAAAGGCTCACCAAGGCGACGATCTTTAGCTGGTCTGAGAGGATGATCAGCCACACTGGGACTGAGACACGGCCCAGACTCCTACGGGAGGCAGCAGTGGGGAATATTGGACAATGGGGGAAACCCTGATCCAGCAATGCCGCGTGAGTGATGAAGGCCTTAGGGTCGTAAAGCTCTTTTACTAGGGATGATAATGACAGTACCTAGAGAATAAGCTCCGGCTAACTCCGTG…	Sphingorhabdus litoris (0.979)
Proteobacteria	Alphaproteobacteria	Rhizobiales	Stappiaceae	Roseibium	EL175	Labrenzia	MF461364	Keller-Costa et al., 2017 [27]	Eunicella labiata (gorgonian)	18ºC	Marine agar 1:2 diluted	TCGAACGAACTCTTCGGAGTTAGTGGCAGACGGGTGAGTAACGCGTGGGAACCTACCTTTAGGTACGGAACAACAGTTGGAAACGACTGCTAATACCGTATGAGCCCTATGGGGGAAAGATTTATCGCCTAAGGATGGGCCCGCGTTGGATTAGCTAGTTGGTGGGGTAAAGGCCTACCAAGGCGACGATCCATAGCTGGTCTGAGAGGATGATCAGCCACACTGGGACTGAGACACGGCCCAGACTCCTACGGGAGGCAGCAGTGGGGAATATTGGACAATGGGGGCAACCCTGATCCAGCCATGCCGCGTGAGTGATGAAGGCCCTAGGGTTGTAAAGCTCTTTCAGCGAGGAGGATAATGACGTTACTCGCAGAAGAAGCCCCGGCTAACTTCGTG…	Roseibium marinum (0.949)
Proteobacteria	Alphaproteobacteria	Rhizobiales	Stappiaceae	Roseibium	EL176	Labrenzia	MF461364	Keller-Costa et al., 2017 [27]	Eunicella labiata (gorgonian)	18ºC	Marine agar 1:2 diluted	AGTGGCAGACGGGTGAGTAACGCGTGGGAACCTACCTTTAGGTACGGAACAACAGTTGGAAACGACTGCTAATACCGTATGAGCCCTATGGGGGAAAGATTTATCGCCTAAGGATGGGCCCGCGTTGGATTAGCTAGTTGGTGGGGTAAAGGCCTACCAAGGCGACGATCCATAGCTGGTCTGAGAGGATGATCAGCCACACTGGGACTGAGACACGGCCCAGACTCCTACGGGAGGCAGCAGTGGGGAATATTGGACAATGGGGGCAACCCTGATCCAGCCATGCCGCGTGAGTGATGAAGGCCCTAGGGTTGTAAAGCTCTTTCAGCGAGGAGGATAATGACGTTACTCGCAAAAGAAGCCCCGGCTAACTTCGTGCCAGCAGCCGCGGTAATACGA…	Roseibium marinum (0.93)
Proteobacteria	Alphaproteobacteria	Rhizobiales	Stappiaceae	Roseibium	EL177	Labrenzia	MF461364	Keller-Costa et al., 2017 [27]	Eunicella labiata (gorgonian)	18ºC	Marine agar 1:2 diluted	AACGAACTCTTCGGAGTTAGTGGCAGACGGGTGAGTAACGCGTGGGAACCTGCCTTTAGGTACGGAACAACAGTTGGAAACGACTGCTAATACCGTATGAGCCCTATGGGGGAAAGATTTATCGCCTAAGGATGGGCCCGCGTTGGATTAGCTAGTTGGTGGGGTAAAGGCCTACCAAGGCGACGATCCATAGCTGGTCTGAGAGGATGATCAGCCACACTGGGACTGAGACACGGCCCAGACTCCTACGGGAGGCAGCAGTGGGGAATATTGGACAATGGGGGCAACCCTGATCCAGCCATGCCGCGTGAGTGATGAAGGCCCTAGGGTTGTAAAGCTCTTTCAGCGAGGAGGATAATGACGTTACTCGCAGAAGAAGCCCCGGCTAACTTCGTGCCA…	Roseibium marinum (0.951)
Proteobacteria	Alphaproteobacteria	Rhodobacterales	Rhodobacteraceae	Roseovarius (99%)	EL178		MF461365	Keller-Costa et al., 2017 [27]	Eunicella labiata (gorgonian)	18ºC	Marine agar 1:2 diluted	AGTCGAGCGCGCCCTTCGGGGTGAGCGGCGGACGGGTTAGTAACGCGTGGGAATGTACCCTTCTCTACGGAATAGCCTTTGGAAACGAAGAGTAATACCGTATACGCCCTTCGGGGGAAAGATTTATCGGAGAAGGATCAGCCCGCGTTAGATTAGATAGTTGGTGGGGTAATGGCCTACCAAGTCTACGATCTATAGCTGGTTTTAGAGGATGATCAGCAACACTGGGACTGAGACACGGCCCAGACTCCTACGGGAGGCAGCAGTGGGGAATCTTAGACAATGGGCGCAAGCCTGATCTAGCCATGCCGCGTGAGTGATGAAGGCCTTAGGGTCGTAAAGCTCTTTCGCCAGAGATGATAATGACAGTATCTGGTAAAGAAACCCCGGCTAACTCCG…	Roseovarius scapharcae (0.994)
Proteobacteria	Alphaproteobacteria	Rhizobiales	Stappiaceae	Roseibium	EL179a	Labrenzia	MF461364	Keller-Costa et al., 2017 [27]	Eunicella labiata (gorgonian)	18ºC	Marine agar 1:2 diluted	GAACGAACTCTTCGGAGTTAGTGGCAGACGGGTGAGTAACGCGTGGGAACCTACCTTTAGGTACGGAACAACAGTTGGAAACGACTGCTAATACCGTATGAGCCCTATGGGGGAAAGATTTATCGCCTAAGGATGGGCCCGCGTTGGATTAGCTAGTTGGTGGGGTAAAGGCCTACCAAGGCGACGATCCATAGCTGGTCTGAGAGGATGATCAGCCACACTGGGACTGAGACACGGCCCAGACTCCTACGGGAGGCAGCAGTGGGGAATATTGGACAATGGGGGCAACCCTGATCCAGCCATGCCGCGTGAGTGATGAAGGCCCTAGGGTTGTAAAGCTCTTTCAGCGAGGAGGATAATGACGTTACTCGCAGAAGAAGCCCCGGCTAACTTCGTGCC…	Roseibium marinum (0.948)
Proteobacteria	Alphaproteobacteria	Rhodobacterales	Rhodobacteraceae	Roseovarius	EL179b		MF461367	Keller-Costa et al., 2017 [27]	Eunicella labiata (gorgonian)	18ºC	Marine agar 1:2 diluted	AGTCGAGCGCGCCCTTCGGGGTGAGCGGCGGACGGGTTAGTAACGCGTGGGAATGTACCCTTCTCTACGGAATAGCCTTTGGAAACGAAGAGTAATACCGTATACGCCCTTCGGGGGAAAGATTTATCGGAGAAGGATCAGCCCGCGTTAGATTAGATAGTTGGTGGGGTAACGGCCTACCAAGTCTACGATCTATAGCTGGTTTTAGAGGATGATCAGCAACACTGGGACTGAGACACGGCCCAGACTCCTACGGGAGGCAGCAGTGGGGAATCTTAGACAATGGGCGCAAGCCTGATCTAGCCATGCCGCGTGAGTGATGAAGGCCTTAGGGTCGTAAAGCTCTTTCGCCAGAGATGATAATGACAGTATCTGGTAAAGAAACCCCGGCTAACTCCG…	Roseovarius scapharcae (0.986)
Proteobacteria	Alphaproteobacteria	Rhizobiales	Stappiaceae	Roseibium	EL180	Labrenzia	MF461364	Keller-Costa et al., 2017 [27]	Eunicella labiata (gorgonian)	18ºC	Marine agar 1:2 diluted	AACGAACTCTTCGGAGTTAGTGGCAGACGGGTGAGTAACGCGTGGGAACCTACCTTTAGGTACGGAACAACAGTTGGAAACGACTGCTAATACCGTATGAGCCCTATGGGGGAAAGATTTATCGCCTAAGGATGGGCCCGCGTTGGATTAGCTAGTTGGTGGGGTAAAGGCCTACCAAGGCGACGATCCATAGCTGGTCTGAGAGGATGATCAGCCACACTGGGACTGAGACACGGCCCAGACTCCTACGGGAGGCAGCAGTGGGGAATATTGGACAATGGGGGCAACCCTGATCCAGCCATGCCGCGTGAGTGATGAAGGCCCTAGGGTTGTAAAGCTCTTTCAGCGAGGAGGATAATGACGTTACTCGCAGAAGAAGCCCCGGCTAACTTCGTGCCA…	Roseibium marinum (0.949)
Proteobacteria	Alphaproteobacteria	Sphingomonadales	Sphingomonadaceae	Sphingorhabdus	EL182		MF461368	Keller-Costa et al., 2017 [27]	Eunicella labiata (gorgonian)	18ºC	Marine agar 1:2 diluted	AGTCGAACGAGATCTTCGGATCTAGTGGCGCACGGGTGCGTAACGCGTGGGGATCTACCAAAGGGTACGGAATAACTCAGAGAAATTTGTGCTAATACCGTATAATGTCGCAAGACCAAAGATTTATCGCCCTTTGATGAACCCGCGTAAGATTAGCTTGTTGGTGAGGTAAAGGCTCACCAAGGCGACGATCTTTAGCTGGTCTGAGAGGATGATCAGCCACACTGGGACTGAGACACGGCCCAGACTCCTACGGGAGGCAGCAGTGGGGAATATTGGACAATGGGGGAAACCCTGATCCAGCAATGCCGCGTGAGTGATGAAGGCCTTAGGGTCGTAAAGCTCTTTTACTAGGGATGATAATGACAGTACCTAGAGAATAAGCTCCGGCTAACTCCG…	Sphingorhabdus litoris (0.973)
Proteobacteria	Alphaproteobacteria	Rhodobacterales	Rhodobacteraceae	Roseovarius	EL184		MF461365	Keller-Costa et al., 2017 [27]	Eunicella labiata (gorgonian)	18ºC	Marine agar 1:2 diluted	AGTCGAGCGCGCCCTTCGGGGTGAGCGGCGGACGGGTTAGTAACGCGTGGGAATGTACCCTTCTCTACGGAATAGCCTTTGGAAACGAAGAGTAATACCGTATACGCCCTTCGGGGGAAAGATTTATCGGAGAAGGATCAGCCCGCGTTAGATTAGATAGTTGGTGGGGTAATGGCCTACCAAGTCTACGATCTATAGCTGGTTTTAGAGGATGATCAGCAACACTGGGACTGAGACACGGCCCAGACTCCTACGGGAGGCAGCAGTGGGGAATCTTAGACAATGGGCGCAAGCCTGATCTAGCCATGCCGCGTGAGTGATGAAGGCCTTAGGGTCGTAAAGCTCTTTCGCCAGAGATGATAATGACAGTATCTGGTAAAGAAACCCCGGCTAACTCCG…	Roseovarius scapharcae (1)
Proteobacteria	Alphaproteobacteria	Rhodobacterales	Rhodobacteraceae	Ruegeria	EL188		MF461360	Keller-Costa et al., 2017 [27]	Eunicella labiata (gorgonian)	18ºC	Marine agar 1:2 diluted	AGTCGAGCGCACCTTCGGGTGAGCGGCGGACGGGTTAGTAACGCGTGGGAACATACCCTTTGGTACGGAATAGCCTCTGGAAACGGAGAGTAATACCGTATGAGCCCTTCGGGGGAAAGATTTATCGCCAAAGGATTGGCCCGCGTTAGATTAGGTAGTTGGTGGGGTAATGGCCTACCAAGCCTACGATCTATAGCTGGTTTTAGAGGATGATCAGCAACACTGGGACTGAGACACGGCCCAGACTCCTACGGGAGGCAGCAGTGGGGAATCTTGGACAATGGGGGCAACCCTGATCCAGCCATGCCGCGTGAGTGATGAAGGCCTTAGGGTCGTAAAGCTCTTTCGCCTGTGAAGATAATGACGGTAGCAGGTAAAGAAACCCCGGCTAACTCCGTG…	Ruegeria atlantica (0.978)
Proteobacteria	Alphaproteobacteria	Rhodobacterales	Rhodobacteraceae	Ruegeria	EL190		MF461360	Keller-Costa et al., 2017 [27]	Eunicella labiata (gorgonian)	18ºC	Marine agar 1:2 diluted	AGTCGAGCGCACCTTCGGGTGAGCGGCGGACGGGTTAGTAACGCGTGGGAACATACCCTTTGGTACGGAATAGCCTCTGGAAACGGAGAGTAATACCGTATGAGCCCTTCGGGGGAAAGATTTATCGCCAAAGGATTGGCCCGCGTTAGATTAGGTAGTTGGTGGGGTAATGGCCTACCAAGCCTACGATCTATAGCTGGTTTTAGAGGATGATCAGCAACACTGGGACTGAGACACGGCCCAGACTCCTACGGGAGGCAGCAGTGGGGAATCTTGGACAATGGGGGCAACCCTGATCCAGCCATGCCGCGTGAGTGATGAAGGCCTTAGGGTCGTAAAGCTCTTTCGCCTGTGAAGATAATGACGGTAGCAGGTAAAGAAACCCCGGCTAACTCCGTG…	Ruegeria atlantica (0.975)
Proteobacteria	Alphaproteobacteria	Rhodobacterales	Rhodobacteraceae	Roseovarius	EL191		MF461367	Keller-Costa et al., 2017 [27]	Eunicella labiata (gorgonian)	18ºC	Marine agar 1:2 diluted	AGTCGAGCGCGCCCTTCGGGGTGAGCGGCGGACGGGTTAGTAACGCGTGGGAATGTACCCTTCTCTACGGAATAGCCTTTGGAAACGAAGAGTAATACCGTATACGCCCTTCGGGGGAAAGATTTATCGGAGAAGGATCAGCCCGCGTTAGATTAGATAGTTGGTGGGGTAACGGCCTACCAAGTCTACGATCTATAGCTGGTTTTAGAGGATGATCAGCAACACTGGGACTGAGACACGGCCCAGACTCCTACGGGAGGCAGCAGTGGGGAATCTTAGACAATGGGCGCAAGCCTGATCTAGCCATGCCGCGTGAGTGATGAAGGCCTTAGGGTCGTAAAGCTCTTTCGCCAGAGATGATAATGACAGTATCTGGTAAAGAAACCCCGGCTAACTCCG…	Roseovarius scapharcae (0.986)
Proteobacteria	Alphaproteobacteria	Rhizobiales	Stappiaceae	Roseibium	EL192	Labrenzia	MF461364	Keller-Costa et al., 2017 [27]	Eunicella labiata (gorgonian)	18ºC	Marine agar 1:2 diluted	AGTCGAACGAACTCTTCGGAGTTAGTGGCAGACGGGTGAGTAACGCGTGGGAACCTACCTTTAGGTACGGAACAACAGTTGGAAACGACTGCTAATACCGTATGAGCCCTATGGGGGAAAGATTTATCGCCTAAGGATGGGCCCGCGTTGGATTAGCTAGTTGGTGGGGTAAAGGCCTACCAAGGCGACGATCCATAGCTGGTCTGAGAGGATGATCAGCCACACTGGGACTGAGACACGGCCCAGACTCCTACGGGAGGCAGCAGTGGGGAATATTGGACAATGGGGGCAACCCTGATCCAGCCATGCCGCGTGAGTGATGAAGGCCCTAGGGTTGTAAAGCTCTTTCAGCGAGGAGGATAATGACGTTACTCGCAGAAGAAGCCCCGGCTAACTTCG…	Roseibium marinum (0.946)
Proteobacteria	Alphaproteobacteria	Rhodobacterales	Rhodobacteraceae	Ruegeria	EL194		MF461360	Keller-Costa et al., 2017 [27]	Eunicella labiata (gorgonian)	18ºC	Marine agar 1:2 diluted	AGTCGAGCGCACCTTCGGGTGAGCGGCGGACGGGTTAGTAACGCGTGGGAACATACCCTTTGGTACGGAATAGCCTCTGGAAACGGAGAGTAATACCGTATGAGCCCTTCGGGGGAAAGATTTATCGCCAAAGGATTGGCCCGCGTTAGATTAGGTAGTTGGTGGGGTAATGGCCTACCAAGCCTACGATCTATAGCTGGTTTTAGAGGATGATCAGCAACACTGGGACTGAGACACGGCCCAGACTCCTACGGGAGGCAGCAGTGGGGAATCTTGGACAATGGGGGCAACCCTGATCCAGCCATGCCGCGTGAGTGATGAAGGCCTTAGGGTCGTAAAGCTCTTTCGCCTGTGAAGATAATGACGGTAGCAGGTAAAGAAACCCCGGCTAACTCCGTG…	Ruegeria atlantica (0.979)
Proteobacteria	Alphaproteobacteria	Rhizobiales	Stappiaceae	Roseibium	EL195		MF461364	Keller-Costa et al., 2017 [27]	Eunicella labiata (gorgonian)	18ºC	Marine agar 1:2 diluted	AGTCGAACGAACTCTTCGGAGTTAGTGGCAGACGGGTGAGTAACGCGTGGGAACCTACCTTTAGGTACGGAACAACAGTTGGAAACGACTGCTAATACCGTATGAGCCCTATGGGGGAAAGATTTATCGCCTAAGGATGGGCCCGCGTTGGATTAGCTAGTTGGTGGGGTAAAGGCCTACCAAGGCGACGATCCATAGCTGGTCTGAGAGGATGATCAGCCACACTGGGACTGAGACACGGCCCAGACTCCTACGGGAGGCAGCAGTGGGGAATATTGGACAATGGGGGCAACCCTGATCCAGCCATGCCGCGTGAGTGATGAAGGCCCTAGGGTTGTAAAGCTCTTTCAGCGAGGAGGATAATGACGTTACTCGCAGAAGAAGCCCCGGCTAACTTCG…	Roseibium marinum (0.948)
Proteobacteria	Alphaproteobacteria	Rhizobiales	Stappiaceae	Roseibium	EL196	Labrenzia	MF461364	Keller-Costa et al., 2017 [27]	Eunicella labiata (gorgonian)	18ºC	Marine agar 1:2 diluted	AAGTCGAACGAACTCTTCGGAGTTAGTGGCAGACGGGTGAGTAACGCGTGGGAACCTACCTTTAGGTACGGAACAACAGTTGGAAACGACTGCTAATACCGTATGAGCCCTATGGGGGAAAGATTTATCGCCTAAGGATGGGCCCGCGTTGGATTAGCTAGTTGGTGGGGTAAAGGCCTACCAAGGCGACGATCCATAGCTGGTCTGAGAGGATGATCAGCCACACTGGGACTGAGACACGGCCCAGACTCCTACGGGAGGCAGCAGTGGGGAATATTGGACAATGGGGGCAACCCTGATCCAGCCATGCCGCGTGAGTGATGAAGGCCCTAGGGTTGTAAAGCTCTTTCAGCGAGGAGGATAATGACGTTACTCGCAGAAGAAGCCCCGGCTAACTTC…	Roseibium marinum (0.945)
Proteobacteria	Alphaproteobacteria	Rhodobacterales	Rhodobacteraceae	Roseovarius	EL197		MF461367	Keller-Costa et al., 2017 [27]	Eunicella labiata (gorgonian)	18ºC	Marine agar 1:2 diluted	CCTTTGGAAACGAAGAGTAATACCGTATACGCCCTTCGGGGGAAAGATTTATCGGAGAAGGATCAGCCCGCGTTAGATTAGATAGTTGGTGGGGTAACGGCCTACCAAGTCTACGATCTATAGCTGGTTTTAGAGGATGATCAGCAACACTGGGACTGAGACACGGCCCAGACTCCTACGGGAGGCAGCAGTGGGGAATCTTAGACAATGGGCGCAAGCCTGATCTAGCCATGCCGCGTGAGTGATGAAGGCCTTAGGGTCGTAAAGCTCTTTCGCCAGAGATGATAATGACAGTATCTGGTAAAGAAACCCCGGCTAACTCCGTGCCAGCAGCCGCGGTAATACGGAGGGGGTTAGCGTTGTTCGGAATTACTGGGCGTAAAGCGCGCGTAGGCGGAC…	Roseovarius scapharcae (0.981)
Proteobacteria	Alphaproteobacteria	Rhizobiales	Stappiaceae	Roseibium	EL198	Labrenzia	MF461364	Keller-Costa et al., 2017 [27]	Eunicella labiata (gorgonian)	18ºC	Marine agar 1:2 diluted	AGTCGAACGAACTCTTCGGAGTTAGTGGCAGACGGGTGAGTAACGCGTGGGAACCTACCTTTAGGTACGGAACAACAGTTGGAAACGACTGCTAATACCGTATGAGCCCTATGGGGGAAAGATTTATCGCCTAAGGATGGGCCCGCGTTGGATTAGCTAGTTGGTGGGGTAAAGGCCTACCAAGGCGACGATCCATAGCTGGTCTGAGAGGATGATCAGCCACACTGGGACTGAGACACGGCCCAGACTCCTACGGGAGGCAGCAGTGGGGAATATTGGACAATGGGGGCAACCCTGATCCAGCCATGCCGCGTGAGTGATGAAGGCCCTAGGGTTGTAAAGCTCTTTCAGCGAGGAGGATAATGACGTTACTCGCAGAAGAAGCCCCGGCTAACTTCG…	Roseibium marinum (0.946)
Proteobacteria	Alphaproteobacteria	Kiloniellales	Kiloniellaceae	Kiloniella	EL199		MF461371	Keller-Costa et al., 2017 [27]	Eunicella labiata (gorgonian)	18ºC	Marine agar 1:2 diluted	GCAAGTCGAACGAGAAGGTTCTTTCGGGAACTGGACAGTGGCGCACGGGTGAGTAACGCGTGGGAATCTACCATGGAGTGGGGGATAACAGTTGGAAACGACTGCTAATACCGCATACGCCCTGAGGGGGAAAGATTTATTGCTCTATGATGAGCCCGCGTTAGATTAGGTAGTTGGTGGGGTAATGGCCTACCAAGCCTACGATCTATAGCTGGTCTGAGAGGATGATCAGCCACACTGGGACTGAGACACGGCCCAGACTCCTACGGGAGGCAGCAGTGGGGAATATTGGACAATGGGGGCAACCCTGATCCAGCCATGCCGCGTGAGTGAAGAAGGCCTTAGGGTTGTAAAACTCTTTCAACTGTGAGGATGATGACAGTAGCAGTAGAAGAAGCA…	Kiloniella spongiae (0.976)
Proteobacteria	Alphaproteobacteria	Rhizobiales	Stappiaceae	Roseibium	EL200	Labrenzia	MF461364	Keller-Costa et al., 2017 [27]	Eunicella labiata (gorgonian)	18ºC	Marine agar 1:2 diluted	AGTCGAACGAACTCTTCGGAGTTAGTGGCAGACGGGTGAGTAACGCGTGGGAACCTACCTTTAGGTACGGAACAACAGTTGGAAACGACTGCTAATACCGTATGAGCCCTATGGGGGAAAGATTTATCGCCTAAGGATGGGCCCGCGTTGGATTAGCTAGTTGGTGGGGTAAAGGCCTACCAAGGCGACGATCCATAGCTGGTCTGAGAGGATGATCAGCCACACTGGGACTGAGACACGGCCCAGACTCCTACGGGAGGCAGCAGTGGGGAATATTGGACAATGGGGGCAACCCTGATCCAGCCATGCCGCGTGAGTGATGAAGGCCCTAGGGTTGTAAAGCTCTTTCAGCGAGGAGGATAATGACGTTACTCGCAGAAGAAGCCCCGGCTAACTTCG…	Roseibium marinum (0.945)
Proteobacteria	Alphaproteobacteria	Rhizobiales	Stappiaceae	Roseibium	EL201	Labrenzia	MF461364	Keller-Costa et al., 2017 [27]	Eunicella labiata (gorgonian)	18ºC	Marine agar 1:2 diluted	GCAAGTCGAACGAACTCTTCGGAGTTAGTGGCAGACGGGTGAGTAACGCGTGGGAACCTACCTTTAGGTACGGAACAACAGTTGGAAACGACTGCTAATACCGTATGAGCCCTATGGGGGAAAGATTTATCGCCTAAGGATGGGCCCGCGTTGGATTAGCTAGTTGGTGGGGTAAAGGCCTACCAAGGCGACGATCCATAGCTGGTCTGAGAGGATGATCAGCCACACTGGGACTGAGACACGGCCCAGACTCCTACGGGAGGCAGCAGTGGGGAATATTGGACAATGGGGGCAACCCTGATCCAGCCATGCCGCGTGAGTGATGAAGGCCCTAGGGTTGTAAAGCTCTTTCAGCGAGGAGGATAATGACGTTACTCGCAGAAGAAGCCCCGGCTAACT…	Roseibium marinum (0.943)
Proteobacteria	Alphaproteobacteria	Rhizobiales	Stappiaceae	Roseibium	EL202	Labrenzia	MF461364	Keller-Costa et al., 2017 [27]	Eunicella labiata (gorgonian)	18ºC	Marine agar 1:2 diluted	GTACGGAACAACAGTTGGAAACGACTGCTAATACCGTATGAGCCCTATGGGGGAAAGATTTATCGCCTAAGGATGGGCCCGCGTTGGATTAGCTAGTTGGTGGGGTAAAGGCCTACCAAGGCGACGATCCATAGCTGGTCTGAGAGGATGATCAGCCACACTGGGACTGAGACACGGCCCAGACTCCTACGGGAGGCAGCAGTGGGGAATATTGGACAATGGGGGCAACCCTGATCCAGCCATGCCGCGTGAGTGATGAAGGCCCTAGGGTTGTAAAGCTCTTTCAGCGAGGAGGATAATGACGTTACTCGCAGAAGAAGCCCCGGCTAACTTCGTGCCAGCAGCCGCGGTAATACGAAGGGGGCTAGCGTTGTTCGGAATCACTGGGCGTAAAGCGCA…	Roseibium marinum (0.961)
Proteobacteria	Alphaproteobacteria	Rhodobacterales	Rhodobacteraceae	Ruegeria	EL203		MF461360	Keller-Costa et al., 2017 [27]	Eunicella labiata (gorgonian)	18ºC	Marine agar 1:2 diluted	AGTCGAGCGCACCTTCGGGTGAGCGGCGGACGGGTTAGTAACGCGTGGGAACATACCCTTTGGTACGGAATAGCCTCTGGAAACGGAGAGTAATACCGTATGAGCCCTTCGGGGGAAAGATTTATCGCCAAAGGATTGGCCCGCGTTAGATTAGGTAGTTGGTGGGGTAATGGCCTACCAAGCCTACGATCTATAGCTGGTTTTAGAGGATGATCAGCAACACTGGGACTGAGACACGGCCCAGACTCCTACGGGAGGCAGCAGTGGGGAATCTTGGACAATGGGGGCAACCCTGATCCAGCCATGCCGCGTGAGTGATGAAGGCCTTAGGGTCGTAAAGCTCTTTCGCCTGTGAAGATAATGACGGTAGCAGGTAAAGAAACCCCGGCTAACTCCGTG…	Ruegeria atlantica (0.979)
Proteobacteria	Alphaproteobacteria	Rhizobiales	Stappiaceae	Roseibium	EL204	Labrenzia	MF461364	Keller-Costa et al., 2017 [27]	Eunicella labiata (gorgonian)	18ºC	Marine agar 1:2 diluted	AAGTCGAACGAACTCTTCGGAGTTAGTGGCAGACGGGTGAGTAACGCGTGGGAACCTACCTTTAGGTACGGAACAACAGTTGGAAACGACTGCTAATACCGTATGAGCCCTATGGGGGAAAGATTTATCGCCTAAGGATGGGCCCGCGTTGGATTAGCTAGTTGGTGGGGTAAAGGCCTACCAAGGCGACGATCCATAGCTGGTCTGAGAGGATGATCAGCCACACTGGGACTGAGACACGGCCCAGACTCCTACGGGAGGCAGCAGTGGGGAATATTGGACAATGGGGGCAACCCTGATCCAGCCATGCCGCGTGAGTGATGAAGGCCCTAGGGTTGTAAAGCTCTTTCAGCGAGGAGGATAATGACGTTACTCGCAGAAGAAGCCCCGGCTAACTTC…	Roseibium marinum (0.944)
Proteobacteria	Alphaproteobacteria	Rhizobiales	Stappiaceae	Roseibium	EL205	Labrenzia	MF461364	Keller-Costa et al., 2017 [27]	Eunicella labiata (gorgonian)	18ºC	Marine agar 1:2 diluted	TCGAACGAACTCTTCGGAGTTAGTGGCAGACGGGTGAGTAACGCGTGGGAACCTACCTTTAGGTACGGAACAACAGTTGGAAACGACTGCTAATACCGTATGAGCCCTATGGGGGAAAGATTTATCGCCTAAGGATGGGCCCGCGTTGGATTAGCTAGTTGGTGGGGTAAAGGCCTACCAAGGCGACGATCCATAGCTGGTCTGAGAGGATGATCAGCCACACTGGGACTGAGACACGGCCCAGACTCCTACGGGAGGCAGCAGTGGGGAATATTGGACAATGGGGGCAACCCTGATCCAGCCATGCCGCGTGAGTGATGAAGGCCCTAGGGTTGTAAAGCTCTTTCAGCGAGGAGGATAATGACGTTACTCGCAGAAGAAGCCCCGGCTAACTTCGTG…	Roseibium aggregatum (0.952)
Proteobacteria	Alphaproteobacteria	Rhizobiales	Stappiaceae	Roseibium	EL206	Labrenzia	MF461364	Keller-Costa et al., 2017 [27]	Eunicella labiata (gorgonian)	18ºC	Marine agar 1:2 diluted	GAACGAACTCTTCGGAGTTAGTGGCAGACGGGTGAGTAACGCGTGGGAACCTACCTTTAGGTACGGAACAACAGTTGGAAACGACTGCTAATACCGTATGAGCCCTATGGGGGAAAGATTTATCGCCTAAGGATGGGCCCGCGTTGGATTAGCTAGTTGGTGGGGTAAAGGCCTACCAAGGCGACGATCCATAGCTGGTCTGAGAGGATGATCAGCCACACTGGGACTGAGACACGGCCCAGACTCCTACGGGAGGCAGCAGTGGGGAATATTGGACAATGGGGGCAACCCTGATCCAGCCATGCCGCGTGAGTGATGAAGGCCCTAGGGTTGTAAAGCTCTTTCAGCGAGGAGGATAATGACGTTACTCGCAGAAGAAGCCCCGGCTAACTTCGTGCC…	Roseibium marinum (0.945)
Proteobacteria	Alphaproteobacteria	Rhizobiales	Stappiaceae	Roseibium	EL207a	Labrenzia	MF461364	Keller-Costa et al., 2017 [27]	Eunicella labiata (gorgonian)	18ºC	Marine agar 1:2 diluted	AGTCGAACGAACTCTTCGGAGTTAGTGGCAGACGGGTGAGTAACGCGTGGGAACCTACCTTTAGGTACGGAACAACAGTTGGAAACGACTGCTAATACCGTATGAGCCCTATGGGGGAAAGATTTATCGCCTAAGGATGGGCCCGCGTTGGATTAGCTAGTTGGTGGGGTAAAGGCCTACCAAGGCGACGATCCATAGCTGGTCTGAGAGGATGATCAGCCACACTGGGACTGAGACACGGCCCAGACTCCTACGGGAGGCAGCAGTGGGGAATATTGGACAATGGGGGCAACCCTGATCCAGCCATGCCGCGTGAGTGATGAAGGCCCTAGGGTTGTAAAGCTCTTTCAGCGAGGAGGATAATGACGTTACTCGCAGAAGAAGCCCCGGCTAACTTCG…	Roseibium marinum (0.945)
Proteobacteria	Alphaproteobacteria	Rhizobiales	Stappiaceae	Roseibium	EL207b	Labrenzia	MF461364	Keller-Costa et al., 2017 [27]	Eunicella labiata (gorgonian)	18ºC	Marine agar 1:2 diluted	AGTCGAACGAACTCTTCGGAGTTAGTGGCAGACGGGTGAGTAACGCGTGGGAACCTACCTTTAGGTACGGAACAACAGTTGGAAACGACTGCTAATACCGTATGAGCCCTATGGGGGAAAGATTTATCGCCTAAGGATGGGCCCGCGTTGGATTAGCTAGTTGGTGGGGTAAAGGCCTACCAAGGCGACGATCCATAGCTGGTCTGAGAGGATGATCAGCCACACTGGGACTGAGACACGGCCCAGACTCCTACGGGAGGCAGCAGTGGGGAATATTGGACAATGGGGGCAACCCTGATCCAGCCATGCCGCGTGAGTGATGAAGGCCCTAGGGTTGTAAAGCTCTTTCAGCGAGGAGGATAATGACGTTACTCGCAGAAGAAGCCCCGGCTAACTTCG…	Roseibium marinum (0.94)
Proteobacteria	Alphaproteobacteria	Rhizobiales	Stappiaceae	Roseibium	EL208	Labrenzia	MF461364	Keller-Costa et al., 2017 [27]	Eunicella labiata (gorgonian)	18ºC	Marine agar 1:2 diluted	AGTCGAACGAACTCTTCGGAGTTAGTGGCAGACGGGTGAGTAACGCGTGGGAACCTACCTTTAGGTACGGAACAACAGTTGGAAACGACTGCTAATACCGTATGAGCCCTATGGGGGAAAGATTTATCGCCTAAGGATGGGCCCGCGTTGGATTAGCTAGTTGGTGGGGTAAAGGCCTACCAAGGCGACGATCCATAGCTGGTCTGAGAGGATGATCAGCCACACTGGGACTGAGACACGGCCCAGACTCCTACGGGAGGCAGCAGTGGGGAATATTGGACAATGGGGGCAACCCTGATCCAGCCATGCCGCGTGAGTGATGAAGGCCCTAGGGTTGTAAAGCTCTTTCAGCGAGGAGGATAATGACGTTACTCGCAGAAGAAGCCCCGGCTAACTTCG…	Roseibium marinum (0.946)
Proteobacteria	Alphaproteobacteria	Rhizobiales	Stappiaceae	Roseibium	EL209	Labrenzia	MF461364	Keller-Costa et al., 2017 [27]	Eunicella labiata (gorgonian)	18ºC	Marine agar 1:2 diluted	AGTCGAACGAACTCTTCGGAGTTAGTGGCAGACGGGTGAGTAACGCGTGGGAACCTACCTTTAGGTACGGAACAACAGTTGGAAACGACTGCTAATACCGTATGAGCCCTATGGGGGAAAGATTTATCGCCTAAGGATGGGCCCGCGTTGGATTAGCTAGTTGGTGGGGTAAAGGCCTACCAAGGCGACGATCCATAGCTGGTCTGAGAGGATGATCAGCCACACTGGGACTGAGACACGGCCCAGACTCCTACGGGAGGCAGCAGTGGGGAATATTGGACAATGGGGGCAACCCTGATCCAGCCATGCCGCGTGAGTGATGAAGGCCCTAGGGTTGTAAAGCTCTTTCAGCGAGGAGGATAATGACGTTACTCGCAGAAGAAGCCCCGGCTAACTTCG…	Roseibium marinum (0.946)
Proteobacteria	Alphaproteobacteria	Rhodobacterales	Rhodobacteraceae	Ruegeria	EL210		MF461360	Keller-Costa et al., 2017 [27]	Eunicella labiata (gorgonian)	18ºC	Marine agar 1:2 diluted	AGTCGAGCGCACCTTCGGGTGAGCGGCGGACGGGTTAGTAACGCGTGGGAACATACCCTTTGGTACGGAATAGCCTCTGGAAACGGAGAGTAATACCGTATGAGCCCTTCGGGGGAAAGATTTATCGCCAAAGGATTGGCCCGCGTTAGATTAGGTAGTTGGTGGGGTAATGGCCTACCAAGCCTACGATCTATAGCTGGTTTTAGAGGATGATCAGCAACACTGGGACTGAGACACGGCCCAGACTCCTACGGGAGGCAGCAGTGGGGAATCTTGGACAATGGGGGCAACCCTGATCCAGCCATGCCGCGTGAGTGATGAAGGCCTTAGGGTCGTAAAGCTCTTTCGCCTGTGAAGATAATGACGGTAGCAGGTAAAGAAACCCCGGCTAACTCCGTG…	Ruegeria atlantica (0.978)
Proteobacteria	Alphaproteobacteria	Rhizobiales	Stappiaceae	Roseibium	EL211	Labrenzia	MF461364	Keller-Costa et al., 2017 [27]	Eunicella labiata (gorgonian)	18ºC	Marine agar 1:2 diluted	AGTCGAACGAACTCTTCGGAGTTAGTGGCAGACGGGTGAGTAACGCGTGGGAACCTACCTTTAGGTACGGAACAACAGTTGGAAACGACTGCTAATACCGTATGAGCCCTATGGGGGAAAGATTTATCGCCTAAGGATGGGCCCGCGTTGGATTAGCTAGTTGGTGGGGTAAAGGCCTACCAAGGCGACGATCCATAGCTGGTCTGAGAGGATGATCAGCCACACTGGGACTGAGACACGGCCCAGACTCCTACGGGAGGCAGCAGTGGGGAATATTGGACAATGGGGGCAACCCTGATCCAGCCATGCCGCGTGAGTGATGAAGGCCCTAGGGTTGTAAAGCTCTTTCAGCGAGGAGGATAATGACGTTACTCGCAGAAGAAGCCCCGGCTAACTTCG…	Roseibium marinum (0.946)
Proteobacteria	Alphaproteobacteria	Rhodobacterales	Rhodobacteraceae	Roseovarius	EL212		MF461365	Keller-Costa et al., 2017 [27]	Eunicella labiata (gorgonian)	18ºC	Marine agar 1:2 diluted	AGTCGAGCGCGCCCTTCGGGGTGAGCGGCGGACGGGTTAGTAACGCGTGGGAATGTACCCTTCTCTACGGAATAGCCTTTGGAAACGAAGAGTAATACCGTATACGCCCTTCGGGGGAAAGATTTATCGGAGAAGGATCAGCCCGCGTTAGATTAGATAGTTGGTGGGGTAATGGCCTACCAAGTCTACGATCTATAGCTGGTTTTAGAGGATGATCAGCAACACTGGGACTGAGACACGGCCCAGACTCCTACGGGAGGCAGCAGTGGGGAATCTTAGACAATGGGCGCAAGCCTGATCTAGCCATGCCGCGTGAGTGATGAAGGCCTTAGGGTCGTAAAGCTCTTTCGCCAGAGATGATAATGACAGTATCTGGTAAAGAAACCCCGGCTAACTCCG…	Roseovarius scapharcae (0.981)
Proteobacteria	Alphaproteobacteria	Sphingomonadales	Sphingomonadaceae	Sphingorhabdus	EL213		MF461368	Keller-Costa et al., 2017 [27]	Eunicella labiata (gorgonian)	18ºC	Marine agar 1:2 diluted	AAGTCGAACGAGATCTTCGGATCTAGTGGCGCACGGGTGCGTAACGCGTGGGGATCTACCAAGGGGTACGGAATAACTCAGAGAAATTTGTGCTAATACCGTATAATGTCGCAAGACCAAAGATTTATCGCCCTTTGATGAACCCGCGTAAGATTAGCTTGTTGGTGAGGTAAAGGCTCACCAAGGCGACGATCTTTAGCTGGTCTGAGAGGATGATCAGCCACACTGGGACTGAGACACGGCCCAGACTCCTACGGGAGGCAGCAGTGGGGAATATTGGACAATGGGGGAAACCCTGATCCAGCAATGCCGCGTGAGTGATGAAGGCCTTAGGGTCGTAAAGCTCTTTTACTAGGGATGATAATGACAGTACCTAGAGAATAAGCTCCGGCTAACTCC…	Sphingorhabdus litoris (0.975)
Proteobacteria	Alphaproteobacteria	Rhizobiales	Stappiaceae	Roseibium	EL214	Labrenzia	MF461364	Keller-Costa et al., 2017 [27]	Eunicella labiata (gorgonian)	18ºC	Marine agar 1:2 diluted	AGTCGAACGAACTCTTCGGAGTTAGTGGCAGACGGGTGAGTAACGCGTGGGAACCTACCTTTAGGTACGGAACAACAGTTGGAAACGACTGCTAATACCGTATGAGCCCTATGGGGGAAAGATTTATCGCCTAAGGATGGGCCCGCGTTGGATTAGCTAGTTGGTGGGGTAAAGGCCTACCAAGGCGACGATCCATAGCTGGTCTGAGAGGATGATCAGCCACACTGGGACTGAGACACGGCCCAGACTCCTACGGGAGGCAGCAGTGGGGAATATTGGACAATGGGGGCAACCCTGATCCAGCCATGCCGCGTGAGTGATGAAGGCCCTAGGGTTGTAAAGCTCTTTCAGCGAGGAGGATAATGACGTTACTCGCAGAAGAAGCCCCGGCTAACTTCG…	Roseibium marinum (0.946)
Proteobacteria	Alphaproteobacteria	Rhizobiales	Stappiaceae	Roseibium	EL215	Labrenzia	MF461364	Keller-Costa et al., 2017 [27]	Eunicella labiata (gorgonian)	18ºC	Marine agar 1:2 diluted	TCGAACGAACTCTTCGGAGTTAGTGGCAGACGGGTGAGTAACGCGTGGGAACCTACCTTTAGGTACGGAACAACAGTTGGAAACGACTGCTAATACCGTATGAGCCCTATGGGGGAAAGATTTATCGCCTAAGGATGGGCCCGCGTTGGATTAGCTAGTTGGTGGGGTAAAGGCCTACCAAGGCGACGATCCATAGCTGGTCTGAGAGGATGATCAGCCACACTGGGACTGAGACACGGCCCAGACTCCTACGGGAGGCAGCAGTGGGGAATATTGGACAATGGGGGCAACCCTGATCCAGCCATGCCGCGTGAGTGATGAAGGCCCTAGGGTTGTAAAGCTCTTTCAGCGAGGAGGATAATGACGTTACTCGCAGAAGAAGCCCCGGCTAACTTCGTG…	Roseibium aggregatum (0.952)
Proteobacteria	Alphaproteobacteria	Sphingomonadales	Sphingomonadaceae	Sphingorhabdus	EL217		MF461368	Keller-Costa et al., 2017 [27]	Eunicella labiata (gorgonian)	18ºC	Marine agar 1:2 diluted	CAAGACCAAAGATTTATCGCCCTTTGATGAACCCGCGTAAGATTAGCTTGTTGGTGAGGTAAAGGCTCACCAAGGCGACGATCTTTAGCTGGTCTGAGAGGATGATCAGCCACACTGGGACTGAGACACGGCCCAGACTCCTACGGGAGGCAGCAGTGGGGAATATTGGACAATGGGGGAAACCCTGATCCAGCAATGCCGCGTGAGTGATGAAGGCCTTAGGGTCGTAAAGCTCTTTTACTAGGGATGATAATGACAGTACCTAGAGAATAAGCTCCGGCTAACTCCGTGCCAGCAGCCGCGGTAATACGGAGGGAGCTAGCGTTGTTCGGAATTACTGGGCGTAAAGCGCGCGTAGGCGGTTACACAAGTCAGAGGTGAAATCCCGGAGCTCAACTC…	Sphingorhabdus litoris (0.984)
Proteobacteria	Alphaproteobacteria	Rhizobiales	Stappiaceae	Roseibium	EL218	Labrenzia	MF461364	Keller-Costa et al., 2017 [27]	Eunicella labiata (gorgonian)	18ºC	Marine agar 1:2 diluted	AGGTACGGAACAACAGTTGGAAACGACTGCTAATACCGTATGAGCCCTATGGGGGAAAGATTTATCGCCTAAGGATGGGCCCGCGTTGGATTAGCTAGTTGGTGGGGTAAAGGCCTACCAAGGCGACGATCCATAGCTGGTCTGAGAGGATGATCAGCCACACTGGGACTGAGACACGGCCCAGACTCCTACGGGAGGCAGCAGTGGGGAATATTGGACAATGGGGGCAACCCTGATCCAGCCATGCCGCGTGAGTGATGAAGGCCCTAGGGTTGTAAAGCTCTTTCAGCGAGGAGGATAATGACGTTACTCGCAGAAGAAGCCCCGGCTAACTTCGTGCCAGCAGCCGCGGTAATACGAAGGGGGCTAGCGTTGTTCGGAATCACTGGGCGTAAAGCG…	Roseibium marinum (0.961)
Proteobacteria	Alphaproteobacteria	Rhizobiales	Stappiaceae	Roseibium	EL219	Labrenzia	MF461364	Keller-Costa et al., 2017 [27]	Eunicella labiata (gorgonian)	18ºC	Marine agar 1:2 diluted	AGTCGAACGAACTCTTCGGAGTTAGTGGCAGACGGGTGAGTAACGCGTGGGAACCTACCTTTAGGTACGGAACAACAGTTGGAAACGACTGCTAATACCGTATGAGCCCTATGGGGGAAAGATTTATCGCCTAAGGATGGGCCCGCGTTGGATTAGCTAGTTGGTGGGGTAAAGGCCTACCAAGGCGACGATCCATAGCTGGTCTGAGAGGATGATCAGCCACACTGGGACTGAGACACGGCCCAGACTCCTACGGGAGGCAGCAGTGGGGAATATTGGACAATGGGGGCAACCCTGATCCAGCCATGCCGCGTGAGTGATGAAGGCCCTAGGGTTGTAAAGCTCTTTCAGCGAGGAGGATAATGACGTTACTCGCAGAAGAAGCCCCGGCTAACTTCG…	Roseibium marinum (0.946)
Proteobacteria	Alphaproteobacteria	Rhizobiales	Stappiaceae	Roseibium	EL221	Labrenzia	MF461364	Keller-Costa et al., 2017 [27]	Eunicella labiata (gorgonian)	18ºC	Marine agar 1:2 diluted	GTCGAACGAACTCTTCGGAGTTAGTGGCAGACGGGTGAGTAACGCGTGGGAACCTACCTTTAGGTACGGAACAACAGTTGGAAACGACTGCTAATACCGTATGAGCCCTATGGGGGAAAGATTTATCGCCTAAGGATGGGCCCGCGTTGGATTAGCTAGTTGGTGGGGTAAAGGCCTACCAAGGCGACGATCCATAGCTGGTCTGAGAGGATGATCAGCCACACTGGGACTGAGACACGGCCCAGACTCCTACGGGAGGCAGCAGTGGGGAATATTGGACAATGGGGGCAACCCTGATCCAGCCATGCCGCGTGAGTGATGAAGGCCCTAGGGTTGTAAAGCTCTTTCAGCGAGGAGGATAATGACGTTACTCGCAGAAGAAGCCCCGGCTAACTTCGT…	Roseibium marinum (0.946)
Proteobacteria	Alphaproteobacteria	Rhodobacterales	Rhodobacteraceae	Yoonia (99%)	EL316		MW077216	Sweet et al., 2021 [55]	Eunicella labiata (gorgonian)	18ºC	Marine agar	GAGCGGCGGACGGGTTAGTAACGCGTGGGAATATACCCTTTACTACGGAATAGCCTTTGGAAACGAAGAGTAATACCGTATACGCCCTTCGGGGGAAAGATTTATCGGTAAAGGATTAGCCCGCGTCTGATTAGATAGTTGGTGGGGTAACGGCCTACCAAGTCTACGATCAGTAGCTGGTTTGAGAGGATGATCAGCAACACTGGGACTGAGACACGGCCCAGACTCCTACGGGAGGCAGCAGTGGGGAATCTTAGACAATGGGCGAAAGCCTGATCTAGCCATGCCGCGTGAGTGACGAAGGCCTTAGGGTCGTAAAGCTCTTTCGCCAGAGATGATAATGACAGTATCTGGTAAAGAAACCCCGGCTAACTCCGTGCCAGCAGCCGCGGTAATACG…	Loktanella agnita (0.904)
Proteobacteria	Gammaproteobacteria	Cellvibrionales	Microbulbiferaceae	Microbulbifer	EL362		MW077217	Sweet et al., 2021 [55]	Eunicella labiata (gorgonian)	18ºC	Marine agar	TCGGAACGAGTAGAGCGGCGGACGGGTGAGTAACGCGTGGGAAATTGCCCAGTAGTGGGGGACAACATTCGGAAACGGATGCTAATACCGCATACGCCCTACGGGGGAAAGCAGGGGATCTTCGGACCTTGTGCTATTGGATATGCCCGCGTCGGATTAGCTAGTTGGTGAGGTAATGGCTCACCAAGGCGACGATCCGTAGCTGGTCTGAGAGGATGATCAGCCACACTGGGACTGAGACACGGCCCAGACTCCTACGGGAGGCAGCAGTGGGGAATATTGGACAATGGGCGCAAGCCTGATCCAGCCATGCCGCGTGTGTGAAGAAGGCCTTAGGGTTGTAAAGCACTTTCAGCAGGGAGGAAGGCCTTAAAGCTAATACCTTTGAGGATTGACGTT…	Microbulbifer echini (0.96)
Actinobacteria	Actinobacteria	Micrococcales	Brevibacteriaceae	Brevibacterium	EL360		MW077218	Sweet et al., 2021 [55]	Eunicella labiata (gorgonian)	18ºC	Marine agar	TCGAACGCTGAAGCCTGGTGCTTGCACCGGGTGGATGAGTGGCGAACGGGTGAGTAACACGTGAGTAACCTGCCCCTGACTTCGGGATAAGCCCGGGAAACTGGGTCTAATACCGGATACGACCGTCGGACGCATGTCTGGTGGTGGAAAGTTTTTTCGGTTGGGGATGGGCTCGCGGCCTATCAGTTTGTTGGTGAGGTAATGGCTCACCAAGACGACGACGGGTAGCCGGCCTGAGAGGGCGACCGGCCACACTGGGACTGAGACACGGCCCAGACTCCTACGGGAGGCAGCAGTGGGGAATATTGCACAATGGGGGAAACCCTGATGCAGCGACGCAGCGTGCGGGATGACGGCCTTCGGGTTGTAAACCGCTTTCAGCAGGGAAGAAGCGCAAGT…	Brevibacterium casei (0.972)
Actinobacteria	Actinobacteria	Mycobacteriales	Dietziaceae	Dietzia	EL340		MW077219	Sweet et al., 2021 [55]	Eunicella labiata (gorgonian)	18ºC	Marine agar	GGGGGTACACGAGTGGCGAACGGGTGAGTAACACGTGGGTAATCTGCCCTGCACTTCGGGATAAGCCTGGGAAACTGGGTCTAATACCGGATATGAGCTCCTGCCGCATGGTGGGGGTTGGAAAGTTTTTCGGTGCAGGATGAGCCCGCGGCCTATCAGCTTGTTGGTGGGGTAATGGCCTACCAAGGCGACGACGGGTAGCCGGCCTGAGAGGGTGATCGGCCACACTGGGACTGAGACACGGCCCAGACTCCTACGGGAGGCAGCAGTGGGGAATATTGCACAATGGGCGGAAGCCTGATGCAGCGACGCCGCGTGGGGGATGACGGTCTTCGGATTGTAAACCCCTTTCAGTAGGGACGAAGCGCAAGTGACGGTACCTGCAGAAGAAGCACCGGC…	Dietzia aerolata (1)
Actinobacteria	Actinobacteria	Micrococcales	Dermacoccaceae	Kytococcus	EL342		MW077220	Sweet et al., 2021 [55]	Eunicella labiata (gorgonian)	18ºC	Marine agar	GGTGAAGCGGGTGCTTGCACTCGTGGGATCAGTGGCGAACGGGTGAGTAACACGTGAGTAACCTGCCCTCCACTCTGGGATAAGCGCTGGAAACGGCGTCTAATACTGGATATGACCGACCCCTGCATGGGGTGTTGGTGGAAAGATTTATCGGTGGTGGATGGACTCGCGGCCTATCAGCTTGTTGGTGGGGTAATGGCCTACCAAGGCGACGACGGGTAGCCGGCCTGAGAGGGCGACCGGCCACACTGGGACTGAGACACGGCCCAGACTCCTACGGGAGGCAGCAGTGGGGAATATTGCACAATGGGCGAAAGCCTGATGCAGCGACGCCGCGTGAGGGATGACGGCCTTCGGGTTGTAAACCTCTTTCAGCAGGGAAGAAGCTTTTGTGACGGT…	Kytococcus schroeteri (0.904)
Proteobacteria	Alphaproteobacteria	Rhodobacterales	Rhodobacteraceae	Ruegeria (95%)	Evh19		HE962277		Eunicella verrucosa (gorgonian)	19 ºC	Marine agar	CTGGGACTGAGACACGGCCCAGACTCCTACGGGAGGCAGCAGTGGGGAATCTTGGACAATGGGGGCAACCCTGATCCAGCCATGCCGCGTGAGTGATGAAGGCCTTAGGGTCGTAAAGCTCTTTCGCCTGTGAAGATAATGACGGTAGCAGGTAAAGAAACCCCGGCTAACTCCGTGCCAGCAGCCGCGGTAATACGGAGGGGGTTAGCGTTGTTCGGAATTACTGGGCGTAAAGCGCACGTAGGCGGACTGGAAAGTTGGGGGTGAAATCCCAGGGCTCAACCCTGGAACTGCCTCCAAAACTATCAGTCTAGAGTTCGAGAGAGGTGAGTGGAATTCCGAGTGTAGAGGTGAAATTCGTAGATATTCGGAGGAACACCAGTGGCGAAGGCGGCTCAC…	Ruegeria atlantica (0.98)
Actinobacteria	Actinobacteria	Micrococcales	Micrococcaceae	Micrococcus	Evh18		HE962276		Eunicella verrucosa (gorgonian)	19 ºC	Marine agar	TCGAACGATGAATCCCAGCTTGCTGGGTGGATTAGTGGCGAACGGGTGAGTAACACGTGAGTAACCTGCCCTTAACTCTGGGATAAGCCTGGGAAACTGGGTCTAATACCGGATAGGAGCGTCCACCGCATGGTGGGTGTTGGAAAGATTTATCGGTTTTGGATGGACTCGCGGCCTATCAGCTTGTTGGTGAGGTAATGGCTCACCAAGGCGACGACGGGTAGCCGGCCTGAGAGGGTGACCGGCCACACTGGGACTGAGACACGGCCCAAACTCCTACGGGAGGCAGCAGGTGGGGAATATTGCACAATGGGCGAAAGCCTGATGCAGCGACGCCGCGTGAGGGATGACGGCCTTCGGGTTGTAAACCTCTTTCAGTAGGGAAGAAGCGAAAAGTGA…	Micrococcus yunnanensis (0.961)
Actinobacteria	Actinobacteria	Micrococcales	Micrococcaceae	Micrococcus	Evh17		HE962275		Eunicella verrucosa (gorgonian)	19 ºC	Marine agar	AGTCGAACGATGAATCCCAGCTTGCTGGGTGGATTAGTGGCGAACGGGTGAGTAACACGTGAGTAACCTGCCCTTAACTCTGGGATAAGCCTGGGAAACTGGGTCTAATACCGGATAGGAGCGTCCACCGCATGGTGGGTGTTGGAAAGATTTATCGGTTTTGGATGGACTCGCGGCCTATCAGCTTGTTGGTGAGGTAATGGCTCACCAAGGCGACGACGGGTAGCCGGCCTGAGAGGGTGACCGGCCACACTGGGACTGAGACACGGCCCAAACTCCTACGGGAGGCAGCAGTGGGGAATATTGCACAATGGGCGAAAGCCTGATGCAGCGACGCCGCGTGAGGGATGACGGCCTTCGGGTTGTAAACCTCTTTCAGTAGGGAAGAAGCGAAAGTGA…	Micrococcus luteus; Micrococcus yunnanensis (0.975)
Proteobacteria	Gammaproteobacteria	Vibrionales	Vibrionaceae	Vibrio	Evh16		HE962274		Eunicella verrucosa (gorgonian)	19 ºC	Marine agar	TGGGCGTCGAGCGGCGGACGGGTGAGTAATGCCTAGGAAATTGCCTTGATGTGGGGGATAACCATTGGAAACGATGGCTAATACCGCATAATGCCTACGGGCCAAAGAGGGGGACCTTCGGGCCTCTCGCGTCAAGATATGCCTAGGTGGGATTAGCTAGTTGGTGAGGTAATGGCTCACCAAGGCGACGATCCCTAGCTGGTCTGAGAGGATGATCAGCCACACTGGAACTGAGACACGGTCCAGACTCCTACGGGAGGCAGCAGTGGGGAATATTGCACAATGGGCGAAAGCCTGATGCAGCCATGCCGCGTGTATGAAGAAGGCCTTCGGGTTGTAAAGTACTTTCAGTTGTGAGGAAGGGTGTGTAGTTAATAGCTGCACATCTTGACGTTAGCA…	Vibrio atlanticus (0.991)
Proteobacteria	Gammaproteobacteria	Vibrionales	Vibrionaceae	Vibrio	Evh15		HE962273		Eunicella verrucosa (gorgonian)	19 ºC	Marine agar	TGCAAGTCGAGCGGAAACGACACTAACAATCCTTCGGGTGCGTTAATGGGCGTCGAGCGGCGGACGGGTGAGTAATGCCTAGGAAATTGCCTTGATGTGGGGGATAACCATTGGAAACGATGGCTAATACCGCATAATGCCTACGGGCCAAAGAGGGGGACCTTCGGGCCTCTCGCGTCAAGATATGCCTAGGTGGGATTAGCTAGTTGGTGAGGTAATGGCTCACCAAGGCGACGATCCCTAGCTGGTCTGAGAGGATGATCAGCCACACTGGAACTGAGACACGGTCCAGACTCCTACGGGAGGCAGCAGTGGGGAATATTGCACAATGGGCGAAAGCCTGATGCAGCCATGCCGCGTGTATGAAGAAGGCCTTCGGGTTGTAAAGTACTTTCAGTT…	Vibrio atlanticus (0.993)
Proteobacteria	Gammaproteobacteria	Vibrionales	Vibrionaceae	Vibrio	Evh14		HE962272		Eunicella verrucosa (gorgonian)	19 ºC	Marine agar	GTCGAGCGGAAACGACAACATTGAATCTTCGGAGGATTTGTTGGGCGTCGAGCGGCGGACGGGTGAGTAATGCCTAGGAAATTGCCTTGATGTGGGGGATAACCATTGGAAACGATGGCTAATACCGCATAATGCCTACGGGCCAAAGAGGGGGACCTTCGGGCCTCTCGCGTCAAGATATGCCTAGGTGGGATTAGCTAGTTGGTGAGGTAATGGCTCACCAAGGCGACGATCCCTAGCTGGTCTGAGAGGATGATCAGCCACACTGGAACTGAGACACGGTCCAGACTCCTACGGGAGGCAGCAGTGGGGAATATTGCACAATGGGCGAAAGCCTGATGCAGCCATGCCGCGTGTATGAAGAAGGCCTTCGGGTTGTAAAGTACTTTCAGTTGTGAG…	Vibrio atlanticus (0.962)
Proteobacteria	Gammaproteobacteria	Vibrionales	Vibrionaceae	Vibrio	Evh13		HE962271	Raimundo et al., 2018 [13]	Eunicella verrucosa (gorgonian)	19 ºC	Marine agar	GTCGAGCGGAAACGACAACATTGAATCTTCGGAGGATTTGTTGGGCGTCGAGCGGCGGACGGGTGAGTAATGCCTAGGAAATTGCCTTGATGTGGGGGATAACCATTGGAAACGATGGCTAATACCGCATAATGCCTACGGGCCAAAGAGGGGGACCTTCGGGCCTCTCGCGTCAAGATATGCCTAGGTGGGATTAGCTAGTTGGTGAGGTAATGGCTCACCAAGGCGACGATCCCTAGCTGGTCTGAGAGGATGATCAGCCACACTGGAACTGAGACACGGTCCAGACTCCTACGGGAGGCAGCAGTGGGGAATATTGCACAATGGGCGAAAGCCTGATGCAGCCATGCCGCGTGTATGAAGAAGGCCTTCGGGTTGTAAAGTACTTTCAGTTGTGAG…	Vibrio atlanticus (0.962)
Proteobacteria	Gammaproteobacteria	Vibrionales	Vibrionaceae	Vibrio	Evh12		HE962270	Franco et al., 2016 [93]	Eunicella verrucosa (gorgonian)	19 ºC	Marine agar	TGCAAGTCGAGCGGAAACGACACTAACAATCCTTCGGGTGCGTTAATGGGCGTCGAGCGGCGGACGGGTGAGTAATGCCTAGGAAATTGCCTTGATGTGGGGGATAACCATTGGAAACGATGGCTAATACCGCATAATGCCTACGGGCCAAAGAGGGGGACCTTCGGGCCTCTCGCGTCAAGATATGCCTAGGTGGGATTAGCTAGTTGGTGAGGTAATGGCTCACCAAGGCGACGATCCCTAGCTGGTCTGAGAGGATGATCAGCCACACTGGAACTGAGACACGGTCCAGACTCCTACGGGAGGCAGCAGTGGGGAATATTGCACAATGGGCGAAAGCCTGATGCAGCCATGCCGCGTGTATGAAGAAGGCCTTCGGGTTGTAAAGTACTTTCAGTT…	Vibrio crassostreae; Vibrio gigantis; Vibrio artabrorum (0.993)
Proteobacteria	Gammaproteobacteria	Vibrionales	Vibrionaceae	Vibrio	Evh11		HE962269		Eunicella verrucosa (gorgonian)	19 ºC	Marine agar	ACGACACTAACAATCCTTCGGGTGCGTTAATGGGCGTCGAGCGGCGGACGGGTGAGTAATGCCTAGGAAATTGCCTTGATGTGGGGGATAACCATTGGAAACGATGGCTAATACCGCATAATGCCTACGGGCCAAAGAGGGGGACCTTCGGGCCTCTCGCGTCAAGATATGCCTAGGTGGGATTAGCTAGTTGGTGAGGTAATGGCTCACCAAGGCGACGATCCCTAGCTGGTCTGAGAGGATGATCAGCCACACTGGAACTGAGACACGGTCCAGACTCCTACGGGAGGCAGCAGTGGGGAATATTGCACAATGGGCGAAAGCCTGATGCAGCCATGCCGCGTGTATGAAGAAGGCCTTCGGGTTGTAAAGTACTTTCAGTTGTGAGGAAGGGGGTAG…	Vibrio crassostreae; Vibrio gigantis (0.992)
Proteobacteria	Gammaproteobacteria	Vibrionales	Vibrionaceae	Vibrio (99%)	Evh10		HE962268		Eunicella verrucosa (gorgonian)	19 ºC	Marine agar	GGGCGTCGAGCGGCGGACGGGTGAGTAATGCCTAGGAAATTGCCTTGATGTGGGGGATAACCATTGGAAACGATGGCTAATACCGCATAATGCCTACGGGCCAAAGAGGGGGACCTTCGGGCCTCTCGCGTCAAGATATGCCTAGGTGGGATTAGCTAGTTGGTGAGGTAATGGCTCACCAAGGCGACGATCCCTAGCTGGTCTGAGAGGATGATCAGCCACACTGGAACTGAGACACGGTCCAGACTCCTACGGGAGGCAGCAGTGGGGAATATTGCACAATGGGCGAAAGCCTGATGCAGCCATGCCGCGTGTATGAAGAAGGCCTTCGGGTTGTAAAGTACTTTCAGTTGTGAGGAAGGGTGTGTAGTTAATAGCTGCACATCTTGACGTTAGCAA…	Vibrio atlanticus (0.991)
Proteobacteria	Gammaproteobacteria	Vibrionales	Vibrionaceae	Vibrio	Evh9		HE962267		Eunicella verrucosa (gorgonian)	19 ºC	Marine agar	TCGAGCGGAAACGACACTAACAATCCTTCGGGTGCGTTAATGGGCGTCGAGCGGCGGACGGGTGAGTAATGCCTAGGAAATTGCCTTGATGTGGGGGATAACCATTGGAAACGATGGCTAATACCGCATAATGCCTACGGGCCAAAGAGGGGGACCTTCGGGCCTCTCGCGTCAAGATATGCCTAGGTGGGATTAGCTAGTTGGTGAGGTAATGGCTCACCAAGGCGACGATCCCTAGCTGGTCTGAGAGGATGATCAGCCACACTGGAACTGAGACACGGTCCAGACTCCTACGGGAGGCAGCAGTGGGGAATATTGCACAATGGGCGAAAGCCTGATGCAGCCATGCCGCGTGTATGAAGAAGGCCTTCGGGTTGTAAAGTACTTTCAGTTGTGAGG…	Vibrio pomeroyi; Vibrio crassostreae; Vibrio gigantis (0.981)
Proteobacteria	Gammaproteobacteria	Vibrionales	Vibrionaceae	Vibrio (99%)	Evh8		HE962266		Eunicella verrucosa (gorgonian)	19 ºC	Marine agar	GGGCGTCGAGCGGCGGACGGGTGAGTAATGCCTAGGAAATTGCCTTGATGTGGGGGATAACCATTGGAAACGATGGCTAATACCGCATAATGCCTACGGGCCAAAGAGGGGGACCTTCGGGCCTCTCGCGTCAAGATATGCCTAGGTGGGATTAGCTAGTTGGTGAGGTAATGGCTCACCAAGGCGACGATCCCTAGCTGGTCTGAGAGGATGATCAGCCACACTGGAACTGAGACACGGTCCAGACTCCTACGGGAGGCAGCAGTGGGGAATATTGCACAATGGGCGAAAGCCTGATGCAGCCATGCCGCGTGTATGAAGAAGGCCTTCGGGTTGTAAAGTACTTTCAGTTGTGAGGAAGGGTGTGTAGTTAATAGCTGCACATCTTGACGTTAGCAA…	Vibrio atlanticus (0.992)
Proteobacteria	Gammaproteobacteria	Vibrionales	Vibrionaceae	Vibrio	Evh7		HE962265		Eunicella verrucosa (gorgonian)	19 ºC	Marine agar	TCGAGCGGAAACGACAACATTGAATCTTCGGAGGATTTGTTGGGCGTCGAGCGGCGGACGGGTGAGTAATGCCTAGGAAATTGCCTTGATGTGGGGGATAACCATTGGAAACGATGGCTAATACCGCATAATGCCTACGGGCCAAAGAGGGGGACCTTCGGGCCTCTCGCGTCAAGATATGCCTAGGTGGGATTAGCTAGTTGGTGAGGTAATGGCTCACCAAGGCGACGATCCCTAGCTGGTCTGAGAGGATGATCAGCCACACTGGAACTGAGACACGGTCCAGACTCCTACGGGAGGCAGCAGTGGGGAATATTGCACAATGGGCGAAAGCCTGATGCAGCCATGCCGCGTGTATGAAGAAGGCCTTCGGGTTGTAAAGTACTTTCAGTTGTGAGG…	Vibrio atlanticus (0.957)
Proteobacteria	Gammaproteobacteria	Vibrionales	Vibrionaceae	Vibrio	Evh6		HE962264		Eunicella verrucosa (gorgonian)	19 ºC	Marine agar	AGTCGAGCGGAAACGACACTAACAATCCTTCGGGTGCGTTAATGGGCGTCGAGCGGCGGACGGGTGAGTAATGCCTAGGAAATTGCCTTGATGTGGGGGATAACCATTGGAAACGATGGCTAATACCGCATAATGCCTACGGGCCAAAGAGGGGGACCTTCGGGCCTCTCGCGTCAAGATATGCCTAGGTGGGATTAGCTAGTTGGTGAGGTAATGGCTCACCAAGGCGACGATCCCTAGCTGGTCTGAGAGGATGATCAGCCACACTGGAACTGAGACACGGTCCAGACTCCTACGGGAGGCAGCAGTGGGGAATATTGCACAATGGGCGAAAGCCTGATGCAGCCATGCCGCGTGTATGAAGAAGGCCTTCGGGTTGTAAAGTACTTTCAGTTGTGA…	Vibrio crassostreae; Vibrio gigantis; Vibrio artabrorum (0.993)
Proteobacteria	Gammaproteobacteria	Vibrionales	Vibrionaceae	Vibrio	Evh5		HE962263		Eunicella verrucosa (gorgonian)	19 ºC	Marine agar	AGTCGAGCGGAAACGACACTAACAATCCTTCGGGTGCGTTAATGGGCGTCGAGCGGCGGACGGGTGAGTAATGCCTAGGAAATTGCCTTGATGTGGGGGATAACCATTGGAAACGATGGCTAATACCGCATAATGCCTACGGGCCAAAGAGGGGGACCTTCGGGCCTCTCGCGTCAAGATATGCCTAGGTGGGATTAGCTAGTTGGTGAGGTAATGGCTCACCAAGGCGACGATCCCTAGCTGGTCTGAGAGGATGATCAGCCACACTGGAACTGAGACACGGTCCAGACTCCTACGGGAGGCAGCAGTGGGGAATATTGCACAATGGGCGAAAGCCTGATGCAGCCATGCCGCGTGTATGAAGAAGGCCTTCGGGTTGTAAAGTACTTTCAGTTGTGA…	Vibrio crassostreae; Vibrio gigantis; Vibrio artabrorum (0.993)
Proteobacteria	Gammaproteobacteria	Vibrionales	Vibrionaceae	Vibrio	Evh4		HE962262		Eunicella verrucosa (gorgonian)	19 ºC	Marine agar	ATGGGCGTCGAGCGGCGGACGGGTGAGTAATGCCTAGGAAATTGCCTTGATGTGGGGGATAACCATTGGAAACGATGGCTAATACCGCATAATGCCTACGGGCCAAAGAGGGGGACCTTCGGGCCTCTCGCGTCAAGATATGCCTAGGTGGGATTAGCTAGTTGGTGAGGTAATGGCTCACCAAGGCGACGATCCCTAGCTGGTCTGAGAGGATGATCAGCCACACTGGAACTGAGACACGGTCCAGACTCCTACGGGAGGCAGCAGTGGGGAATATTGCACAATGGGCGAAAGCCTGATGCAGCCATGCCGCGTGTATGAAGAAGGCCTTCCGGTTGTAAAGTACTTTCAGTTGTGAGGAAGGGTGTGTAGTTAATAGCTGCATATCTTGACGTTAGC…	Vibrio atlanticus (0.973)
Proteobacteria	Gammaproteobacteria	Vibrionales	Vibrionaceae	Vibrio	Evh3		HE962261		Eunicella verrucosa (gorgonian)	19 ºC	Marine agar	TTAATGGGCGTCGAGCGGCGGACGGGTGAGTAATGCCTAGGAAATTGCCTTGATGTGGGGGATAACCATTGGAAACGATGGCTAATACCGCATAATGCCTACGGGCCAAAGAGGGGGATCTTCGGACCTCTCGCGTCAAGATATGCCTAGGTGGGATTAGCTAGTTGGTGAGGTAATGGCTCACCAAGGCGACGATCCCTAGCTGGTCTGAGAGGATGATCAGCCACACTGGAACTGAGACACGGTCCAGACTCCTACGGGAGGCAGCAGTGGGGAATATTGCACAATGGGCGAAAGCCTGATGCAGCCATGCCGCGTGTATGAAGAAGGCCTTCGGGTTGTAAAGTACTTTCAGTTGTGAGGAAGGGTGTGTAGTTAATAGCTGCGCATCTTGACGTT…	Vibrio kanaloae (0.982)
Proteobacteria	Gammaproteobacteria	Vibrionales	Vibrionaceae	Vibrio	Evh2		HE962260		Eunicella verrucosa (gorgonian)	19 ºC	Marine agar	TTAATGGGCGTCGAGCGGCGGACGGGTGAGTAATGCCTAGGAAATTGCCTTGATGTGGGGGATAACCATTGGAAACGATGGCTAATACCGCATAATGCCTACGGGCCAAAGAGGGGGACCTTCGGGCCTCTCGCGTCAAGATATGCCTAGGTGGGATTAGCTAGTTGGTGAGGTAATGGCTCACCAAGGCGACGATCCCTAGCTGGTCTGAGAGGATGATCAGCCACACTGGAACTGAGACACGGTCCAGACTCCTACGGGAGGCAGCAGTGGGGAATATTGCACAATGGGCGAAAGCCTGATGCAGCCATGCCGCGTGTATGAAGAAGGCCTTCGGGTTGTAAAGTACTTTCAGTTGTGAGGAAGGGTGTGTAGTTAATAGCTGCACATCTTGACGTT…	Vibrio atlanticus (0.983)
Proteobacteria	Gammaproteobacteria	Alteromonadales	Shewanellaceae	Shewanella (99%)	Evd16		HE962258		Eunicella verrucosa (gorgonian)	19 ºC	Marine agar	TGCAAGTTCGAGCGGTAACACAAGGGAGCTTGCTCCTGAGGTGACGAGCGGCGGACGGGTGAGTAATGCCTAGGTATCTGCCCAGTCGAGGGGGATAACAGTTGGAAACGACTGCTAATACCAGCAATACGCCCTACGGGGGAAAGGAGGGGACCTTCTGGCCTTCCGCGATTGGATGAACCTAGGTGGGATTAGCTAGTTGGTGAGGTAATGGCTCACCGACAGGCGACGATCCCTAGCTGGTCTGAGAGGATGATCAGCCACACTGGAACTGAGACACGGTCCAGACTCCTACGGGAGGCAGCAGTGGGGAATATTGCACAATGGGCGAAAGCCTGATGCAGCCATGCCGCGTGTGTGAAGAAGGCCTTCGGGTTGTAAAGCACTTTCAGCGAGGAG…	Shewanella sairae; Shewanella marinintestina (0.883)
Proteobacteria	Gammaproteobacteria	Alteromonadales	Shewanellaceae	Shewanella	Evd15		HE962257		Eunicella verrucosa (gorgonian)	19 ºC	Marine agar	GTCGAGCGGTAACACAAGGGAGCTTGCTCCTGAGGTGACGAGCGGCGGACGGGTGAGTAATGCCTAGGTATCTGCCCAGTCGAGGGGGATAACAGTTGGAAACGACTGCTAATACCAGCATACGCCCTCACGCGGGGAAAGGAGGGGACCTTCGGGCCTTCCGCGATTGGATGAACCTAGGTGGGATTAGCTAGTTGGTGAGGTAATGGCTCACCAAGGCGACGATCCCTAGCTGGTCTGAGAGGATGATCAGCCACACTGGAACTGAGACACGGTCCAGACTCCTACGGGAGGCAGCAGTGGGGAATATTGCACAATGGGCGAAAGCCTGATGCAGCCATGCCGCGTGTGTGAAGAAGGCCTTCGGGTTGTAAAGCACTTTCAGCGAGGAGGAAAGGT…	Shewanella sairae; Shewanella marinintestina (0.933)
Proteobacteria	Gammaproteobacteria	Alteromonadales	Shewanellaceae	Shewanella (96%)	Evd14		HE962256		Eunicella verrucosa (gorgonian)	19 ºC	Marine agar	TGCAAGTCGAGCGGTAACACAAGGGAGCTTGCTCCTGAGGTGACGAGCGGCGGACGGGTGAGTAATGCCTAGGTATCTGCCCAGTCGAGGGGGATAACAGTTGGAAACGACTGCTAATACCAGCAATACGCCCTACGGGGGAAAGGAGGGGACCTTCGGGCCTTCCGCGATTGGATGAACCTAGGTGGGATTAGCTAGTTGGTGAGGTGAATGGCTCACCGACAGGCGACGATCCCTAGCTGGTCTGAGATGATGATCAACCACACTGGAACTGAGACACGGTCCAGACTCCTACGGGAGGCAGCAGTGGGGAATATTGCACAATGGGCGAAAGCCTGATGCAGCCATGCCGCGTGTGTGAAGAAGGCCTTCGGGTTGTAAAGCACTTTCAGCGAGGAG…	Shewanella sairae; Shewanella marinintestina (0.852)
Proteobacteria	Gammaproteobacteria	Alteromonadales	Pseudoalteromonadaceae	Pseudoalteromonas	Evd13		HE962255		Eunicella verrucosa (gorgonian)	19 ºC	Marine agar	AGTCGAGCGGTAACAGAAAGTAGCTTGCTACTTTGCTGACGAGCGGCGGACGGGTGAGTAATGCTTGGGAACATGCCTTGAGGTGGGGGACAACAGTTGGAAACGACTGCTAATACCGCATAATGTCTACGGACCAAAGGGGGCTTCGGCTCTCGCCTTTAGATTGGCCCAAGTGGGATTAGCTAGTTGGTGAGGTAATGGCTCACCAAGGCGACGATCCCTAGCTGGTTTGAGAGGATGATCAGCCACACTGGGACTGAGACACGGCCCAGACTCCTACGGGAGGCAGCAGTGGGGAATATTGCACAATGGGCGCAAGCCTGATGCAGCCATGCCGCGTGTGTGAAGAAGGCCTTCGGGTTGTAAAGCACTTTCAGTCAGGAGGAAAGGTTAGTAGTT…	Pseudoalteromonas nigrifaciens (0.975)
Proteobacteria	Gammaproteobacteria	Alteromonadales	Pseudoalteromonadaceae	Pseudoalteromonas	Evd12		HE962254		Eunicella verrucosa (gorgonian)	19 ºC	Marine agar	TGACGAGCGGCGGACGGGTGAGTAATGCTTGGGAACATGCCTTGAGGTGGGGGACAACAGTTGGAAACGACTGCTAATACCGCATAATGTCTACGGACCAAAGGGGGCTTCGGCTCTCGCCTTTAGATTGGCCCAAGTGGGATTAGCTAGTTGGTGAGGTAATGGCTCACCAAGGCGACGATCCCTAGCTGGTTTGAGAGGATGATCAGCCACACTGGGACTGAGACACGGCCCAGACTCCTACGGGAGGCAGCAGTGGGGAATATTGCACAATGGGCGCAAGCCTGATGCAGCCATGCCGCGTGTGTGAAGAAGGCCTTCGGGTTGTAAAGCACTTTCAGTCAGGAGGAAAGGTTAGTAGTTAATACCTGCTAGCTGTGACGTTACTGACAGAAGAAG…	Pseudoalteromonas tetraodonis (1)
Proteobacteria	Gammaproteobacteria	Vibrionales	Vibrionaceae	Vibrio	Evd11		HE962253	Raimundo et al., 2018 [13]	Eunicella verrucosa (gorgonian)	19 ºC	Marine agar	TCGAGCGGAAACGACACTAACAATCCTTCGGGTGCGTTAATGGGCGTCGAGCGGCGGACGGGTGAGTAATGCCTAGGAAATTGCCTTGATGTGGGGGATAACCATTGGAAACGATGGCTAATACCGCATAATGCCTACGGGCCAAAGAGGGGGACCTTCGGGCCTCTCGCGTCAAGATATGCCTAGGTGGGATTAGCTAGTTGGTGAGGTAATGGCTCACCAAGGCGACGATCCCTAGCTGGTCTGAGAGGATGATCAGCCACACTGGAACTGAGACACGGTCCAGACTCCTACGGGAGGCAGCAGTGGGGAATATTGCACAATGGGCGAAAGCCTGATGCAGCCATGCCGCGTGTATGAAGAAGGCCTTCGGGTTGTAAAGTACTTTCAGTTGTGAGG…	Vibrio atlanticus (0.99)
Proteobacteria	Gammaproteobacteria	Vibrionales	Vibrionaceae	Vibrio	Evd10		HE962252		Eunicella verrucosa (gorgonian)	19 ºC	Marine agar	GTCGAGCGGAAACGACACTAACAATCCTTCGGGTGCGTTAATGGGCGTCGAGCGGCGGACGGGTGAGTAATGCCTAGGAAATTGCCTTGATGTGGGGGATAACCATTGGAAACGATGGCTAATACCGCATAATGCCTACGGGCCAAAGAGGGGGATCTTCGGACCTCTCGCGTCAAGATATGCCTAGGTGGGATTAGCTAGTTGGTGAGGTAATGGCTCACCAAGGCGACGATCCCTAGCTGGTCTGAGAGGATGATCAGCCACACTGGAACTGAGACACGGTCCAGACTCCTACGGGAGGCAGCAGTGGGGAATATTGCACAATGGGCGAAAGCCTGATGCAGCCATGCCGCGTGTATGAAGAAGGCCTTCGGGTTGTAAAGTACTTTCAGTTGTGAG…	Vibrio atlanticus (0.96)
Proteobacteria	Gammaproteobacteria	Vibrionales	Vibrionaceae	Vibrio (98%)	Evd9		HE962251		Eunicella verrucosa (gorgonian)	19 ºC	Marine agar	AGCGGCGGACGGGTGAGTAATGCCTAGGAAGTTGCCCGGTAGAGGGGGATAACCATTGGAAACGATGGCTAATACCGCATAATCTCTATGGAGCAAAGCAGGGGACCTTCGGGCCTTGTGCTACCGGATACGCCTAGGTGGGATTAGCTAGTTGGTGAGGTAATGGCTCACCAAGGCAACGATCCCTAGCTGGTCTGAGAGGATGATCAGCCACACTGGAACTGAGACACGGTCCAGACTCCTACGGGAGGCAGCAGTGGGGAATATTGCACAATGGGCGAAAGCCTGATGCACCCATGCCGCGTGTATGAAGAAGGCCTTCGGGTTGTAAAGTACTTTCAGTTGTGAGGAAGGGTGTGTAGTTAATAACTGCATATCTTGACGTTAGCAACAGAAGAA…	Vibrio gallaecicus (0.904)
Proteobacteria	Gammaproteobacteria	Vibrionales	Vibrionaceae	Vibrio	Evd8		HE962250		Eunicella verrucosa (gorgonian)	19 ºC	Marine agar	TGGGCGTCGAGCGGCGGACGGGTGAGTAATGCCTAGGAAATTGCCTTGATGTGGGGGATAACCATTGGAAACGATGGCTAATACCGCATAATGCCTACGGGCCAAAGAGGGGGACCTTCGGGCCTCTCGCGTCAAGATATGCCTAGGTGGGATTAGCTAGTTGGTGAGGTAATGGCTCACCAAGGCGACGATCCCTAGCTGGTCTGAGAGGATGATCAGCCACACTGGAACTGAGACACGGTCCAGACTCCTACGGGAGGCAGCAGTGGGGAATATTGCACAATGGGCGAAAGCCTGATGCAGCCATGCCGCGTGTATGAAGAAGGCCTTCGGGTTGTAAAGTACTTTCAGTTGTGAGGAAGGGTGTGTAGTTAATAGCTGCACATCTTGACGTTAGCA…	Vibrio atlanticus (0.992)
Proteobacteria	Gammaproteobacteria	Vibrionales	Vibrionaceae	Vibrio	Evd7		HE962249		Eunicella verrucosa (gorgonian)	19 ºC	Marine agar	TGCGTTAATGGGCGTCGAGCGGCGGACGGGTGAGTAATGCCTAGGAAATTGCCTTGATGTGGGGGATAACCATTGGAAACGATGGCTAATACCGCATAATGCCTACGGGCCAAAGAGGGGGACCTTCGGGCCTCTCGCGTCAAGATATGCCTAGGTGGGATTAGCTAGTTGGTGAGGTAATGGCTCACCAAGGCGACGATCCCTAGCTGGTCTGAGAGGATGATCAGCCACACTGGAACTGAGACACGGTCCAGACTCCTACGGGAGGCAGCAGTGGGGAATATTGCACAATGGGCGAAAGCCTGATGCAGCCATGCCGCGTGTATGAAGAAGGCCTTCGGGTTGTAAAGTACTTTCAGTTGTGAGGAAGGGGGTGTAGTTAATAGCTCTATCTCTTGA…	Vibrio crassostreae; Vibrio gigantis (0.982)
Proteobacteria	Gammaproteobacteria	Vibrionales	Vibrionaceae	Vibrio	Evd6		HE962248		Eunicella verrucosa (gorgonian)	19 ºC	Marine agar	AGTCGAGCGGAAACGACACTAACAATCCTTCGGGTGCGTTAATGGGCGTCGAGCGGCGGACGGGTGAGTAATGCCTAGGAAATTGCCTTGATGTGGGGGATAACCATTGGAAACGATGGCTAATACCGCATAATGCCTACGGGCCAAAGAGGGGGACCTTCGGGCCTCTCGCGTCAAGATATGCCTAGGTGGGATTAGCTAGTTGGTGAGGTAATGGCTCACCAAGGCGACGATCCCTAGCTGGTCTGAGAGGATGATCAGCCACACTGGAACTGAGACACGGTCCAGACTCCTACGGGAGGCAGCAGTGGGGAATATTGCACAATGGGCGAAAGCCTGATGCAGCCATGCCGCGTGTATGAAGAAGGCCTTCGGGTTGTAAAGTACTTTCAGTTGTGA…	Vibrio atlanticus (0.976)
Proteobacteria	Gammaproteobacteria	Vibrionales	Vibrionaceae	Vibrio (99%)	Evd5		HE962247		Eunicella verrucosa (gorgonian)	19 ºC	Marine agar	TGGGCGTCGAGCGGCGGACGGGTGAGTAATGCCTAGGAAATTGCCTTGATGTGGGGGATAACCATTGAAAACGATGGCTAATACCGCATAATGCCTACAGGCCAAAGAGGGGGACCTTCGGGCCTCTCGCGTCAAGATATGCCTAGGTGGGATTAGCTAGTTGGTGAGGTAATGGCTCACCAAGGCGACGATCCCTAGCTGGTCTGAGAGGATGATCAGCCACACTGGAACTGAGACACGGTCCAGACTCCTACGGGAGGCAGCAGTGGGGAATATTGCACAATGGGCGAAAGCCTGATGCAGCCATGCCGCGTGTATGAAGAAGGCCTTCGGGTTGTAAAGTACTTTCAGTTGTGAGGAAGGGTGTGTAGTTAATAGCTGCACATCTTGACGTTAGCA…	Vibrio atlanticus (0.962)
Proteobacteria	Gammaproteobacteria	Vibrionales	Vibrionaceae	Vibrio	Evd4		HE962246		Eunicella verrucosa (gorgonian)	19 ºC	Marine agar	TGCGTTAATGGGCGTCGAGCGGCGGACGGGTGAGTAATGCCTAGGAAATTGCCTTGATGTGGGGGATAACCATTGGAAACGATGGCTAATACCGCATAATGCCTACGGGCCAAAGAGGGGGACCTTCGGGCCTCTCGCGTCAAGATATGCCTAGGTGGGATTAGCTAGTTGGTGAGGTAATGGCTCACCAAGGCGACGATCCCTAGCTGGTCTGAGAGGATGATCAGCCACACTGGAACTGAGACACGGTCCAGACTCCTACGGGAGGCAGCAGTGGGGAATATTGCACAATGGGCGAAAGCCTGATGCAGCCATGCCGCGTGTATGAAGAAGGCCTTCGGGTTGTAAAGTACTTTCAGTTGTGAGGAAGGGGGTATAGTTAATAGCTCTATCTCTTGA…	Vibrio crassostreae; Vibrio gigantis (0.981)
Proteobacteria	Gammaproteobacteria	Vibrionales	Vibrionaceae	Vibrio	Evd3		HE962245	Raimundo et al., 2018 [13]	Eunicella verrucosa (gorgonian)	19 ºC	Marine agar	GCGTTAATGGGCGTCGAGCGGCGGACGGGTGAGTAATGCCTAGGAAATTGCCTTGATGTGGGGGATAACCATTGGAAACGATGGCTAATACCGCATAATGCCTACGGGCCAAAGAGGGGGACCTTCGGGCCTCTCGCGTCAAGATATGCCTAGGTGGGATTAGCTAGTTGGTGAGGTAATGGCTCACCAAGGCGACGATCCCTAGCTGGTCTGAGAGGATGATCAGCCACACTGGAACTGAGACACGGTCCAGACTCCTACGGGAGGCAGCAGTGGGGAATATTGCACAATGGGCGAAAGCCTGATGCAGCCATGCCGCGTGTATGAAGAAGGCCTTCGGGTTGTAAAGTACTTTCAGTTGTGAGGAAGGGGGTAGTGTTAATAGCGCTATCTCTTGAC…	Vibrio crassostreae; Vibrio gigantis; Vibrio artabrorum (0.992)
Proteobacteria	Gammaproteobacteria	Vibrionales	Vibrionaceae	Vibrio	Evd2		HE962244		Eunicella verrucosa (gorgonian)	19 ºC	Marine agar	ATGGGCGTCGAGCGGCGGACGGGTGAGTAATGCCTAGGAAATTGCCTTGATGTGGGGGATAACCATTGGAAACGATGGCTAATACCGCATAATGCCTACGGGCCAAAGAGGGGGACCTTCGGGCCTCTCGCGTCAAGATATGCCTAGGTGGGATTAGCTAGTTGGTGAGGTAATGGCTCACCAAGGCGACCATCCCTAGCTGGTCTGAGAGGATGATCAGCCACACTGGAACTGAGACACGGTCCAGACTCCTACGGGAGGCAGCAGTGGGGAATATTGCACAATGGGCGAAAGCCTGATGCAGCCATGCCGCGTGTATGAAGAAGGCCTTCGGGTTGTAAAGTACTTTCAGTTGTGAGGAAGGGTGTGTAGTTAATAGCTGCACATCTTGACGTTAGC…	Vibrio atlanticus (0.982)
Proteobacteria	Gammaproteobacteria	Vibrionales	Vibrionaceae	Vibrio	Evd1		HE962243		Eunicella verrucosa (gorgonian)	19 ºC	Marine agar	GCGTTAATGGGCGTCGAGCGGCGGACGGGTGAGTAATGCCTAGGAAATTGCCTTGATGTGGGGGATAACCATTGGAAACGATGGCTAATACCGCATAATGCCTACGGGCCAAAGAGGGGGACCTTCGGGCCTCTCGCGTCAAGATATGCCTAGGTGGGATTAGCTAGTTGGTGAGGTAATGGCTCACCAAGGCGACGATCCCTAGCTGGTCTGAGAGGATGATCAGCCACACTGGAACTGAGACACGGTCCAGACTCCTACGGGAGGCAGCAGTGGGGAATATTGCACAATGGGCGAAAGCCTGATGCAGCCATGCCGCGTGTATGAAGAAGGCCTTCGGGTTGTAAAGTACTTTCAGTTGTGAGGAAGGGGGTAGCGTTAATAGCGCTATCTCTTGAC…	Vibrio crassostreae; Vibrio gigantis (0.985)
Proteobacteria	Gammaproteobacteria	Vibrionales	Vibrionaceae	Vibrio	Alg240-V46			Karimi and Costa, 2020 [26]	Spongia officinalis	18 ºC	VXA	AGTCGAGCGGAAACGACAACATTGACCCTTCGGGTGATTTGTTGGGCGTCGAGCGGCGGACGGGTGAGTAATGCCTGGGAAATTGCCCTGATGTGGGGGATAACCATTGGAAACGATGGCTAATACCGCATAACGTCTACGGACCAAAGAGGGGGACCTTCGGGCCTCTCGCTTCAGGATATGCCCAGGTGGGATTAGCTAGTTGGTGAGGTAATGGCTCACCAAGGCGACGATCCCTAGCTGGTCTGAGAGGATGATCAGCCACACTGGAACTGAGACACGGTCCAGACTCCTACGGGAGGCAGCAGTGGGGAATATTGCACAATGGGCGCAAGCCTGATGCAGCCATGCCGCGTGTATGAAGAAGGCCTTCGGGTTGTAAAGTACTTTCAGTCGTGA…	Vibrio breoganii (0.966)
Proteobacteria	Gammaproteobacteria	Vibrionales	Vibrionaceae	Vibrio	Alg240-V47			Karimi and Costa, 2020 [26]	Spongia officinalis	18 ºC	VXA	GTCGAGCGGAAACGACACTAACAATCCTTCGGGTGCGTTAATGGGCGTCGAGCGGCGGACGGGTGAGTAATGCCTAGGAAATTGCCTTGATGTGGGGGATAACCATTGGAAACGATGGCTAATACCGCATAATGCCTACGGGCCAAAGAGGGGGACCTTCGGGCCTCTCGCGTCAAGATATGCCTAGGTGGGATTAGCTAGTTGGTGAGGTAATGGCTCACCAAGGCGACGATCCCTAGCTGGTCTGAGAGGATGATCAGCCACACTGGAACTGAGACACGGTCCAGACTCCTACGGGAGGCAGCAGTGGGGAATATTGCACAATGGGCGAAAGCCTGATGCAGCCATGCCGCGTGTATGAAGAAGGCCTTCGGGTTGTAAAGTACTTTCAGTTGTGAG…	Vibrio pomeroyi; Vibrio crassostreae; Vibrio gigantis (0.982)
Proteobacteria	Gammaproteobacteria	Vibrionales	Vibrionaceae	Vibrio (99%)	Alg240-V48		MH818476	Karimi and Costa, 2020 [26]	Spongia officinalis	18 ºC	VXA	GTCGAGCGGAAACGACACTAACAATCCTTCGGGTGCGTTAATGGGCGTCGAGCGGCGGACGGGTGAGTAATGCCTAGGAAATTGCCTTGATGTGGGGGATAACCATTGGAAACGATGGCTAATACCGCATAATGCCTACGGGCCAAAGAGGGGGACCTTCGGGCCTCTCGCGTCAAGATATGCCTAGGTGGGATTAGCTAGTTGGTGAGGTAATGGCTCACCAAGGCGACGATCCCTAGCTGGTCTGAGAGGATGATCAGCCACACTGGAACTGAGACACGGTCCAGACTCCTACGGGAGGCAGCAGTGGGGAATATTGCACAATGGGCGAAAGCCTGATGCAGCCATGCCGCGTGTATGAAGAAGGCCTTCGGGTTGTAAAGTACTTTCAGTTGTGAG…	Vibrio pomeroyi; Vibrio crassostreae; Vibrio gigantis (0.942)
Proteobacteria	Gammaproteobacteria	Vibrionales	Vibrionaceae	Vibrio	Alg240-V49			Karimi and Costa, 2020 [26]	Spongia officinalis	18 ºC	VXA	AGTCGAGCGGAAACGACACTAACAATCCTTCGGGTGCGTTAATGGGCGTCGAGCGGCGGACGGGTGAGTAATGCCTAGGAAATTGCCTTGATGTGGGGGATAACCATTGGAAACGATGGCTAATACCGCATAATGCCTACGGGCCAAAGAGGGGGACCTTCGGGCCTCTCGCGTCAAGATATGCCTAGGTGGGATTAGCTAGTTGGTGAGGTAATGGCTCACCAAGGCGACGATCCCTAGCTGGTCTGAGAGGATGATCAGCCACACTGGAACTGAGACACGGTCCAGACTCCTACGGGAGGCAGCAGTGGGGAATATTGCACAATGGGCGAAAGCCTGATGCAGCCATGCCGCGTGTATGAAGAAGGCCTTCGGGTTGTAAAGTACTTTCAGTTGTGA…	Vibrio crassostreae; Vibrio gigantis (0.996)
Proteobacteria	Gammaproteobacteria	Vibrionales	Vibrionaceae	Vibrio	Alg240-V50			Karimi and Costa, 2020 [26]	Spongia officinalis	18 ºC	VXA	AGTCGAGCGGAAACGACACTAACAATCCTTCGGGTGCGTTAATGGGCGTCGAGCGGCGGACGGGTGAGTAATGCCTAGGAAATTGCCTTGATGTGGGGGATAACCATTGGAAACGATGGCTAATACCGCATAATGCCTACGGGCCAAAGAGGGGGACCTTCGGGCCTCTCGCGTCAAGATATGCCTAGGTGGGATTAGCTAGTTGGTGAGGTAATGGCTCACCAAGGCGACGATCCCTAGCTGGTCTGAGAGGATGATCAGCCACACTGGAACTGAGACACGGTCCAGACTCCTACGGGAGGCAGCAGTGGGGAATATTGCACAATGGGCGAAAGCCTGATGCAGCCATGCCGCGTGTATGAAGAAGGCCTTCGGGTTGTAAAGTACTTTCAGTTGTGA…	Vibrio crassostreae; Vibrio gigantis; Vibrio toranzoniae (0.982)
Proteobacteria	Gammaproteobacteria	Vibrionales	Vibrionaceae	Vibrio	Alg240-V51			Karimi and Costa, 2020 [26]	Spongia officinalis	18 ºC	VXA	TCGAGCGGAAACGACACTAACAATCCTTCGGGTGCGTTAATGGGCGTAGAGCGGCGGACGGGTGAGTAATGCCTAGGAAATTGCCTTGATGTGGGGGATAACCATTGGAAACGATGGCTAATACCGCATAATGCCTACGGGCCAAAGAGGGGGACCTTCGGGCCTCTCGCGTCAAGATATGCCTAGGTGGGATTAGCTAGTTGGTGAGGTAATGGCTCACCAAGGCGACGATCCCTAGCTGGTCTGAGAGGATGATCAGCCACACTGGAACTGAGACACGGTCCAGACTCCTACGGGAGGCAGCAGTGGGGAATATTGCACAATGGGCGAAAGCCTGATGCAGCCATGCCGCGTGTATGAAGAAGGCCTTCGGGTTGTAAAGTACTTTCAGTTGTGAGG…	Vibrio crassostreae; Vibrio gigantis (0.991)
Proteobacteria	Gammaproteobacteria	Vibrionales	Vibrionaceae	Vibrio	Alg240-V52			Karimi and Costa, 2020 [26]	Spongia officinalis	18 ºC	VXA	GTCGAGCGGAAACGACACTAACAATCCTTCGGGTGCGTTAATGGGCGTCGAGCGGCGGACGGGTGAGTAATGCCTAGGAAATTGCCTTGATGTGGGGGATAACCATTGGAAACGATGGCTAATACCGCATAATGCCTACGGGCCAAAGAGGGGGACCTTCGGGCCTCTCGCGTCAAGATATGCCTAGGTGGGATTAGCTAGTTGGTGAGGTAATGGCTCACCAAGGCGACGATCCCTAGCTGGTCTGAGAGGATGATCAGCCACACTGGAACTGAGACACGGTCCAGACTCCTACGGGAGGCAGCAGTGGGGAATATTGCACAATGGGCGAAAGCCTGATGCAGCCATGCCGCGTGTATGAAGAAGGCCTTCGGGTTGTAAAGTACTTTCAGTTGTGAG…	Vibrio crassostreae; Vibrio gigantis (0.996)
Proteobacteria	Gammaproteobacteria	Vibrionales	Vibrionaceae	Vibrio	Alg240-V53			Karimi and Costa, 2020 [26]	Spongia officinalis	18 ºC	VXA	TCGAGCGGAAACGACAACATTGACCCTTCGGGTGATTTGTTGGGCGTCGAGCGGCGGACGGGTGAGTAATGCCTGGGAAATTGCCCTGATGTGGGGGATAACCATTGGAAACGATGGCTAATACCGCATAACGTCTACGGACCAAAGAGGGGGACCTTCGGGCCTCTCGCTTCAGGATATGCCCAGGTGGGATTAGCTAGTTGGTGAGGTAATGGCTCACCAAGGCGACGATCCCTAGCTGGTCTGAGAGGATGATCAGCCACACTGGAACTGAGACACGGTCCAGACTCCTACGGGAGGCAGCAGTGGGGAATATTGCACAATGGGCGCAAGCCTGATGCAGCCATGCCGCGTGTATGAAGAAGGCCTTCGGGTTGTAAAGTACTTTCAGTCGTGAGG…	Vibrio breoganii (0.983)
Proteobacteria	Gammaproteobacteria	Vibrionales	Vibrionaceae	Photobacterium	Alg240-V54		MH818469	Karimi and Costa, 2020 [26]	Spongia officinalis	18 ºC	VXA	CTTTGCTGACGAGCGGCGGACGGGTGAGTAATGCCTGGGAATATACCCTGATGTGGGGGATAACTATTGGAAACGATAGCTAATACCGCATAATCTCTTCGGAGCAAAGAGGGGGACCTTCGGGCCTCTCGCGTCAGGATTAGCCCAGGTGGGATTAGCTAGTTGGTGGGGTAATGGCTCACCAAGGCGACGATCCCTAGCTGGTCTGAGAGGATGATCAGCCACACTGGAACTGAGACACGGTCCAGACTCCTACGGGAGGCAGCAGTGGGGAATATTGCACAATGGGGGAAACCCTGATGCAGCCATGCCGCGTGTATGAAGAAGGCCTTCGGGTTGTAAAGTACTTTCAGTTGTGAGGAAGGCGTTAAAGTTAATAGCTTTAGCGTTTGACGTTAG…	Photobacterium kishitanii; Photobacterium iliopiscarium (0.981)
Proteobacteria	Gammaproteobacteria	Vibrionales	Vibrionaceae	Vibrio	Alg238-V1			Karimi and Costa, 2020 [26]	Spongia officinalis	18 ºC	VXA	AGTCGAGCGGAAACGACACTAACAATCCTTCGGGTGCGTTAATGGGCGTCGAGCGGCGGACGGGTGAGTAATGCCTAGGAAATTGCCTTGATGTGGGGGATAACCATTGGAAACGATGGCTAATACCGCATAATGCCTACGGGCCAAAGAGGGGGACCTTCGGGCCTCTCGCGTCAAGATATGCCTAGGTGGGATTAGCTAGTTGGTGAGGTAATGGCTCACCAAGGCGACGATCCCTAGCTGGTCTGAGAGGATGATCAGCCACACTGGAACTGAGACACGGTCCAGACTCCTACGGGAGGCAGCAGTGGGGAATATTGCACAATGGGCGAAAGCCTGATGCAGCCATGCCGCGTGTATGAAGAAGGCCTTCGGGTTGTAAAGTACTTTCAGTTGTGA…	Vibrio crassostreae; Vibrio gigantis; Vibrio artabrorum (0.988)
Proteobacteria	Alphaproteobacteria	Rhodobacterales	Rhodobacteraceae	Ruegeria	Alg238-V2		MH818471	Karimi and Costa, 2020 [26]	Spongia officinalis	18 ºC	VXA	CGCGCCTTTCGGGGTGAGCGGCGGACGGGTTAGTAACGCGTGGGAATATACCCTTTGGTACGGAATAGCCTCTGGAAACGGAGAGTAATACCGTATGAGCCCTTCGGGGGAAAGATTTATCGCCAAAGGATTAGCCCGCGTTAGATTAGGTAGTTGGTGGGGTAATGGCCTACCAAGCCTACGATCTATAGCTGGTTTTAGAGGATGATCAGCAACACTGGGACTGAGACACGGCCCAGACTCCTACGGGAGGCAGCAGTGGGGAATCTTGGACAATGGGGGCAACCCTGATCCAGCCATGCCGCGTGAGTGATGAAGGCCTTAGGGTCGTAAAGCTCTTTCGCCTGTGAAGATAATGACGGTAGCAGGTAAAGAAACCCCGGCTAACTCCGTGCCAGC…	Ruegeria meonggei (0.962)
Proteobacteria	Alphaproteobacteria	Rhodobacterales	Rhodobacteraceae	Ruegeria	Alg238-V3			Karimi and Costa, 2020 [26]	Spongia officinalis	18 ºC	VXA	TCGAGCGCGCCTTTCGGGGTGAGCGGCGGACGGGTTAGTAACGCGTGGGAATATACCCTTTGGTACGGAATAGCCTCTGGAAACGGAGAGTAATACCGTATGAGCCCTTCGGGGGAAAGATTTATCGCCAAAGGATTAGCCCGCGTTAGATTAGGTAGTTGGTGGGGTAATGGCCTACCAAGCCTACGATCTATAGCTGGTTTTAGAGGATGATCAGCAACACTGGGACTGAGACACGGCCCAGACTCCTACGGGAGGCAGCAGTGGGGAATCTTGGACAATGGGGGCAACCCTGATCCAGCCATGCCGCGTGAGTGATGAAGGCCTTAGGGTCGTAAAGCTCTTTCGCCTGTGAAGATAATGACGGTAGCAGGTAAAGAAACCCCGGCTAACTCCGTG…	Ruegeria meonggei (0.969)
Proteobacteria	Gammaproteobacteria	Vibrionales	Vibrionaceae	Vibrio	Alg239-V5			Karimi and Costa, 2020 [26]	Spongia officinalis	18 ºC	VXA	AGTCGAGCGGAAACGACACTAACAATCCTTCGGGTGCGTTAATGGGCGTCGAGCGGCGGACGGGTGAGTAATGCCTAGGAAATTGCCTTGATGTGGGGGATAACCATTGGAAACGATGGCTAATACCGCATAATGCCTACGGGCCAAAGAGGGGGACCTTCGGGCCTCTCGCGTCAAGATATGCCTAGGTGGGATTAGCTAGTTGGTGAGGTAATGGCTCACCAAGGCGACGATCCCTAGCTGGTCTGAGAGGATGATCAGCCACACTGGAACTGAGACACGGTCCAGACTCCTACGGGAGGCAGCAGTGGGGAATATTGCACAATGGGCGAAAGCCTGATGCAGCCATGCCGCGTGTATGAAGAAGGCCTTCGGGTTGTAAAGTACTTTCAGTTGTGA…	Vibrio crassostreae; Vibrio gigantis (0.996)
Proteobacteria	Gammaproteobacteria	Vibrionales	Vibrionaceae	Vibrio	Alg239-V6			Karimi and Costa, 2020 [26]	Spongia officinalis	18 ºC	VXA	CGACAACATTGACCCTTCGGGTGATTTGTTGGGCGTCGAGCGGCGGACGGGTGAGTAATGCCTGGGAAATTGCCCTGATGTGGGGGATAACCATTGGAAACGATGGCTAATACCGCATAACGTCTACGGACCAAAGAGGGGGACCTTCGGGCCTCTCGCTTCAGGATATGCCCAGGTGGGATTAGCTAGTTGGTGAGGTAATGGCTCACCAAGGCGACGATCCCTAGCTGGTCTGAGAGGATGATCAGCCACACTGGAACTGAGACACGGTCCAGACTCCTACGGGAGGCAGCAGTGGGGAATATTGCACAATGGGCGCAAGCCTGATGCAGCCATGCCGCGTGTATGAAGAAGGCCTTCGGGTTGTAAAGTACTTTCAGTCGTGAGGAAGGCATTAGA…	Vibrio breoganii (0.978)
Proteobacteria	Gammaproteobacteria	Vibrionales	Vibrionaceae	Vibrio	Alg239-V7			Karimi and Costa, 2020 [26]	Spongia officinalis	18 ºC	VXA	AGTCGAGCGGAAACGACACTAACAATCCTTCGGGTGCGTTAATGGGCGTCGAGCGGCGGACGGGTGAGTAATGCCTAGGAAATTGCCTTGATGTGGGGGATAACCATTGGAAACGATGGCTAATACCGCATAATGCCTACGGGCCAAAGAGGGGGACCTTCGGGCCTCTCGCGTCAAGATATGCCTAGGTGGGATTAGCTAGTTGGTGAGGTAATGGCTCACCAAGGCGACGATCCCTAGCTGGTCTGAGAGGATGATCAGCCACACTGGAACTGAGACACGGTCCAGACTCCTACGGGAGGCAGCAGTGGGGAATATTGCACAATGGGCGAAAGCCTGATGCAGCCATGCCGCGTGTATGAAGAAGGCCTTCGGGTTGTAAAGTACTTTCAGTTGTGA…	Vibrio crassostreae; Vibrio gigantis; Vibrio artabrorum (0.993)
Proteobacteria	Gammaproteobacteria	Vibrionales	Vibrionaceae	Vibrio	Alg239-V8			Karimi and Costa, 2020 [26]	Spongia officinalis	18 ºC	VXA	AGTCGAGCGGAAACGACAACATTGACCCTTCGGGTGATTTGTTGGGCGTCGAGCGGCGGACGGGTGAGTAATGCCTGGGAAATTGCCCTGATGTGGGGGATAACCATTGGAAACGATGGCTAATACCGCATAACGTCTACGGACCAAAGAGGGGGACCTTCGGGCCTCTCGCTTCAGGATATGCCCAGGTGGGATTAGCTAGTTGGTGAGGTAATGGCTCACCAAGGCGACGATCCCTAGCTGGTCTGAGAGGATGATCAGCCACACTGGAACTGAGACACGGTCCAGACTCCTACGGGAGGCAGCAGTGGGGAATATTGCACAATGGGCGCAAGCCTGATGCAGCCATGCCGCGTGTATGAAGAAGGCCTTCGGGTTGTAAAGTACTTTCAGTCGTGA…	Vibrio breoganii (0.979)
Proteobacteria	Gammaproteobacteria	Vibrionales	Vibrionaceae	Vibrio	Alg239-V9			Karimi and Costa, 2020 [26]	Spongia officinalis	18 ºC	VXA	TCGAGCGGAAACGACAACATTGACCCTTCGGGTGATTTGTTGGGCGTCGAGCGGCGGACGGGTGAGTAATGCCTGGGAAATTGCCCTGATGTGGGGGATAACCATTGGAAACGATGGCTAATACCGCATAACGTCTACGGACCAAAGAGGGGGACCTTCGGGCCTCTCGCTTCAGGATATGCCCAGGTGGGATTAGCTAGTTGGTGAGGTAATGGCTCACCAAGGCGACGATCCCTAGCTGGTCTGAGAGGATGATCAGCCACACTGGAACTGAGACACGGTCCAGACTCCTACGGGAGGCAGCAGTGGGGAATATTGCACAATGGGCGCAAGCCTGATGCAGCCATGCCGCGTGTATGAAGAAGGCCTTCGGGTTGTAAAGTACTTTCAGTCGTGAGG…	Vibrio breoganii (0.953)
Proteobacteria	Gammaproteobacteria	Vibrionales	Vibrionaceae	Vibrio	Alg239-V10			Karimi and Costa, 2020 [26]	Spongia officinalis	18 ºC	VXA	TCGAGCGGAAACGACACTAACAATCCTTCGGGTGCGTTAATGGGCGTCGAGCGGCGGACGGGTGAGTAATGCCTAGGAAATTGCCTTGATGTGGGGGATAACCATTGGAAACGATGGCTAATACCGCATAATGCCTACGGGCCAAAGAGGGGGACCTTCGGGCCTCTCGCGTCAAGATATGCCTAGGTGGGATTAGCTAGTTGGTGAGGTAATGGCTCACCAAGGCGACGATCCCTAGCTGGTCTGAGAGGATGATCAGCCACACTGGAACTGAGACACGGTCCAGACTCCTACGGGAGGCAGCAGTGGGGAATATTGCACAATGGGCGAAAGCCTGATGCAGCCATGCCGCGTGTATGAAGAAGGCCTTCGGGTTGTAAAGTACTTTCAGTTGTGAGG…	Vibrio crassostreae; Vibrio gigantis (0.99)
Proteobacteria	Gammaproteobacteria	Vibrionales	Vibrionaceae	Vibrio	Alg239-V11			Karimi and Costa, 2020 [26]	Spongia officinalis	18 ºC	VXA	AGTCGAGCGGAAACGACACTAACAATCCTTCGGGTGCGTTAATGGGCGTCGAGCGGCGGACGGGTGAGTAATGCCTAGGAAATTGCCTTGATGTGGGGGATAACCATTGGAAACGATGGCTAATACCGCATAATGCCTACGGGCCAAAGAGGGGGACCTTCGGGCCTCTCGCGTCAAGATATGCCTAGGTGGGATTAGCTAGTTGGTGAGGTAATGGCTCACCAAGGCGACGATCCCTAGCTGGTCTGAGAGGATGATCAGCCACACTGGAACTGAGACACGGTCCAGACTCCTACGGGAGGCAGCAGTGGGGAATATTGCACAATGGGCGAAAGCCTGATGCAGCCATGCCGCGTGTATGAAGAAGGCCTTCGGGTTGTAAAGTACTTTCAGTTGTGA…	Vibrio crassostreae; Vibrio gigantis; Vibrio artabrorum (0.993)
Proteobacteria	Gammaproteobacteria	Vibrionales	Vibrionaceae	Vibrio	Alg239-V12			Karimi and Costa, 2020 [26]	Spongia officinalis	18 ºC	VXA	GTCGAGCGGAAACGACAACATTGACCCTTCGGGTGATTTGTTGGGCGTCGAGCGGCGGACGGGTGAGTAATGCCTGGGAAATTGCCCTGATGTGGGGGATAACCATTGGAAACGATGGCTAATACCGCATAACGTCTACGGACCAAAGAGGGGGACCTTCGGGCCTCTCGCTTCAGGATATGCCCAGGTGGGATTAGCTAGTTGGTGAGGTAATGGCTCACCAAGGCGACGATCCCTAGCTGGTCTGAGAGGATGATCAGCCACACTGGAACTGAGACACGGTCCAGACTCCTACGGGAGGCAGCAGTGGGGAATATTGCACAATGGGCGCAAGCCTGATGCAGCCATGCCGCGTGTATGAAGAAGGCCTTCGGGTTGTAAAGTACTTTCAGTCGTGAG…	Vibrio breoganii (0.983)
Proteobacteria	Gammaproteobacteria	Vibrionales	Vibrionaceae	Vibrio	Alg239-V13			Karimi and Costa, 2020 [26]	Spongia officinalis	18 ºC	VXA	AGTCGAGCGGAAACGACAACATTGACCCTTCGGGTGATTTGTTGGGCGTCGAGCGGCGGACGGGTGAGTAATGCCTGGGAAATTGCCCTGATGTGGGGGATAACCATTGGAAACGATGGCTAATACCGCATAACGTCTACGGACCAAAGAGGGGGACCTTCGGGCCTCTCGCTTCAGGATATGCCCAGGTGGGATTAGCTAGTTGGTGAGGTAATGGCTCACCAAGGCGACGATCCCTAGCTGGTCTGAGAGGATGATCAGCCACACTGGAACTGAGACACGGTCCAGACTCCTACGGGAGGCAGCAGTGGGGAATATTGCACAATGGGCGCAAGCCTGATGCAGCCATGCCGCGTGTATGAAGAAGGCCTTCGGGTTGTAAAGTACTTTCAGTCGTGA…	Vibrio breoganii (0.979)
Proteobacteria	Gammaproteobacteria	Alteromonadales	Shewanellaceae	Shewanella	Alg239-V14		MH818472	Karimi and Costa, 2020 [26]	Spongia officinalis	18 ºC	VXA	AGTCGAGCGGTAACACAAGGGAGCTTGCTCCTGAGGTGACGAGCGGCGGACGGGTGAGTAATGCCTAGGTATCTGCCCAGTCGAGGGGGATAACAGTTGGAAACGACTGCTAATACCGCATACGCCCTACGGGGGAAAGGAGGGGACCTTCGGGCCTTTCGCGATTGGATGAACCTAGGTGGGATTAGCTAGTAGGTGGGGTAATGGCTCACCTAGGCAACGATCCCTAGCTGGTCTGAGAGGATGATCAGCCACACTGGAACTGAGACACGGTCCAGACTCCTACGGGAGGCAGCAGTGGGGAATATTGCACAATGGGCGAAAGCCTGATGCAGCCATGCCGCGTGTATGAAGAAGGCCTTCGGGTTGTAAAGTACTTTCAGCGAGGAGGAAAGGTTG…	Shewanella kaireitica (0.984)
Proteobacteria	Alphaproteobacteria	Sphingomonadales	Erythrobacteraceae	Erythrobacter (90%)	Alg239-V15			Karimi and Costa, 2020 [26]	Spongia officinalis	18 ºC	VXA	GTCGAACGAACCCTTCGGGGTTAGTGGCGCACGGGTGCGTAACGCGTGGGAACCTGCCTTTAGGTTCGGAATAACAGTTAGAAATGACTGCTAATACCGGATAATGTCTTCGGACCAAAGATTTATTGCCTTTAGATGGGCCCGCGTTGGATTAGATAGTTGGTGGGGTAATGGCCTACCAAGTCGACGATCCATAGCTGGTCTGAGAGGATGATCAGCCACACTGGGACTGAGACACGGCCCAGACTCCTACGGGAGGCAGCAGTGGGGAATATTGGACAATGGGCGAAAGCCTGATCCAGCAATGCCGCGTGAGTGATGAAGGCCTTAGGGTTGTAAAGCTCTTTTACCAGGGATGATAATGACAGTACCTGGAGAATAAGCTCCGGCTAACTCCGT…	Erythrobacter citreus (0.955)
Proteobacteria	Gammaproteobacteria	Vibrionales	Vibrionaceae	Enterovibrio	Alg239-V16		MH818467	Karimi and Costa, 2020 [26]	Spongia officinalis	18 ºC	VXA	AGTCGAGCGGCAGCGACAACAAAGATTCTTCGGATGATTTGTTGGGCGGCGAGCGGCGGACGGGTGAGTAATGGCTGGGAACCTGCCCTGACGTGGGGGATAACAGTTGGAAACGACTGCTAATACCGCATGATGTCTTTGGACCAAAGAGGAGGACCTTCGGGCTTCTCGCGTCGGGATGGGCCCAGTTGGGATTAGCTAGTTGGTGAGGTAATGGCTCACCAAGGCGACGATCCCTAGCTGGTTTGAGAGGATGATCAGCCACACTGGAACTGAGACACGGTCCAGACTCCTACGGGAGGCAGCAGTGGGGAATATTGCACAATGGGCGCAAGCCTGATGCAGCCATGCCGCGTGTGTGAAGAAGGCCTTCGGGTTGTAAAGCACTTTCAGCAGTGA…	Enterovibrio norvegicus (0.962)
Proteobacteria	Alphaproteobacteria	Sphingomonadales	Erythrobacteraceae	Erythrobacter (97%)	Alg239-V17			Karimi and Costa, 2020 [26]	Spongia officinalis	18 ºC	VXA	AGTCGAACGAACCCTTCGGGGTTAGTGGCGCACGGGTGCGTAACGCGTGGGAACCTGCCTTTAGGTTCGGAATAACAGTTAGAAATGACTGCTAATACCGGATAATGTCTTCGGACCAAAGATTTATTGCCTTTAGATGGGCCCGCGTTGGATTAGATAGTTGGTGGGGTAATGGCCTACCAAGTCGACGATCCATAGCTGGTCTGAGAGGATGATCAGCCACACTGGGACTGAGACACGGCCCAGACTCCTACGGGAGGCAGCAGTGGGGAATATTGGACAATGGGCGAAAGCCTGATCCAGCAATGCCGCGTGAGTGATGAAGGCCTTAGGGTTGTAAAGCTCTTTTACCAGGGATGATAATGACAGTACCTGGAGAATAAGCTCCGGCTAACTCCG…	Erythrobacter pelagi (0.938)
Actinobacteria	Actinobacteria	Micrococcales	Microbacteriaceae	Microbacterium	Alg239-V18		MH818468	Karimi and Costa, 2020 [26]	Spongia officinalis	18 ºC	VXA	GTGAAGCCAAGCTTGCTTGGTGGATCAGTGGCGAACGGGTGAGTAACACGTGAGCAACCTGCCCTGGACTCTGGGATAAGCGCTGGAAACGGCGTCTAATACTGGATATGAGCTCTCATCGCATGGTGGGGGTTGGAAAGATTTTTCGGTTTGGGATGGGCTCGCGGCCTATCAGCTTGTTGGTGAGGTAATGGCTCACCAAGGCGTCGACGGGTAGCCGGCCTGAGAGGGTGACCGGCCACACTGGGACTGAGACACGGCCCAGACTCCTACGGGAGGCAGCAGTGGGGAATATTGCACAATGGGCGCAAGCCTGATGCAGCAACGCCGCGTGAGGGATGACGGCCTTCGGGTTGTAAACCTCTTTTGGTAGGGAAGAAGCCTTCGGGTGACGGTACC…	Microbacterium aquimaris (0.938)
Proteobacteria	Alphaproteobacteria	Sphingomonadales	Erythrobacteraceae	Erythrobacter (97%)	Alg239-V19		MH818470	Karimi and Costa, 2020 [26]	Spongia officinalis	18 ºC	VXA	AGTCGAACGAACCCTTCGGGGTTAGTGGCGCACGGGTGCGTAACGCGTGGGAACCTGCCTTTAGGTTCGGAATAACAGTTAGAAATGACTGCTAATACCGGATAATGTCTTCGGACCAAAGATTTATTGCCTTTAGATGGGCCCGCGTTGGATTAGATAGTTGGTGGGGTAATGGCCTACCAAGTCGACGATCCATAGCTGGTCTGAGAGGATGATCAGCCACACTGGGACTGAGACACGGCCCAGACTCCTACGGGAGGCAGCAGTGGGGAATATTGGACAATGGGCGAAAGCCTGATCCAGCAATGCCGCGTGAGTGATGAAGGCCTTAGGGTTGTAAAGCTCTTTTACCAGGGATGATAATGACAGTACCTGGAGAATAAGCTCCGGCTAACTCCG…	Erythrobacter pelagi (0.953)
Proteobacteria	Gammaproteobacteria	Vibrionales	Vibrionaceae	Vibrio	Alg239-V20			Karimi and Costa, 2020 [26]	Spongia officinalis	18 ºC	VXA	AGTCGAGCGGAAACGACAACATTGACCCTTCGGGTGATTTGTTGGGCGTCGAGCGGCGGACGGGTGAGTAATGCCTGGGAAATTGCCCTGATGTGGGGGATAACCATTGGAAACGATGGCTAATACCGCATAACGTCTACGGACCAAAGAGGGGGACCTTCGGGCCTCTCGCTTCAGGATATGCCCAGGTGGGATTAGCTAGTTGGTGAGGTAATGGCTCACCAAGGCGACGATCCCTAGCTGGTCTGAGAGGATGATCAGCCACACTGGAACTGAGACACGGTCCAGACTCCTACGGGAGGCAGCAGTGGGGAATATTGCACAATGGGCGCAAGCCTGATGCAGCCATGCCGCGTGTATGAAGAAGGCCTTCGGGTTGTAAAGTACTTTCAGTCGTGA…	Vibrio breoganii (0.978)
Proteobacteria	Gammaproteobacteria	Vibrionales	Vibrionaceae	Vibrio	Alg239-V21			Karimi and Costa, 2020 [26]	Spongia officinalis	18 ºC	VXA	AGTCGAGCGGAAACGACAACATTGACCCTTCGGGTGATTTGTTGGGCGTCGAGCGGCGGACGGGTGAGTAATGCCTGGGAAATTGCCCTGATGTGGGGGATAACCATTGGAAACGATGGCTAATACCGCATAACGTCTACGGACCAAAGAGGGGGACCTTCGGGCCTCTCGCTTCAGGATATGCCCAGGTGGGATTAGCTAGTTGGTGAGGTAATGGCTCACCAAGGCGACGATCCCTAGCTGGTCTGAGAGGATGATCAGCCACACTGGAACTGAGACACGGTCCAGACTCCTACGGGAGGCAGCAGTGGGGAATATTGCACAATGGGCGCAAGCCTGATGCAGCCATGCCGCGTGTATGAAGAAGGCCTTCGGGTTGTAAAGTACTTTCAGTCGTGA…	Vibrio breoganii (0.963)
Proteobacteria	Gammaproteobacteria	Vibrionales	Vibrionaceae	Vibrio	Alg239-V22			Karimi and Costa, 2020 [26]	Spongia officinalis	18 ºC	VXA	AGTCGAGCGGAAACGACAACATTGACCCTTCGGGTGATTTGTTGGGCGTCGAGCGGCGGACGGGTGAGTAATGCCTGGGAAATTGCCCTGATGTGGGGGATAACCATTGGAAACGATGGCTAATACCGCATAACGTCTACGGACCAAAGAGGGGGACCTTCGGGCCTCTCGCTTCAGGATATGCCCAGGTGGGATTAGCTAGTTGGTGAGGTAATGGCTCACCAAGGCGACGATCCCTAGCTGGTCTGAGAGGATGATCAGCCACACTGGAACTGAGACACGGTCCAGACTCCTACGGGAGGCAGCAGTGGGGAATATTGCACAATGGGCGCAAGCCTGATGCAGCCATGCCGCGTGTATGAAGAAGGCCTTCGGGTTGTAAAGTACTTTCAGTCGTGA…	Vibrio breoganii (0.984)
Proteobacteria	Gammaproteobacteria	Vibrionales	Vibrionaceae	Vibrio	Alg241-V25			Karimi and Costa, 2020 [26]	Spongia officinalis	18 ºC	VXA	CGGAAACGACACTAACAATCCTTCGGGTGCGTTAATGGGCGTTGAGCGGCGGACGGGTGAGTAATGCCTAGGAAATTGCCTTGATGTGGGGGATAACCATTGGAAACGATGGCTAATACCGCATAATGCCTACGGGCCAAAGAGGGGGACCTTCGGGCCTCTCGCGTCAAGATATGCCTAGGTGGGATTAGCTAGTTGGTGAGGTAATGGCTCACCAAGGCGACGATCCCTAGCTGGTCTGAGAGGATGATCAGCCACACTGGAACTGAGACACGGTCCAGACTCCTACGGGAGGCAGCAGTGGGGAATATTGCACAATGGGCGAAAGCCTGATGCAGCCATGCCGCGTGTATGAAGAAGGCCTTCGGGTTGTAAAGTACTTTCAGTTGTGAGGAAGGG…	Vibrio crassostreae; Vibrio gigantis; Vibrio artabrorum (0.983)
Proteobacteria	Gammaproteobacteria	Vibrionales	Vibrionaceae	Vibrio	Alg241-V32			Karimi and Costa, 2020 [26]	Spongia officinalis	18 ºC	VXA	GTCGAGCGGAAACGACAACATTGACCCTTCGGGTGATTTGTTGGGCGTCGAGCGGCGGACGGGTGAGTAATGCCTGGGAAATTGCCCTGATGTGGGGGATAACCATTGGAAACGATGGCTAATACCGCATAACGTCTACGGACCAAAGAGGGGGACCTTCGGGCCTCTCGCTTCAGGATATGCCCAGGTGGGATTAGCTAGTTGGTGAGGTAATGGCTCACCAAGGCGACGATCCCTAGCTGGTCTGAGAGGATGATCAGCCACACTGGAACTGAGACACGGTCCAGACTCCTACGGGAGGCAGCAGTGGGGAATATTGCACAATGGGCGCAAGCCTGATGCAGCCATGCCGCGTGTATGAAGAAGGCCTTCGGGTTGTAAAGTACTTTCAGTCGTGAG…	Vibrio breoganii (0.978)
Proteobacteria	Gammaproteobacteria	Vibrionales	Vibrionaceae	Vibrio	Alg241-V30			Karimi and Costa, 2020 [26]	Spongia officinalis	18 ºC	VXA	GTCGAGCGGAAACGACACTAACAATCCTTCGGGTGCGTTAATGGGCGTCGAGCGGCGGACGGGTGAGTAATGCCTAGGAAATTGCCTTGATGTGGGGGATAACCATTGGAAACGATGGCTAATACCGCATAATGCCTACGGGCCAAAGAGGGGGACCTTCGGGCCTCTCGCGTCAAGATATGCCTAGGTGGGATTAGCTAGTTGGTGAGGTAATGGCTCACCAAGGCGACGATCCCTAGCTGGTCTGAGAGGATGATCAGCCACACTGGAACTGAGACACGGTCCAGACTCCTACGGGAGGCAGCAGTGGGGAATATTGCACAATGGGCGAAAGCCTGATGCAGCCATGCCGCGTGTATGAAGAAGGCCTTCGGGTTGTAAAGTACTTTCAGTTGTGAG…	Vibrio crassostreae (0.987)
Proteobacteria	Gammaproteobacteria	Vibrionales	Vibrionaceae	Vibrio	Alg241-V29		MH818474	Karimi and Costa, 2020 [26]	Spongia officinalis	18 ºC	VXA	AGTCGAGCGGAAACGACAACATTGACCCTTCGGGTGATTTGTTGGGCGTCGAGCGGCGGACGGGTGAGTAATGCCTGGGAAATTGCCCTGATGTGGGGGATAACCATTGGAAACGATGGCTAATACCGCATAACGTCTACGGACCAAAGAGGGGGACCTTCGGGCCTCTCGCTTCAGGATATGCCCAGGTGGGATTAGCTAGTTGGTGAGGTAATGGCTCACCAAGGCGACGATCCCTAGCTGGTCTGAGAGGATGATCAGCCACACTGGAACTGAGACACGGTCCAGACTCCTACGGGAGGCAGCAGTGGGGAATATTGCACAATGGGCGCAAGCCTGATGCAGCCATGCCGCGTGTATGAAGAAGGCCTTCGGGTTGTAAAGTACTTTCAGTCGTGA…	Vibrio breoganii (0.985)
Proteobacteria	Gammaproteobacteria	Vibrionales	Vibrionaceae	Vibrio	Alg241-V28		MH818478	Karimi and Costa, 2020 [26]	Spongia officinalis	18 ºC	VXA	GTCGAGCGGAAACGACACTAACAATCCTTCGGGTGCGTTAATGGGCGTCGAGCGGCGGACGGGTGAGTAATGCCTAGGAAATTGCCTTGATGTGGGGGATAACCATTGGAAACGATGGCTAATACCGCATAATGCCTACGGGCCAAAGAGGGGGACCTTCGGGCCTCTCGCGTCAAGATATGCCTAGGTGGGATTAGCTAGTTGGTGAGGTAATGGCTCACCAAGGCGACGATCCCTAGCTGGTCTGAGAGGATGATCAGCCACACTGGAACTGAGACACGGTCCAGACTCCTACGGGAGGCAGCAGTGGGGAATATTGCACAATGGGCGAAAGCCTGATGCAGCCATGCCGCGTGTATGAAGAAGGCCTTCGGGTTGTAAAGTACTTTCAGTTGTGAG…	Vibrio crassostreae; Vibrio gigantis; Vibrio artabrorum (0.992)
Proteobacteria	Gammaproteobacteria	Vibrionales	Vibrionaceae	Vibrio	Alg240-V44			Karimi and Costa, 2020 [26]	Spongia officinalis	18 ºC	VXA	AGTCGAGCGGAAACGACAACATTGACCCTTCGGGTGATTTGTTGGGCGTCGAGCGGCGGACGGGTGAGTAATGCCTGGGAAATTGCCCTGATGTGGGGGATAACCATTGGAAACGATGGCTAATACCGCATAACGTCTACGGACCAAAGAGGGGGACCTTCGGGCCTCTCGCTTCAGGATATGCCCAGGTGGGATTAGCTAGTTGGTGAGGTAATGGCTCACCAAGGCGACGATCCCTAGCTGGTCTGAGAGGATGATCAGCCACACTGGAACTGAGACACGGTCCAGACTCCTACGGGAGGCAGCAGTGGGGAATATTGCACAATGGGCGCAAGCCTGATGCAGCCATGCCGCGTGTATGAAGAAGGCCTTCGGGTTGTAAAGTACTTTCAGTCGTGA…	Vibrio breoganii (0.98)
Proteobacteria	Gammaproteobacteria	Vibrionales	Vibrionaceae	Vibrio	Alg241-V33			Karimi and Costa, 2020 [26]	Spongia officinalis	18 ºC	VXA	GTCGAGCGGAAACGACACTAACAATCCTTCGGGTGCGTTAATGGGCGTCGAGCGGCGGACGGGTGAGTAATGCCTAGGAAATTGCCTTGATGTGGGGGATAACCATTGGAAACGATGGCTAATACCGCATAATGCCTACGGGCCAAAGAGGGGGACCTTCGGGCCTCTCGCGTCAAGATATGCCTAGGTGGGATTAGCTAGTTGGTGAGGTAATGGCTCACCAAGGCGACGATCCCTAGCTGGTCTGAGAGGATGATCAGCCACACTGGAACTGAGACACGGTCCAGACTCCTACGGGAGGCAGCAGTGGGGAATATTGCACAATGGGCGAAAGCCTGATGCAGCCATGCCGCGTGTATGAAGAAGGCCTTCGGGTTGTAAAGTACTTTCAGTTGTGAG…	Vibrio crassostreae; Vibrio gigantis (0.974)
Proteobacteria	Gammaproteobacteria	Vibrionales	Vibrionaceae	Vibrio	Alg240-V45			Karimi and Costa, 2020 [26]	Spongia officinalis	18 ºC	VXA	AGTCGAGCGGAAACGACAACATTGACCCTTCGGGTGATTTGTTGGGCGTCGAGCGGCGGACGGGTGAGTAATGCCTGGGAAATTGCCCTGATGTGGGGGATAACCATTGGAAACGATGGCTAATACCGCATAACGTCTACGGACCAAAGAGGGGGACCTTCGGGCCTCTCGCTTCAGGATATGCCCAGGTGGGATTAGCTAGTTGGTGAGGTAATGGCTCACCAAGGCGACGATCCCTAGCTGGTCTGAGAGGATGATCAGCCACACTGGAACTGAGACACGGTCCAGACTCCTACGGGAGGCAGCAGTGGGGAATATTGCACAATGGGCGCAAGCCTGATGCAGCCATGCCGCGTGTATGAAGAAGGCCTTCGGGTTGTAAAGTACTTTCAGTCGTGA…	Vibrio breoganii (0.972)
Proteobacteria	Gammaproteobacteria	Vibrionales	Vibrionaceae	Vibrio	Alg241-V39			Karimi and Costa, 2020 [26]	Spongia officinalis	18 ºC	VXA	AGTCGAGCGGAAACGACAACATTGACCCTTCGGGTGATTTGTTGGGCGTCGAGCGGCGGACGGGTGAGTAATGCCTGGGAAATTGCCCTGATGTGGGGGATAACCATTGGAAACGATGGCTAATACCGCATAACGTCTACGGACCAAAGAGGGGGACCTTCGGGCCTCTCGCTTCAGGATATGCCCAGGTGGGATTAGCTAGTTGGTGAGGTAATGGCTCACCAAGGCGACGATCCCTAGCTGGTCTGAGAGGATGATCAGCCACACTGGAACTGAGACACGGTCCAGACTCCTACGGGAGGCAGCAGTGGGGAATATTGCACAATGGGCGCAAGCCTGATGCAGCCATGCCGCGTGTATGAAGAAGGCCTTCGGGTTGTAAAGTACTTTCAGTCGTGA…	Vibrio breoganii (0.974)
Proteobacteria	Gammaproteobacteria	Vibrionales	Vibrionaceae	Vibrio	Alg240-V43			Karimi and Costa, 2020 [26]	Spongia officinalis	18 ºC	VXA	AGTCGAGCGGAAACGACACTAACAATCCTTCGGGTGCGTTAATGGGCGTCGAGCGGCGGACGGGTGAGTAATGCCTAGGAAATTGCCTTGATGTGGGGGATAACCATTGGAAACGATGGCTAATACCGCATAATGCCTACGGGCCAAAGAGGGGGACCTTCGGGCCTCTCGCGTCAAGATATGCCTAGGTGGGATTAGCTAGTTGGTGAGGTAATGGCTCACCAAGGCGACGATCCCTAGCTGGTCTGAGAGGATGATCAGCCACACTGGAACTGAGACACGGTCCAGACTCCTACGGGAGGCAGCAGTGGGGAATATTGCACAATGGGCGAAAGCCTGATGCAGCCATGCCGCGTGTATGAAGAAGGCCTTCGGGTTGTAAAGTACTTTCAGTTGTGA…	Vibrio crassostreae; Vibrio gigantis (0.991)
Proteobacteria	Gammaproteobacteria	Vibrionales	Vibrionaceae	Vibrio	Alg240-V42			Karimi and Costa, 2020 [26]	Spongia officinalis	18 ºC	VXA	TCGAGCGGAAACGACACTAACAATCCTTCGGGTGCGTTAATGGGCGTCGAGCGGCGGACGGGTGAGTAATGCCTAGGAAATTGCCTTGATGTGGGGGATAACCATTGGAAACGATGGCTAATACCGCATAATGCCTACGGGCCAAAGAGGGGGACCTTCGGGCCTCTCGCGTCAAGATATGCCTAGGTGGGATTAGCTAGTTGGTGAGGTAATGGCTCACCAAGGCGACGATCCCTAGCTGGTCTGAGAGGATGATCAGCCACACTGGAACTGAGACACGGTCCAGACTCCTACGGGAGGCAGCAGTGGGGAATATTGCACAATGGGCGAAAGCCTGATGCAGCCATGCCGCGTGTATGAAGAAGGCCTTCGGGTTGTAAAGTACTTTCAGTTGTGAGG…	Vibrio pomeroyi; Vibrio crassostreae; Vibrio gigantis (0.975)
Proteobacteria	Alphaproteobacteria	Sphingomonadales	Erythrobacteraceae	Erythrobacter (83%)	Alg241-V41			Karimi and Costa, 2020 [26]	Spongia officinalis	18 ºC	VXA	AGTCGAACGAACCCTTCGGGGTTAGTGGCGCACGGGTGCGTAACGCGTGGGAACCTGCCTTTAGGTTCGGAATAACAGTTAGAAATGACTGCTAATACCGGATAATGTCTTCGGACCAAAGATTTATTGCCTTTAGATGGGCCCGCGTTGGATTAGATAGTTGGTGGGGTAATGGCCTACCAAGTCGACGATCCATAGCTGGTCTGAGAGGATGATCAGCCACACTGGGACTGAGACACGGCCCAGACTCCTACGGGAGGCAGCAGTGGGGAATATTGGACAATGGGCGAAAGCCTGATCCAGCAATGCCGCGTGAGTGATGAAGGCCTTAGGGTTGTAAAGCTCTTTTACCAGGGATGATAATGACAGTACCTGGAGAATAAGCTCCGGCTAACTCCG…	Erythrobacter citreus (0.952)
Proteobacteria	Gammaproteobacteria	Vibrionales	Vibrionaceae	Vibrio	Alg241-V40		MH818477	Karimi and Costa, 2020 [26]	Spongia officinalis	18 ºC	VXA	TGGGCGTCGAGCGGCGGACGGGTGAGTAATGCCTAGGAAATTGCCTTGATGTGGGGGATAACCATTGGAAACGATGGCTAATACCGCATAATGCCTACGGGCCAAAGAGGGGGACCTTCGGGCCTCTCGCGTCAAGATATGCCTAGGTGGGATTAGCTAGTTGGTGAGGTAATGGCTCACCAAGGCGACGATCCCTAGCTGGTCTGAGAGGATGATCAGCCACACTGGAACTGAGACACGGTCCAGACTCCTACGGGAGGCAGCAGTGGGGAATATTGCACAATGGGCGAAAGCCTGATGCAGCCATGCCGCGTGTATGAAGAAGGCCTTCGGGTTGTAAAGTACTTTCAGTTGTGAGGAAGGGTGTGTAGTTAATAGCTGCGCATCTTGACGTTAGCA…	Vibrio atlanticus (0.99)
Proteobacteria	Gammaproteobacteria	Vibrionales	Vibrionaceae	Vibrio	Alg241-V38			Karimi and Costa, 2020 [26]	Spongia officinalis	18 ºC	VXA	GTCGAGCGGAAACGACAACATTGACCCTTCGGGTGATTTGTTGGGCGTCGAGCGGCGGACGGGTGAGTAATGCCTGGGAAATTGCCCTGATGTGGGGGATAACCATTGGAAACGATGGCTAATACCGCATAACGTCTACGGACCAAAGAGGGGGACCTTCGGGCCTCTCGCTTCAGGATATGCCCAGGTGGGATTAGCTAGTTGGTGAGGTAATGGCTCACCAAGGCGACGATCCCTAGCTGGTCTGAGAGGATGATCAGCCACACTGGAACTGAGACACGGTCCAGACTCCTACGGGAGGCAGCAGTGGGGAATATTGCACAATGGGCGCAAGCCTGATGCAGCCATGCCGCGTGTATGAAGAAGGCCTTCGGGTTGTAAAGTACTTTCAGTCGTGAG…	Vibrio breoganii (0.975)
Proteobacteria	Gammaproteobacteria	Alteromonadales	Alteromonadaceae	Agarivorans	Alg241-V36		MH818465	Karimi and Costa, 2020 [26]	Spongia officinalis	18 ºC	VXA	GTCGAGCGGTAACAGAAAGTAGCTTGCTACTTTGCTGACGAGCGGCGGACGGGTGAGTAATGCTTGGGAATATGCCTTTACGTGGGGGACAACAGTTGGAAACGACTGCTAATACCGCATAATGTCTTCGGACCAAAGGAGGGGACTCTTCGGAGCCTTTCGCGTATTGATTAGCCCAAGTGGGATTAGCTAGTTGGTGGGGTAATGGCTCACCAAGGCGACGATCCCTAGCTGGTTTGAGAGGATGATCAGCCACACTGGGACTGAGACACGGCCCAGACTCCTACGGGAGGCAGCAGTGGGGAATATTGCACAATGGGCGAAAGCCTGATGCAGCCATGCCGCGTGTGTGAAGAAGGCCTTCGGGTTGTAAAGCACTTTCAGTCGTGAGGAAGAGGT…	Agarivorans aestuarii (0.98)
Proteobacteria	Gammaproteobacteria	Vibrionales	Vibrionaceae	Vibrio	Alg241-V35			Karimi and Costa, 2020 [26]	Spongia officinalis	18 ºC	VXA	TCGAGCGGAAACGACACTAACAATCCTTCGGGTGCGTTAATGGGCGTCGAGCGGCGGACGGGTGAGTAATGCCTAGGAAATTGCCTTGATGTGGGGGATAACCATTGGAAACGATGGCTAATACCGCATAATGCCTACGGGCCAAAGAGGGGGACCTTCGGGCCTCTCGCGTCAAGATATGCCTAGGTGGGATTAGCTAGTTGGTGAGGTAATGGCTCACCAAGGCGACGATCCCTAGCTGGTCTGAGAGGATGATCAGCCACACTGGAACTGAGACACGGTCCAGACTCCTACGGGAGGCAGCAGTGGGGAATATTGCACAATGGGCGAAAGCCTGATGCAGCCATGCCGCGTGTATGAAGAAGGCCTTCGGGTTGTAAAGTACTTTCAGTTGTGAGG…	Vibrio crassostreae; Vibrio gigantis; Vibrio artabrorum (0.976)
Proteobacteria	Gammaproteobacteria	Vibrionales	Vibrionaceae	Vibrio	Alg241-V34			Karimi and Costa, 2020 [26]	Spongia officinalis	18 ºC	VXA	GTCGAGCGGAAACGACAACATTGACCCTTCGGGTGATTTGTTGGGCGTCGAGCGGCGGACGGGTGAGTAATGCCTGGGAAATTGCCCTGATGTGGGGGATAACCATTGGAAACGATGGCTAATACCGCATAACGTCTACGGACCAAAGAGGGGGACCTTCGGGCCTCTCGCTTCAGGATATGCCCAGGTGGGATTAGCTAGTTGGTGAGGTAATGGCTCACCAAGGCGACGATCCCTAGCTGGTCTGAGAGGATGATCAGCCACACTGGAACTGAGACACGGTCCAGACTCCTACGGGAGGCAGCAGTGGGGAATATTGCACAATGGGCGCAAGCCTGATGCAGCCATGCCGCGTGTATGAAGAAGGCCTTCGGGTTGTAAAGTACTTTCAGTCGTGAG…	Vibrio breoganii (0.931)
Proteobacteria	Gammaproteobacteria	Vibrionales	Vibrionaceae	Vibrio	Alg239-V55			Karimi and Costa, 2020 [26]	Spongia officinalis	18 ºC	VXA	TGAGTAATGCCTAGGAAATTGCCTTGATGTGGGGGATAACCATTGGAAACGATGGCTAATACCGCATAATGCCTACGGGCCAAAGAGGGGGACCTTCGGGCCTCTCGCGTCAAGATATGCCTAGGTGGGATTAGCTAGTTGGTGAGGTAATGGCTCACCAAGGCGACGATCCCTAGCTGGTCTGAGAGGATGATCAGCCACACTGGAACTGAGACACGGTCCAGACTCCTACGGGAGGCAGCAGTGGGGAATATTGCACAATGGGCGAAAGCCTGATGCAGCCATGCCGCGTGTATGAAGAAGGCCTTCGGGTTGTAAAGTACTTTCAGTTGTGAGGAAGGGGGTAGCGTTAATAGCGCTATCTCTTGACGTTAGCAACAGAAGAAGCACCGGCTAACT…	Vibrio crassostreae; Vibrio gigantis (0.995)
Proteobacteria	Gammaproteobacteria	Vibrionales	Vibrionaceae	Vibrio	Alg239-V56			Karimi and Costa, 2020 [26]	Spongia officinalis	18 ºC	VXA	AGTCGAGCGGAAACGACAACATTGACCCTTCGGGTGATTTGTTGGGCGTCGAGCGGCGGACGGGTGAGTAATGCCTGGGAAATTGCCCTGATGTGGGGGATAACCATTGGAAACGATGGCTAATACCGCATAACGTCTACGGACCAAAGAGGGGGACCTTCGGGCCTCTCGCTTCAGGATATGCCCAGGTGGGATTAGCTAGTTGGTGAGGTAATGGCTCACCAAGGCGACGATCCCTAGCTGGTCTGAGAGGATGATCAGCCACACTGGAACTGAGACACGGTCCAGACTCCTACGGGAGGCAGCAGTGGGGAATATTGCACAATGGGCGCAAGCCTGATGCAGCCATGCCGCGTGTATGAAGAAGGCCTTCGGGTTGTAAAGTACTTTCAGTCGTGA…	Vibrio breoganii (0.978)
Proteobacteria	Gammaproteobacteria	Vibrionales	Vibrionaceae	Vibrio	Alg239-V57			Karimi and Costa, 2020 [26]	Spongia officinalis	18 ºC	VXA	TCGAGCGGAAACGACAACATTGACCCTTCGGGTGATTTGTTGGGCGTCGAGCGGCGGACGGGTGAGTAATGCCTGGGAAATTGCCCTGATGTGGGGGATAACCATTGGAAACGATGGCTAATACCGCATAACGTCTACGGACCAAAGAGGGGGACCTTCGGGCCTCTCGCTTCAGGATATGCCCAGGTGGGATTAGCTAGTTGGTGAGGTAATGGCTCACCAAGGCGACGATCCCTAGCTGGTCTGAGAGGATGATCAGCCACACTGGAACTGAGACACGGTCCAGACTCCTACGGGAGGCAGCAGTGGGGAATATTGCACAATGGGCGCAAGCCTGATGCAGCCATGCCGCGTGTATGAAGAAGGCCTTCGGGTTGTAAAGTACTTTCAGTCGTGAGG…	Vibrio breoganii (0.989)
Proteobacteria	Gammaproteobacteria	Vibrionales	Vibrionaceae	Vibrio	Alg239-V58			Karimi and Costa, 2020 [26]	Spongia officinalis	18 ºC	VXA	AGTCGAGCGGAAACGACAACATTGACCCTTCGGGTGATTTGTTGGGCGTCGAGCGGCGGACGGGTGAGTAATGCCTGGGAAATTGCCCTGATGTGGGGGATAACCATTGGAAACGATGGCTAATACCGCATAACGTCTACGGACCAAAGAGGGGGACCTTCGGGCCTCTCGCTTCAGGATATGCCCAGGTGGGATTAGCTAGTTGGTGAGGTAATGGCTCACCAAGGCGACGATCCCTAGCTGGTCTGAGAGGATGATCAGCCACACTGGAACTGAGACACGGTCCAGACTCCTACGGGAGGCAGCAGTGGGGAATATTGCACAATGGGCGCAAGCCTGATGCAGCCATGCCGCGTGTATGAAGAAGGCCTTCGGGTTGTAAAGTACTTTCAGTCGTGA…	Vibrio breoganii (0.979)
Proteobacteria	Gammaproteobacteria	Vibrionales	Vibrionaceae	Vibrio	Alg239-V59			Karimi and Costa, 2020 [26]	Spongia officinalis	18 ºC	VXA	AGTCGAGCGGAAACGACAACATTGACCCTTCGGGTGATTTGTTGGGCGTCGAGCGGCGGACGGGTGAGTAATGCCTGGGAAATTGCCCTGATGTGGGGGATAACCATTGGAAACGATGGCTAATACCGCATAACGTCTACGGACCAAAGAGGGGGACCTTCGGGCCTCTCGCTTCAGGATATGCCCAGGTGGGATTAGCTAGTTGGTGAGGTAATGGCTCACCAAGGCGACGATCCCTAGCTGGTCTGAGAGGATGATCAGCCACACTGGAACTGAGACACGGTCCAGACTCCTACGGGAGGCAGCAGTGGGGAATATTGCACAATGGGCGCAAGCCTGATGCAGCCATGCCGCGTGTATGAAGAAGGCCTTCGGGTTGTAAAGTACTTTCAGTCGTGA…	Vibrio breoganii (0.981)
Proteobacteria	Gammaproteobacteria	Vibrionales	Vibrionaceae	Vibrio	Alg239-V60			Karimi and Costa, 2020 [26]	Spongia officinalis	18 ºC	VXA	AGTCGAGCGGAAACGACAACATTGACCCTTCGGGTGATTTGTTGGGCGTCGAGCGGCGGACGGGTGAGTAATGCCTGGGAAATTGCCCTGATGTGGGGGATAACCATTGGAAACGATGGCTAATACCGCATAACGTCTACGGACCAAAGAGGGGGACCTTCGGGCCTCTCGCTTCAGGATATGCCCAGGTGGGATTAGCTAGTTGGTGAGGTAATGGCTCACCAAGGCGACGATCCCTAGCTGGTCTGAGAGGATGATCAGCCACACTGGAACTGAGACACGGTCCAGACTCCTACGGGAGGCAGCAGTGGGGAATATTGCACAATGGGCGCAAGCCTGATGCAGCCATGCCGCGTGTATGAAGAAGGCCTTCGGGTTGTAAAGTACTTTCAGTCGTGA…	Vibrio comitans (0.995)
Proteobacteria	Gammaproteobacteria	Alteromonadales	Shewanellaceae	Shewanella	Alg239-V61			Karimi and Costa, 2020 [26]	Spongia officinalis	18 ºC	VXA	AGTCGAGCGGTAACACAAGGGAGCTTGCTCCTGAGGTGACGAGCGGCGGACGGGTGAGTAATGCCTAGGTATCTGCCCAGTCGAGGGGGATAACAGTTGGAAACGACTGCTAATACCGCATACGCCCTACGGGGGAAAGGAGGGGACCTTCGGGCCTTTCGCGATTGGATGAACCTAGGTGGGATTAGCTAGTAGGTGGGGTAATGGCTCACCTAGGCAACGATCCCTAGCTGGTCTGAGAGGATGATCAGCCACACTGGAACTGAGACACGGTCCAGACTCCTACGGGAGGCAGCAGTGGGGAATATTGCACAATGGGCGAAAGCCTGATGCAGCCATGCCGCGTGTATGAAGAAGGCCTTCGGGTTGTAAAGTACTTTCAGCGAGGAGGAAAGGTTG…	Shewanella kaireitica (0.992)
Proteobacteria	Gammaproteobacteria	Alteromonadales	Shewanellaceae	Shewanella	Alg239-V62			Karimi and Costa, 2020 [26]	Spongia officinalis	18 ºC	VXA	AGTCGAGCGGTAACACAAGGGAGCTTGCTCCTGAGGTGACGAGCGGCGGACGGGTGAGTAATGCCTAGGTATCTGCCCAGTCGAGGGGGATAACAGTTGGAAACGACTGCTAATACCGCATACGCCCTACGGGGGAAAGGAGGGGACCTTCGGGCCTTTCGCGATTGGATGAACCTAGGTGGGATTAGCTAGTAGGTGGGGTAATGGCTCACCTAGGCAACGATCCCTAGCTGGTCTGAGAGGATGATCAGCCACACTGGAACTGAGACACGGTCCAGACTCCTACGGGAGGCAGCAGTGGGGAATATTGCACAATGGGCGAAAGCCTGATGCAGCCATGCCGCGTGTATGAAGAAGGCCTTCGGGTTGTAAAGTACTTTCAGCGAGGAGGAAAGGTTG…	Shewanella kaireitica (0.991)
Proteobacteria	Gammaproteobacteria	Vibrionales	Vibrionaceae	Vibrio	Alg239-V64			Karimi and Costa, 2020 [26]	Spongia officinalis	18 ºC	VXA	AGTCGAGCGGAAACGACACTAACAATCCTTCGGGTGCGTTAATGGGCGTCGAGCGGCGGACGGGTGAGTAATGCCTAGGAAATTGCCTTGATGTGGGGGATAACCATTGGAAACGATGGCTAATACCGCATAATGCCTACGGGCCAAAGAGGGGGACCTTCGGGCCTCTCGCGTCAAGATATGCCTAGGTGGGATTAGCTAGTTGGTGAGGTAATGGCTCACCAAGGCGACGATCCCTAGCTGGTCTGAGAGGATGATCAGCCACACTGGAACTGAGACACGGTCCAGACTCCTACGGGAGGCAGCAGTGGGGAATATTGCACAATGGGCGAAAGCCTGATGCAGCCATGCCGCGTGTATGAAGAAGGCCTTCGGGTTGTAAAGTACTTTCAGTTGTGA…	Vibrio crassostreae; Vibrio gigantis (0.996)
Proteobacteria	Gammaproteobacteria	Vibrionales	Vibrionaceae	Vibrio	Alg239-V66			Karimi and Costa, 2020 [26]	Spongia officinalis	18 ºC	VXA	AGTCGAGCGGAAACGACAACATTGACCCTTCGGGTGATTTGTTGGGCGTCGAGCGGCGGACGGGTGAGTAATGCCTGGGAAATTGCCCTGATGTGGGGGATAACCATTGGAAACGATGGCTAATACCGCATAACGTCTACGGACCAAAGAGGGGGACCTTCGGGCCTCTCGCTTCAGGATATGCCCAGGTGGGATTAGCTAGTTGGTGAGGTAATGGCTCACCAAGGCGACGATCCCTAGCTGGTCTGAGAGGATGATCAGCCACACTGGAACTGAGACACGGTCCAGACTCCTACGGGAGGCAGCAGTGGGGAATATTGCACAATGGGCGCAAGCCTGATGCAGCCATGCCGCGTGTATGAAGAAGGCCTTCGGGTTGTAAAGTACTTTCAGTCGTGA…	Vibrio breoganii (0.981)
Proteobacteria	Gammaproteobacteria	Vibrionales	Vibrionaceae	Vibrio	Alg239-V67			Karimi and Costa, 2020 [26]	Spongia officinalis	18 ºC	VXA	AGTCGAGCGGAAACGACAACATTGACCCTTCGGGTGATTTGTTGGGCGTCGAGCGGCGGACGGGTGAGTAATGCCTGGGAAATTGCCCTGATGTGGGGGATAACCATTGGAAACGATGGCTAATACCGCATAACGTCTACGGACCAAAGAGGGGGACCTTCGGGCCTCTCGCTTCAGGATATGCCCAGGTGGGATTAGCTAGTTGGTGAGGTAATGGCTCACCAAGGCGACGATCCCTAGCTGGTCTGAGAGGATGATCAGCCACACTGGAACTGAGACACGGTCCAGACTCCTACGGGAGGCAGCAGTGGGGAATATTGCACAATGGGCGCAAGCCTGATGCAGCCATGCCGCGTGTATGAAGAAGGCCTTCGGGTTGTAAAGTACTTTCAGTCGTGA…	Vibrio breoganii (0.978)
Proteobacteria	Gammaproteobacteria	Vibrionales	Vibrionaceae	Vibrio	Alg239-V68			Karimi and Costa, 2020 [26]	Spongia officinalis	18 ºC	VXA	AGTCGAGCGGAAACGACACTAACAATCCTTCGGGTGCGTTAATGGGCGTCGAGCGGCGGACGGGTGAGTAATGCCTAGGAAATTGCCTTGATGTGGGGGATAACCATTGGAAACGATGGCTAATACCGCATAATGCCTACGGGCCAAAGAGGGGGACCTTCGGGCCTCTCGCGTCAAGATATGCCTAGGTGGGATTAGCTAGTTGGTGAGGTAATGGCTCACCAAGGCGACGATCCCTAGCTGGTCTGAGAGGATGATCAGCCACACTGGAACTGAGACACGGTCCAGACTCCTACGGGAGGCAGCAGTGGGGAATATTGCACAATGGGCGAAAGCCTGATGCAGCCATGCCGCGTGTATGAAGAAGGCCTTCGGGTTGTAAAGTACTTTCAGTTGTGA…	Vibrio crassostreae; Vibrio gigantis (0.996)
Proteobacteria	Gammaproteobacteria	Vibrionales	Vibrionaceae	Vibrio	Alg239-V69			Karimi and Costa, 2020 [26]	Spongia officinalis	18 ºC	VXA	AGTCGAGCGGAAACGACAACATTGACCCTTCGGGTGATTTGTTGGGCGTCGAGCGGCGGACGGGTGAGTAATGCCTGGGAAATTGCCCTGATGTGGGGGATAACCATTGGAAACGATGGCTAATACCGCATAACGTCTACGGACCAAAGAGGGGGACCTTCGGGCCTCTCGCTTCAGGATATGCCCAGGTGGGATTAGCTAGTTGGTGAGGTAATGGCTCACCAAGGCGACGATCCCTAGCTGGTCTGAGAGGATGATCAGCCACACTGGAACTGAGACACGGTCCAGACTCCTACGGGAGGCAGCAGTGGGGAATATTGCACAATGGGCGCAAGCCTGATGCAGCCATGCCGCGTGTATGAAGAAGGCCTTCGGGTTGTAAAGTACTTTCAGTCGTGA…	Vibrio breoganii (0.98)
Proteobacteria	Gammaproteobacteria	Vibrionales	Vibrionaceae	Vibrio	Alg239-V74			Karimi and Costa, 2020 [26]	Spongia officinalis	18 ºC	VXA	AGTCGAGCGGAAACGACAACATTGACCCTTCGGGTGATTTGTTGGGCGTCGAGCGGCGGACGGGTGAGTAATGCCTGGGAAATTGCCCTGATGTGGGGGATAACCATTGGAAACGATGGCTAATACCGCATAACGTCTACGGACCAAAGAGGGGGACCTTCGGGCCTCTCGCTTCAGGATATGCCCAGGTGGGATTAGCTAGTTGGTGAGGTAATGGCTCACCAAGGCGACGATCCCTAGCTGGTCTGAGAGGATGATCAGCCACACTGGAACTGAGACACGGTCCAGACTCCTACGGGAGGCAGCAGTGGGGAATATTGCACAATGGGCGCAAGCCTGATGCAGCCATGCCGCGTGTATGAAGAAGGCCTTCGGGTTGTAAAGTACTTTCAGTCGTGA…	Vibrio breoganii (0.98)
Proteobacteria	Gammaproteobacteria	Alteromonadales	Shewanellaceae	Shewanella	Alg239-V75		MH818473	Karimi and Costa, 2020 [26]	Spongia officinalis	18 ºC	VXA	AAGTCGAGCGGTAACACAAGGGAGCTTGCTCCTGAGGTGACGAGCGGCGGACGGGTGAGTAATGCCTAGGTATCTGCCCAGTCGAGGGGGATAACAGTTGGAAACGACTGCTAATACCGCATACGCCCTACGGGGGAAAGGAGGGGACCTTCGGGCCTTTCGCGATTGGATGAACCTAGGTGGGATTAGCTAGTAGGTGGGGTAATGGCTCACCTAGGCAACGATCCCTAGCTGGTCTGAGAGGATGATCAGCCACACTGGAACTGAGACACGGTCCAGACTCCTACGGGAGGCAGCAGTGGGGAATATTGCACAATGGGCGAAAGCCTGATGCAGCCATGCCGCGTGTATGAAGAAGGCCTTCGGGTTGTAAAGTACTTTCAGCGAGGAGGAAAGGTC…	Shewanella kaireitica (0.985)
Proteobacteria	Gammaproteobacteria	Vibrionales	Vibrionaceae	Vibrio	Alg239-V76			Karimi and Costa, 2020 [26]	Spongia officinalis	18 ºC	VXA	AGTCGAGCGGAAACGACACTAACAATCCTTCGGGTGCGTTAATGGGCGTCGAGCGGCGGACGGGTGAGTAATGCCTAGGAAATTGCCTTGATGTGGGGGATAACCATTGGAAACGATGGCTAATACCGCATAATGCCTACGGGCCAAAGAGGGGGATCTTCGGACCTCTCGCGTCAAGATATGCCTAGGTGGGATTAGCTAGTTGGTGAGGTAATGGCTCACCAAGGCGACGATCCCTAGCTGGTCTGAGAGGATGATCAGCCACACTGGAACTGAGACACGGTCCAGACTCCTACGGGAGGCAGCAGTGGGGAATATTGCACAATGGGCGAAAGCCTGATGCAGCCATGCCGCGTGTATGAAGAAGGCCTTCGGGTTGTAAAGTACTTTCAGTTGTGA…	Vibrio atlanticus (0.964)
Proteobacteria	Gammaproteobacteria	Vibrionales	Vibrionaceae	Vibrio	Alg239-V77			Karimi and Costa, 2020 [26]	Spongia officinalis	18 ºC	VXA	AGTCGAGCGGAAACGACAACATTGACCCTTCGGGTGATTTGTTGGGCGTCGAGCGGCGGACGGGTGAGTAATGCCTGGGAAATTGCCCTGATGTGGGGGATAACCATTGGAAACGATGGCTAATACCGCATAACGTCTACGGACCAAAGAGGGGGACCTTCGGGCCTCTCGCTTCAGGATATGCCCAGGTGGGATTAGCTAGTTGGTGAGGTAATGGCTCACCAAGGCGACGATCCCTAGCTGGTCTGAGAGGATGATCAGCCACACTGGAACTGAGACACGGTCCAGACTCCTACGGGAGGCAGCAGTGGGGAATATTGCACAATGGGCGCAAGCCTGATGCAGCCATGCCGCGTGTATGAAGAAGGCCTTCGGGTTGTAAAGTACTTTCAGTCGTGA…	Vibrio breoganii (0.978)
Proteobacteria	Gammaproteobacteria	Vibrionales	Vibrionaceae	Vibrio	Alg240-V78			Karimi and Costa, 2020 [26]	Spongia officinalis	18 ºC	VXA	AGTCGAGCGGAAACGACAACATTGACCCTTCGGGTGATTTGTTGGGCGTCGAGCGGCGGACGGGTGAGTAATGCCTGGGAAATTGCCCTGATGTGGGGGATAACCATTGGAAACGATGGCTAATACCGCATAACGTCTACGGACCAAAGAGGGGGACCTTCGGGCCTCTCGCTTCAGGATATGCCCAGGTGGGATTAGCTAGTTGGTGAGGTAATGGCTCACCAAGGCGACGATCCCTAGCTGGTCTGAGAGGATGATCAGCCACACTGGAACTGAGACACGGTCCAGACTCCTACGGGAGGCAGCAGTGGGGAATATTGCACAATGGGCGCAAGCCTGATGCAGCCATGCCGCGTGTATGAAGAAGGCCTTCGGGTTGTAAAGTACTTTCAGTCGTGA…	Vibrio breoganii (0.979)
Proteobacteria	Gammaproteobacteria	Vibrionales	Vibrionaceae	Vibrio	Alg240-V79			Karimi and Costa, 2020 [26]	Spongia officinalis	18 ºC	VXA	TCGAGCGGAAACGACACTAACAATCCTTCGGGTGCGTTAATGGGCGTGAGCGGCGGACGGGTGAGTAATGCCTAGGAAATTGCCTTGATGTGGGGGATAACCATTGGAAACGATGGCTAATACCGCATAATGCCTACGGGCCAAAGAGGGGGACCTTCGGGCCTCTCGCGTCAAGATATGCCTAGGTGGGATTAGCTAGTTGGTGAGGTAATGGCTCACCAAGGCGACGATCCCTAGCTGGTCTGAGAGGATGATCAGCCACACTGGAACTGAGACACGGTCCAGACTCCTACGGGAGGCAGCAGTGGGGAATATTGCACAATGGGCGAAAGCCTGATGCAGCCATGCCGCGTGTATGAAGAAGGCCTTCGGGTTGTAAAGTACTTTCAGTTGTGAGGA…	Vibrio crassostreae; Vibrio gigantis (0.989)
Proteobacteria	Gammaproteobacteria	Vibrionales	Vibrionaceae	Vibrio	Alg240-V80			Karimi and Costa, 2020 [26]	Spongia officinalis	18 ºC	VXA	AGTCGAGCGGAAACGACACTAACAATCCTTCGGGTGCGTTAATGGGCGTCGAGCGGCGGACGGGTGAGTAATGCCTAGGAAATTGCCTTGATGTGGGGGATAACCATTGGAAACGATGGCTAATACCGCATAATGCCTACGGGCCAAAGAGGGGGACCTTCGGGCCTCTCGCGTCAAGATATGCCTAGGTGGGATTAGCTAGTTGGTGAGGTAATGGCTCACCAAGGCGACGATCCCTAGCTGGTCTGAGAGGATGATCAGCCACACTGGAACTGAGACACGGTCCAGACTCCTACGGGAGGCAGCAGTGGGGAATATTGCACAATGGGCGAAAGCCTGATGCAGCCATGCCGCGTGTATGAAGAAGGCCTTCGGGTTGTAAAGTACTTTCAGTTGTGA…	Vibrio crassostreae; Vibrio gigantis (0.996)
Proteobacteria	Gammaproteobacteria	Vibrionales	Vibrionaceae	Vibrio	Alg240-V82			Karimi and Costa, 2020 [26]	Spongia officinalis	18 ºC	VXA	AGTCGAGCGGAAACGACACTAACAATCCTTCGGGTGCGTTAATGGGCGTCGAGCGGCGGACGGGTGAGTAATGCCTAGGAAATTGCCTTGATGTGGGGGATAACCATTGGAAACGATGGCTAATACCGCATAATGCCTACGGGCCAAAGAGGGGGACCTTCGGGCCTCTCGCGTCAAGATATGCCTAGGTGGGATTAGCTAGTTGGTGAGGTAATGGCTCACCAAGGCGACGATCCCTAGCTGGTCTGAGAGGATGATCAGCCACACTGGAACTGAGACACGGTCCAGACTCCTACGGGAGGCAGCAGTGGGGAATATTGCACAATGGGCGAAAGCCTGATGCAGCCATGCCGCGTGTATGAAGAAGGCCTTCGGGTTGTAAAGTACTTTCAGTTGTGA…	Vibrio crassostreae; Vibrio gigantis; Vibrio artabrorum (0.993)
Proteobacteria	Gammaproteobacteria	Vibrionales	Vibrionaceae	Vibrio	Alg240-V83			Karimi and Costa, 2020 [26]	Spongia officinalis	18 ºC	VXA	AGTCGAGCGGAAACGACACTAACAATCCTTCGGGTGCGTTAATGGGCGTCGAGCGGCGGACGGGTGAGTAATGCCTAGGAAATTGCCTTGATGTGGGGGATAACCATTGGAAACGATGGCTAATACCGCATAATGCCTACGGGCCAAAGAGGGGGACCTTCGGGCCTCTCGCGTCAAGATATGCCTAGGTGGGATTAGCTAGTTGGTGAGGTAATGGCTCACCAAGGCGACGATCCCTAGCTGGTCTGAGAGGATGATCAGCCACACTGGAACTGAGACACGGTCCAGACTCCTACGGGAGGCAGCAGTGGGGAATATTGCACAATGGGCGAAAGCCTGATGCAGCCATGCCGCGTGTATGAAGAAGGCCTTCGGGTTGTAAAGTACTTTCAGTTGTGA…	Vibrio crassostreae; Vibrio gigantis (0.995)
Proteobacteria	Gammaproteobacteria	Vibrionales	Vibrionaceae	Vibrio	Alg240-V84			Karimi and Costa, 2020 [26]	Spongia officinalis	18 ºC	VXA	GTCGAGCGGAAACGACAACATTGACCCTTCGGGTGATTTGTTGGGCGTCGAGCGGCGGACGGGTGAGTAATGCCTGGGAAATTGCCCTGATGTGGGGGATAACCATTGGAAACGATGGCTAATACCGCATAACGTCTACGGACCAAAGAGGGGGACCTTCGGGCCTCTCGCTTCAGGATATGCCCAGGTGGGATTAGCTAGTTGGTGAGGTAATGGCTCACCAAGGCGACGATCCCTAGCTGGTCTGAGAGGATGATCAGCCACACTGGAACTGAGACACGGTCCAGACTCCTACGGGAGGCAGCAGTGGGGAATATTGCACAATGGGCGCAAGCCTGATGCAGCCATGCCGCGTGTATGAAGAAGGCCTTCGGGTTGTAAAGTACTTTCAGTCGTGAG…	Vibrio breoganii (0.981)
Proteobacteria	Gammaproteobacteria	Vibrionales	Vibrionaceae	Vibrio	Alg240-V88		MH818475	Karimi and Costa, 2020 [26]	Spongia officinalis	18 ºC	VXA	TCGAGCGGAAACGACAACATTGACCCTTCGGGTGATTTGTTGGGCGTCGAGCGGCGGACGGGTGAGTAATGCCTGGGAAATTGCCCTGATGTGGGGGATAACCATTGGAAACGATGGCTAATACCGCATAATGCCTTCGGGCCAAAGAGGGGGACCTTCGGGCCTCTCGCGTCAGGATATGCCCAGGTGGGATTAGCTAGTTGGTGAGGTAATGGCTCACCAAGGCGACGATCCCTAGCTGGTCTGAGAGGATGATCAGCCACACTGGAACTGAGACACGGTCCAGACTCCTACGGGAGGCAGCAGTGGGGAATATTGCACAATGGGCGCAAGCCTGATGCAGCCATGCCGCGTGTATGAAGAAGGCCTTCGGGTTGTAAAGTACTTTCAGCAGTGAGG…	Vibrio atypicus (0.916)
Proteobacteria	Gammaproteobacteria	Vibrionales	Vibrionaceae	Vibrio	Alg241-V89			Karimi and Costa, 2020 [26]	Spongia officinalis	18 ºC	VXA	TCGAGCGGAAACGACACTAACAATCCTTCGGGTGCGTTAATGGGCGTCGAGCGGCGGACGGGTGAGTAATGCCTAGGAAATTGCCTTGATGTGGGGGATAACCATTGGAAACGATGGCTAATACCGCATAATGCCTACGGGCCAAAGAGGGGGACCTTCGGGCCTCTCGCGTCAAGATATGCCTAGGTGGGATTAGCTAGTTGGTGAGGTAATGGCTCACCAAGGCGACGATCCCTAGCTGGTCTGAGAGGATGATCAGCCACACTGGAACTGAGACACGGTCCAGACTCCTACGGGAGGCAGCAGTGGGGAATATTGCACAATGGGCGAAAGCCTGATGCAGCCATGCCGCGTGTATGAAGAAGGCCTTCGGGTTGTAAAGTACTTTCAGTTGTGAGG…	Vibrio crassostreae; Vibrio gigantis (0.995)
Proteobacteria	Gammaproteobacteria	Vibrionales	Vibrionaceae	Vibrio	Alg241-V90			Karimi and Costa, 2020 [26]	Spongia officinalis	18 ºC	VXA	AGTCGAGCGGAAACGACACTAACAATCCTTCGGGTGCGTTAATGGGCGTCGAGCGGCGGACGGGTGAGTAATGCCTAGGAAATTGCCTTGATGTGGGGGATAACCATTGGAAACGATGGCTAATACCGCATAATGCCTACGGGCCAAAGAGGGGGACCTTCGGGCCTCTCGCGTCAAGATATGCCTAGGTGGGATTAGCTAGTTGGTGAGGTAATGGCTCACCAAGGCGACGATCCCTAGCTGGTCTGAGAGGATGATCAGCCACACTGGAACTGAGACACGGTCCAGACTCCTACGGGAGGCAGCAGTGGGGAATATTGCACAATGGGCGAAAGCCTGATGCAGCCATGCCGCGTGTATGAAGAAGGCCTTCGGGTTGTAAAGTACTTTCAGTTGTGA…	Vibrio crassostreae; Vibrio gigantis; Vibrio artabrorum (0.993)
Proteobacteria	Gammaproteobacteria	Vibrionales	Vibrionaceae	Vibrio	Alg241-V91			Karimi and Costa, 2020 [26]	Spongia officinalis	18 ºC	VXA	AGTCGAGCGGAAACGACAACATTGACCCTTCGGGTGATTTGTTGGGCGTCGAGCGGCGGACGGGTGAGTAATGCCTGGGAAATTGCCCTGATGTGGGGGATAACCATTGGAAACGATGGCTAATACCGCATAACGTCTACGGACCAAAGAGGGGGACCTTCGGGCCTCTCGCTTCAGGATATGCCCAGGTGGGATTAGCTAGTTGGTGAGGTAATGGCTCACCAAGGCGACGATCCCTAGCTGGTCTGAGAGGATGATCAGCCACACTGGAACTGAGACACGGTCCAGACTCCTACGGGAGGCAGCAGTGGGGAATATTGCACAATGGGCGCAAGCCTGATGCAGCCATGCCGCGTGTATGAAGAAGGCCTTCGGGTTGTAAAGTACTTTCAGTCGTGA…	Vibrio breoganii (0.979)
Proteobacteria	Gammaproteobacteria	Vibrionales	Vibrionaceae	Vibrio	Alg241-V92			Karimi and Costa, 2020 [26]	Spongia officinalis	18 ºC	VXA	AGTCGAGCGGAAACGACAACATTGACCCTTCGGGTGATTTGTTGGGCGTCGAGCGGCGGACGGGTGAGTAATGCCTGGGAAATTGCCCTGATGTGGGGGATAACCATTGGAAACGATGGCTAATACCGCATAACGTCTACGGACCAAAGAGGGGGACCTTCGGGCCTCTCGCTTCAGGATATGCCCAGGTGGGATTAGCTAGTTGGTGAGGTAATGGCTCACCAAGGCGACGATCCCTAGCTGGTCTGAGAGGATGATCAGCCACACTGGAACTGAGACACGGTCCAGACTCCTACGGGAGGCAGCAGTGGGGAATATTGCACAATGGGCGCAAGCCTGATGCAGCCATGCCGCGTGTATGAAGAAGGCCTTCGGGTTGTAAAGTACTTTCAGTCGTGA…	Vibrio breoganii (0.979)
Proteobacteria	Gammaproteobacteria	Vibrionales	Vibrionaceae	Vibrio	Alg241-V93			Karimi and Costa, 2020 [26]	Spongia officinalis	18 ºC	VXA	AGTCGAGCGGAAACGACAACATTGACCCTTCGGGTGATTTGTTGGGCGTCGAGCGGCGGACGGGTGAGTAATGCCTGGGAAATTGCCCTGATGTGGGGGATAACCATTGGAAACGATGGCTAATACCGCATAACGTCTACGGACCAAAGAGGGGGACCTTCGGGCCTCTCGCTTCAGGATATGCCCAGGTGGGATTAGCTAGTTGGTGAGGTAATGGCTCACCAAGGCGACGATCCCTAGCTGGTCTGAGAGGATGATCAGCCACACTGGAACTGAGACACGGTCCAGACTCCTACGGGAGGCAGCAGTGGGGAATATTGCACAATGGGCGCAAGCCTGATGCAGCCATGCCGCGTGTATGAAGAAGGCCTTCGGGTTGTAAAGTACTTTCAGTCGTGA…	Vibrio breoganii (0.984)
Proteobacteria	Gammaproteobacteria	Vibrionales	Vibrionaceae	Vibrio	Alg241-V94			Karimi and Costa, 2020 [26]	Spongia officinalis	18 ºC	VXA	AGTCGAGCGGAAACGACACTAACAATCCTTCGGGTGCGTTAATGGGCGTCGAGCGGCGGACGGGTGAGTAATGCCTAGGAAATTGCCTTGATGTGGGGGATAACCATTGGAAACGATGGCTAATACCGCATAATGCCTACGGGCCAAAGAGGGGGACCTTCGGGCCTCTCGCGTCAAGATATGCCTAGGTGGGATTAGCTAGTTGGTGAGGTAATGGCTCACCAAGGCGACGATCCCTAGCTGGTCTGAGAGGATGATCAGCCACACTGGAACTGAGACACGGTCCAGACTCCTACGGGAGGCAGCAGTGGGGAATATTGCACAATGGGCGAAAGCCTGATGCAGCCATGCCGCGTGTATGAAGAAGGCCTTCGGGTTGTAAAGTACTTTCAGTTGTGA…	Vibrio crassostreae; Vibrio gigantis (0.991)
Proteobacteria	Gammaproteobacteria	Vibrionales	Vibrionaceae	Vibrio	Alg241-V95			Karimi and Costa, 2020 [26]	Spongia officinalis	18 ºC	VXA	TCGAGCGGAACGACAACATTGACCCTTCGGGTGATTTGTTGGGCGTTGAGCGGCGGACGGGTGAGTAATGCCTGGGAAATTGCCCTGATGTGGGGGATAACCATTGGAAACGATGGCTAATACCGCATAATGCCTTCGGGCCAAAGAGGGGGACCTTCGGGCCTCTCGCGTCAGGATATGCCCAGGTGGGATTAGCTAGTTGGTGAGGTAATGGCTCACCAAGGCGACGATCCCTAGCTGGTCTGAGAGGATGATCAGCCACACTGGAACTGAGACACGGTCCAGACTCCTACGGGAGGCAGCAGTGGGGAATATTGCACAATGGGCGCAAGCCTGATGCAGCCATGCCGCGTGTATGAAGAAGGCCTTCGGGTTGTAAAGTACTTTCAGCAGTGAGGA…	Vibrio atypicus (0.913)
Proteobacteria	Gammaproteobacteria	Vibrionales	Vibrionaceae	Vibrio	Alg241-V99			Karimi and Costa, 2020 [26]	Spongia officinalis	18 ºC	VXA	AGTCGAGCGGAAACGACAACATTGACCCTTCGGGTGATTTGTTGGGCGTCGAGCGGCGGACGGGTGAGTAATGCCTGGGAAATTGCCCTGATGTGGGGGATAACCATTGGAAACGATGGCTAATACCGCATAATGCCTTCGGGCCAAAGAGGGGGACCTTCGGGCCTCTCGCGTCAGGATATGCCCAGGTGGGATTAGCTAGTTGGTGAGGTAATGGCTCACCAAGGCGACGATCCCTAGCTGGTCTGAGAGGATGATCAGCCACACTGGAACTGAGACACGGTCCAGACTCCTACGGGAGGCAGCAGTGGGGAATATTGCACAATGGGCGCAAGCCTGATGCAGCCATGCCGCGTGTATGAAGAAGGCCTTCGGGTTGTAAAGTACTTTCAGCAGTGA…	Vibrio atypicus (0.924)
Proteobacteria	Gammaproteobacteria	Vibrionales	Vibrionaceae	Vibrio	Alg241-V100			Karimi and Costa, 2020 [26]	Spongia officinalis	18 ºC	VXA	AGTCGAGCGGAAACGACACTAACAATCCTTCGGGTGCGTTAATGGGCGTCGAGCGGCGGACGGGTGAGTAATGCCTAGGAAATTGCCTTGATGTGGGGGATAACCATTGGAAACGATGGCTAATACCGCATAATGCCTACGGGCCAAAGAGGGGGACCTTCGGGCCTCTCGCGTCAAGATATGCCTAGGTGGGATTAGCTAGTTGGTGAGGTAATGGCTCACCAAGGCGACGATCCCTAGCTGGTCTGAGAGGATGATCAGCCACACTGGAACTGAGACACGGTCCAGACTCCTACGGGAGGCAGCAGTGGGGAATATTGCACAATGGGCGAAAGCCTGATGCAGCCATGCCGCGTGTATGAAGAAGGCCTTCGGGTTGTAAAGTACTTTCAGTTGTGA…	Vibrio crassostreae; Vibrio gigantis (0.995)
Proteobacteria	Gammaproteobacteria	Vibrionales	Vibrionaceae	Vibrio	Alg241-V101			Karimi and Costa, 2020 [26]	Spongia officinalis	18 ºC	VXA	AGTCGAGCGGAAACGACACTAACAATCCTTCGGGTGCGTTAATGGGCGTCGAGCGGCGGACGGGTGAGTAATGCCTAGGAAATTGCCTTGATGTGGGGGATAACCATTGGAAACGATGGCTAATACCGCATAATGCCTACGGGCCAAAGAGGGGGACCTTCGGGCCTCTCGCGTCAAGATATGCCTAGGTGGGATTAGCTAGTTGGTGAGGTAATGGCTCACCAAGGCGACGATCCCTAGCTGGTCTGAGAGGATGATCAGCCACACTGGAACTGAGACACGGTCCAGACTCCTACGGGAGGCAGCAGTGGGGAATATTGCACAATGGGCGAAAGCCTGATGCAGCCATGCCGCGTGTATGAAGAAGGCCTTCGGGTTGTAAAGTACTTTCAGTTGTGA…	Vibrio crassostreae; Vibrio gigantis; Vibrio artabrorum (0.989)
Proteobacteria	Gammaproteobacteria	Vibrionales	Vibrionaceae	Vibrio	Alg241-V102			Karimi and Costa, 2020 [26]	Spongia officinalis	18 ºC	VXA	AGTCGAGCGGAAACGACAACATTGACCCTTCGGGTGATTTGTTGGGCGTCGAGCGGCGGACGGGTGAGTAATGCCTGGGAAATTGCCCTGATGTGGGGGATAACCATTGGAAACGATGGCTAATACCGCATAACGTCTACGGACCAAAGAGGGGGACCTTCGGGCCTCTCGCTTCAGGATATGCCCAGGTGGGATTAGCTAGTTGGTGAGGTAATGGCTCACCAAGGCGACGATCCCTAGCTGGTCTGAGAGGATGATCAGCCACACTGGAACTGAGACACGGTCCAGACTCCTACGGGAGGCAGCAGTGGGGAATATTGCACAATGGGCGCAAGCCTGATGCAGCCATGCCGCGTGTATGAAGAAGGCCTTCGGGTTGTAAAGTACTTTCAGTCGTGA…	Vibrio breoganii (0.978)
Proteobacteria	Gammaproteobacteria	Oceanospirillales	Alcanivoracaceae	Alcanivorax	Alg238-V104		MH818466	Karimi and Costa, 2020 [26]	Spongia officinalis	18 ºC	VXA	AGTCGAGCGGAAACGATGGGAGCTTGCTCCCAGGCGTCGAGCGGCGGACGGGTGAGTAACACGTGGGAATCTGCCCATTAGTGGGGGATAACTCGGGGAAACTCGAGCTAATACCGCATAATCCCTACGGGGGAAAGCAGGGGATCTTCGGACCTTGCGCTGATGGATGAGCCCGCGTCGGATTAGCTTGTTGGTGGGGTAATGGCCCACCAAGGCGACGATCCGTAACTGGTCTGAGAGGATGGCCAGTCACACCGGGACTGAGACACGGCCCGGACTCCTACGGGAGGCAGCAGTGGGGAATCTTGGACAATGGGCGCAAGCCTGATCCAGCCATGCCGCGTGTGTGAAGAAGGCCTTCGGGTTGTAAAGCACTTTCAGTAGGGAGGAAGGCTTTGG…	Alcanivorax dieselolei (0.986)
Proteobacteria	Gammaproteobacteria	Vibrionales	Vibrionaceae	Vibrio	Alg238-V106			Karimi and Costa, 2020 [26]	Spongia officinalis	18 ºC	VXA	TCGAGCGGAAACGACAACATTGACCCTTCGGGTGATTTGTTGGGCGTCGAGCGGCGGACGGGTGAGTAATGCCTGGGAAATTGCCCTGATGTGGGGGATAACCATTGGAAACGATGGCTAATACCGCATAACGTCTACGGACCAAAGAGGGGGACCTTCGGGCCTCTCGCTTCAGGATATGCCCAGGTGGGATTAGCTAGTTGGTGAGGTAATGGCTCACCAAGGCGACGATCCCTAGCTGGTCTGAGAGGATGATCAGCCACACTGGAACTGAGACACGGTCCAGACTCCTACGGGAGGCAGCAGTGGGGAATATTGCACAATGGGCGCAAGCCTGATGCAGCCATGCCGCGTGTATGAAGAAGGCCTTCGGGTTGTAAAGTACTTTCAGTCGTGAGG…	Vibrio breoganii (0.979)
Proteobacteria	Gammaproteobacteria	Vibrionales	Vibrionaceae	Vibrio	Alg238-V107			Karimi and Costa, 2020 [26]	Spongia officinalis	18 ºC	VXA	AGTCGAGCGGAAACGACAACATTGACCCTTCGGGTGATTTGTTGGGCGTCGAGCGGCGGACGGGTGAGTAATGCCTGGGAAATTGCCCTGATGTGGGGGATAACCATTGGAAACGATGGCTAATACCGCATAACGTCTACGGACCAAAGAGGGGGACCTTCGGGCCTCTCGCTTCAGGATATGCCCAGGTGGGATTAGCTAGTTGGTGAGGTAATGGCTCACCAAGGCGACGATCCCTAGCTGGTCTGAGAGGATGATCAGCCACACTGGAACTGAGACACGGTCCAGACTCCTACGGGAGGCAGCAGTGGGGAATATTGCACAATGGGCGCAAGCCTGATGCAGCCATGCCGCGTGTATGAAGAAGGCCTTCGGGTTGTAAAGTACTTTCAGTCGTGA…	Vibrio comitans (0.99)
Proteobacteria	Gammaproteobacteria	Vibrionales	Vibrionaceae	Vibrio	Alg240-V87			Karimi and Costa, 2020 [26]	Spongia officinalis	18 ºC	VXA	AACGACACTAACAATCCTTCGGGTGCGTTAATGGGCGTCGAGCGGCGGACGGGTGAGTAATGCCTAGGAAATTGCCTTGATGTGGGGGATAACCATTGGAAACGATGGCTAATACCGCATAATGCCTACGGGCCAAAGAGGGGGACCTTCGGGCCTCTCGCGTCAAGATATGCCTAGGTGGGATTAGCTAGTTGGTGAGGTAATGGCTCACCAAGGCGACGATCCCTAGCTGGTCTGAGAGGATGATCAGCCACACTGGAACTGAGACACGGTCCAGACTCCTACGGGAGGCAGCAGTGGGGAATATTGCACAATGGGCGAAAGCCTGATGCAGCCATGCCGCGTGTATGAAGAAGGCCTTCGGGTTGTAAAGTACTTTCAGTTGTGAGGAAGGGGGTA…	Vibrio crassostreae; Vibrio gigantis (0.99)
Proteobacteria	Gammaproteobacteria	Vibrionales	Vibrionaceae	Vibrio	Alg240-V86			Karimi and Costa, 2020 [26]	Spongia officinalis	18 ºC	VXA	AAGTCGAGCGGAAACGACACTAACAATCCTTCGGGTGCGTTAATGGGCGTCGAGCGGCGGACGGGTGAGTAATGCCTAGGAAATTGCCTTGATGTGGGGGATAACCATTGGAAACGATGGCTAATACCGCATAATGCCTACGGGCCAAAGAGGGGGACCTTCGGGCCTCTCGCGTCAAGATATGCCTAGGTGGGATTAGCTAGTTGGTGAGGTAATGGCTCACCAAGGCGACGATCCCTAGCTGGTCTGAGAGGATGATCAGCCACACTGGAACTGAGACACGGTCCAGACTCCTACGGGAGGCAGCAGTGGGGAATATTGCACAATGGGCGAAAGCCTGATGCAGCCATGCCGCGTGTATGAAGAAGGCCTTCGGGTTGTAAAGTACTTTCAGTTGTG…	Vibrio crassostreae; Vibrio gigantis (0.995)
Proteobacteria	Gammaproteobacteria	Vibrionales	Vibrionaceae	Vibrio	Alg240-V81			Karimi and Costa, 2020 [26]	Spongia officinalis	18 ºC	VXA	GTCGAGCGGAAACGACACTAACAATCCTTCGGGTGCGTTAATGGGCGTCGAGCGGCGGACGGGTGAGTAATGCCTAGGAAATTGCCTTGATGTGGGGGATAACCATTGGAAACGATGGCTAATACCGCATAATGCCTACGGGCCAAAGAGGGGGACCTTCGGGCCTCTCGCGTCAAGATATGCCTAGGTGGGATTAGCTAGTTGGTGAGGTAATGGCTCACCAAGGCGACGATCCCTAGCTGGTCTGAGAGGATGATCAGCCACACTGGAACTGAGACACGGTCCAGACTCCTACGGGAGGCAGCAGTGGGGAATATTGCACAATGGGCGAAAGCCTGATGCAGCCATGCCGCGTGTATGAAGAAGGCCTTCGGGTTGTAAAGTACTTTCAGTTGTGAG…	Vibrio crassostreae; Vibrio gigantis (0.995)
Proteobacteria	Gammaproteobacteria	Vibrionales	Vibrionaceae	Vibrio	Alg239-V71			Karimi and Costa, 2020 [26]	Spongia officinalis	18 ºC	VXA	GTCGAGCGGAAACGACAACATTGACCCTTCGGGTGATTTGTTGGGCGTCGAGCGGCGGACGGGTGAGTAATGCCTGGGAAATTGCCCTGATGTGGGGGATAACCATTGGAAACGATGGCTAATACCGCATAACGTCTACGGACCAAAGAGGGGGACCTTCGGGCCTCTCGCTTCAGGATATGCCCAGGTGGGATTAGCTAGTTGGTGAGGTAATGGCTCACCAAGGCGACGATCCCTAGCTGGTCTGAGAGGATGATCAGCCACACTGGAACTGAGACACGGTCCAGACTCCTACGGGAGGCAGCAGTGGGGAATATTGCACAATGGGCGCAAGCCTGATGCAGCCATGCCGCGTGTATGAAGAAGGCCTTCGGGTTGTAAAGTACTTTCAGTCGTGAG…	Vibrio comitans (0.994)
Proteobacteria	Gammaproteobacteria	Alteromonadales	Shewanellaceae	Shewanella	Alg239-V70			Karimi and Costa, 2020 [26]	Spongia officinalis	18 ºC	VXA	GTCGAGCGGTAACACAAGGGAGCTTGCTCCTGAGGTGACGAGCGGCGGACGGGTGAGTAATGCCTAGGTATCTGCCCAGTCGAGGGGGATAACAGTTGGAAACGACTGCTAATACCGCATACGCCCTACGGGGGAAAGGAGGGGACCTTCGGGCCTTTCGCGATTGGATGAACCTAGGTGGGATTAGCTAGTAGGTGGGGTAATGGCTCACCTAGGCAACGATCCCTAGCTGGTCTGAGAGGATGATCAGCCACACTGGAACTGAGACACGGTCCAGACTCCTACGGGAGGCAGCAGTGGGGAATATTGCACAATGGGCGAAAGCCTGATGCAGCCATGCCGCGTGTATGAAGAAGGCCTTCGGGTTGTAAAGTACTTTCAGCGAGGAGGAAAGCTTGT…	Shewanella kaireitica (0.984)
Proteobacteria	Gammaproteobacteria	Vibrionales	Vibrionaceae	Vibrio	Alg239-V65			Karimi and Costa, 2020 [26]	Spongia officinalis	18 ºC	VXA	GACACTAACAATCCTTCGGGTGCGTTAATGGGCGTCGAGCGGCGGACGGGTGAGTAATGCCTAGGAAATTGCCTTGATGTGGGGGATAACCATTGGAAACGATGGCTAATACCGCATAATGCCTACGGGCCAAAGAGGGGGACCTTCGGGCCTCTCGCGTCAAGATATGCCTAGGTGGGATTAGCTAGTTGGTGAGGTAATGGCTCACCAAGGCGACGATCCCTAGCTGGTCTGAGAGGATGATCAGCCACACTGGAACTGAGACACGGTCCAGACTCCTACGGGAGGCAGCAGTGGGGAATATTGCACAATGGGCGAAAGCCTGATGCAGCCATGCCGCGTGTATGAAGAAGGCCTTCGGGTTGTAAAGTACTTTCAGTTGTGAGGAAGGGGGTAGCG…	Vibrio crassostreae; Vibrio gigantis (0.985)
Proteobacteria	Gammaproteobacteria	Vibrionales	Vibrionaceae	Vibrio	Alg239-V63			Karimi and Costa, 2020 [26]	Spongia officinalis	18 ºC	VXA	CTTCGGGTGATTTGTTGGGCGTGAGGGGGGACGGGTGAGTAATGCCTGGGAAATTGCCCTGATGTGGGGGATAACCATTGGAAACGATGGCTAATACCGCATAACGTCTACGGACCAAAGAGGGGGACCTTCGGGCCTCTCGCTTCAGGATATGCCCAGGTGGGATTAGCTAGTTGGTGAGGTAATGGCTCACCAAGGCGACGATCCCTAGCTGGTCTGAGAGGATGATCAGCCACACTGGAACTGAGACACGGTCCAGACTCCTACGGGAGGCAGCAGTGGGGAATATTGCACAATGGGCGCAAGCCTGATGCAGCCATGCCGCGTGTATGAAGAAGGCCTTCGGGTTGTAAAGTACTTTCAGTCGTGAGGAAGGCATTAAAGTTAATAGCTTTATTG…	Vibrio breoganii (0.967)
Proteobacteria	Gammaproteobacteria	Vibrionales	Vibrionaceae	Vibrio	Alg241-V26			Karimi and Costa, 2020 [26]	Spongia officinalis	18 ºC	VXA	TAATGGGCGTGAGGGCGGACGGGTGAGTAATGCCTAGGAAATTGCCTTGATGTGGGGGATAACCATTGGAAACGATGGCTAATACCGCATAATGCCTACGGGCCAAAGAGGGGGACCTTCGGGCCTCTCGCGTCAAGATATGCCTAGGTGGGATTAGCTAGTTGGTGAGGTAATGGCTCACCAAGGCGACGATCCCTAGCTGGTCTGAGAGGATGATCAGCCACACTGGAACTGAGACACGGTCCAGACTCCTACGGGAGGCAGCAGTGGGGAATATTGCACAATGGGCGAAAGCCTGATGCAGCCATGCCGCGTGTATGAAGAAGGCCTTCGGGTTGTAAAGTACTTTCAGTTGTGAGGAAGGGGGTAGCGTTAATAGCGCTATCTCTTGACGTTAGC…	Vibrio crassostreae; Vibrio gigantis (0.972)
Proteobacteria	Gammaproteobacteria	Vibrionales	Vibrionaceae	Vibrio	Alg238-R3			Karimi and Costa, 2020 [26]	Spongia officinalis	18 ºC	R2A	GTCGAGCGGAAACGACACTAACAATCCTTCGGGTGCGTTAATGGGCGTCGAGCGGCGGACGGGTGAGTAATGCCTAGGAAATTGCCTTGATGTGGGGGATAACCATTGGAAACGATGGCTAATACCGCATAATGCCTACGGGCCAAAGAGGGGGACCTTCGGGCCTCTCGCGTCAAGATATGCCTAGGTGGGATTAGCTAGTTGGTGAGGTAATGGCTCACCAAGGCGACGATCCCTAGCTGGTCTGAGAGGATGATCAGCCACACTGGAACTGAGACACGGTCCAGACTCCTACGGGAGGCAGCAGTGGGGAATATTGCACAATGGGCGAAAGCCTGATGCAGCCATGCCGCGTGTATGAAGAAGGCCTTCGGGTTGTAAAGTACTTTCAGTTGTGAG…	Vibrio crassostreae; Vibrio gigantis; Vibrio artabrorum (0.903)
Proteobacteria	Alphaproteobacteria	Rhizobiales	Stappiaceae	Pseudovibrio	Alg238-R4			Karimi and Costa, 2020 [26]	Spongia officinalis	18 ºC	R2A	AGTCGAACGGATCCTTCGGGATTAGTGGCAGACGGGTGAGTAACGCGTGGGAAGCTACCTTGTGGTAGGGGACAACAGTTGGAAACGACTGCTAATACCCTATGAGCCCTATGGGGGAAAGATTTATCGCCATGAGATGTGCCCGCGTTAGATTAGCTAGTTGGTAAGGTAATGGCTTACCAAGGCGACGATCTATAGCTGGTCTGAGAGGATGATCAGCCACACTGGGACTGAGACACGGCCCAGACTCCTACGGGAGGCAGCAGTGGGGAATATTGGACAATGGGGGCAACCCTGATCCAGCCATGCCGCGTGTGTGATGACGGCCTTAGGGTTGTAAAGCACTTTCAGCAGTGAAGATAATGACATTAACTGCAGAAGAAGCCCCGGCTAACTTCG…	Pseudovibrio japonicus (0.965)
Proteobacteria	Alphaproteobacteria	Sphingomonadales	Erythrobacteraceae	Erythrobacter	Alg238-R5		MH818500	Karimi and Costa, 2020 [26]	Spongia officinalis	18 ºC	R2A	CCTTCGGGGTGAGTGGCGCACGGGTGCGTAACGCGTGGGAACCTGCCTTTAGGTTCGGAATAACAGTTAGAAATGACTGCTAATACCGGATAATGTCTTCGGACCAAAGATTTATCGCCTTTAGATGGGCCCGCGTTAGATTAGATAGTTGGTGGGGTAATGGCCTACCAAGTCGACGATCTATAGCTGGTCTGAGAGGATGATCAGCCACACTGGGACTGAGACACGGCCCAGACTCCTACGGGAGGCAGCAGTGGGGAATATTGGACAATGGGCGAAAGCCTGATCCAGCAATGCCGCGTGAGTGATGAAGGCCTTAGGGTTGTAAAGCTCTTTTACCAGGGATGATAATGACAGTACCTGGAGAATAAGCTCCGGCTAACTCCGTGCCAGCAGCCG…	Erythrobacter citreus (0.97)
Proteobacteria	Alphaproteobacteria	Rhodobacterales	Rhodobacteraceae	Ruegeria	Alg238-R6			Karimi and Costa, 2020 [26]	Spongia officinalis	18 ºC	R2A	TTCGGGTGAGCGGCGGACGGGTTAGTAACGCGTGGGAACATACCCTTTGGTACGGAATAGCCTCTGGAAACGGAGAGTAATACCGTATGAGCCCTTCGGGGGAAAGATTTATCGCCAAAGGATTGGCCCGCGTTAGATTAGGTAGTTGGTGGGGTAATGGCCTACCAAGCCTACGATCTATAGCTGGTTTTAGAGGATGATCAGCAACACTGGGACTGAGACACGGCCCAGACTCCTACGGGAGGCAGCAGTGGGGAATCTTGGACAATGGGGGCAACCCTGATCCAGCCATGCCGCGTGAGTGATGAAGGCCTTAGGGTCGTAAAGCTCTTTCGCCTGTGAAGATAATGACGGTAGCAGGTAAAGAAACCCCGGCTAACTCCGTGCCAGCAGCCGCGG…	Ruegeria atlantica (0.969)
Proteobacteria	Alphaproteobacteria	Rhodobacterales	Rhodobacteraceae	Ruegeria	Alg238-R7		MH818510	Karimi and Costa, 2020 [26]	Spongia officinalis	18 ºC	R2A	AGTCGAGCGCACCTTTCGGGGTGAGCGGCGGACGGGTTAGTAACGCGTGGGAATATACCCTTTGGTACGGAATAGCCTCTGGAAACGGAGAGTAATACCGTATGAGCCCTTCGGGGGAAAGATTTATCGCCAAAGGATTAGCCCGCGTTAGATTAGGTAGTTGGTGGGGTAATGGCCTACCAAGCCTACGATCTATAGCTGGTTTTAGAGGATGATCAGCAACACTGGGACTGAGACACGGCCCAGACTCCTACGGGAGGCAGCAGTGGGGAATCTTGGACAATGGGCGCAAGCCTGATCCAGCCATGCCGCGTGAGTGATGAAGGCCTTAGGGTCGTAAAGCTCTTTCGCCTGTGAAGATAATGACGGTAGCAGGTAAAGAAACCCCGGCTAACTCCG…	Ruegeria meonggei (1)
Proteobacteria	Alphaproteobacteria	Rhizobiales	Stappiaceae	Pseudovibrio	Alg238-R8			Karimi and Costa, 2020 [26]	Spongia officinalis	18 ºC	R2A	GCAAGTCGAACGGATCCTTCGGGATTAGTGGCAGACGGGTGAGTAACGCGTGGGAAGCTACCTTGTGGTAGGGGACAACAGTTGGAAACGACTGCTAATACCCTATGAGCCCTATGGGGGAAAGATTTATCGCCATGAGATGTGCCCGCGTTAGATTAGCTAGTTGGTAAGGTAATGGCTTACCAAGGCGACGATCTATAGCTGGTCTGAGAGGATGATCAGCCACACTGGGACTGAGACACGGCCCAGACTCCTACGGGAGGCAGCAGTGGGGAATATTGGACAATGGGGGCAACCCTGATCCAGCCATGCCGCGTGTGTGATGACGGCCTTAGGGTTGTAAAGCACTTTCAGCAGTGAAGATAATGACATTAACTGCAGAAGAAGCCCCGGCTAACT…	Pseudovibrio japonicus (0.972)
Proteobacteria	Alphaproteobacteria	Rhodobacterales	Rhodobacteraceae	Ruegeria	Alg238-R9			Karimi and Costa, 2020 [26]	Spongia officinalis	18 ºC	R2A	AGTCGAGCGCACCTTCGGGTGAGCGGCGGACGGGTTAGTAACGCGTGGGAACATACCCTTTGGTACGGAATAGCCTCTGGAAACGGAGAGTAATACCGTATGAGCCCTTCGGGGGAAAGATTTATCGCCAAAGGATTGGCCCGCGTTAGATTAGGTAGTTGGTGGGGTAATGGCCTACCAAGCCTACGATCTATAGCTGGTTTTAGAGGATGATCAGCAACACTGGGACTGAGACACGGCCCAGACTCCTACGGGAGGCAGCAGTGGGGAATCTTGGACAATGGGGGCAACCCTGATCCAGCCATGCCGCGTGAGTGATGAAGGCCTTAGGGTCGTAAAGCTCTTTCGCCTGTGAAGATAATGACGGTAGCAGGTAAAGAAACCCCGGCTAACTCCGTG…	Ruegeria atlantica (0.962)
Proteobacteria	Alphaproteobacteria	Rhodobacterales	Rhodobacteraceae	Ruegeria	Alg238-R10			Karimi and Costa, 2020 [26]	Spongia officinalis	18 ºC	R2A	GTCGAGCGCACCTTTCGGGGTGAGCGGCGGACGGGTTAGTAACGCGTGGGAATATACCCTTTGGTACGGAATAGCCTCTGGAAACGGAGAGTAATACCGTATGAGCCCTTCGGGGGAAAGATTTATCGCCAAAGGATTAGCCCGCGTTAGATTAGGTAGTTGGTGGGGTAATGGCCTACCAAGCCTACGATCTATAGCTGGTTTTAGAGGATGATCAGCAACACTGGGACTGAGACACGGCCCAGACTCCTACGGGAGGCAGCAGTGGGGAATCTTGGACAATGGGCGCAAGCCTGATCCAGCCATGCCGCGTGAGTGATGAAGGCCTTAGGGTCGTAAAGCTCTTTCGCCTGTGAAGATAATGACGGTAGCAGGTAAAGAAACCCCGGCTAACTCCGT…	Ruegeria meonggei (1)
Proteobacteria	Alphaproteobacteria	Rhizobiales	Stappiaceae	Pseudovibrio	Alg238-R11			Karimi and Costa, 2020 [26]	Spongia officinalis	18 ºC	R2A	GTCGAACGGATCCTTCGGGATTAGTGGCAGACGGGTGAGTAACGCGTGGGAAGCTACCTTGTGGTAGGGGACAACAGTTGGAAACGACTGCTAATACCCTATGAGCCCTATGGGGGAAAGATTTATCGCCATGAGATGTGCCCGCGTTAGATTAGCTAGTTGGTAAGGTAATGGCTTACCAAGGCGACGATCTATAGCTGGTCTGAGAGGATGATCAGCCACACTGGGACTGAGACACGGCCCAGACTCCTACGGGAGGCAGCAGTGGGGAATATTGGACAATGGGGGCAACCCTGATCCAGCCATGCCGCGTGTGTGATGACGGCCTTAGGGTTGTAAAGCACTTTCAGCAGTGAAGATAATGACATTAACTGCAGAAGAAGCCCCGGCTAACTTCGT…	Pseudovibrio japonicus (0.971)
Proteobacteria	Alphaproteobacteria	Rhodobacterales	Rhodobacteraceae	Ruegeria	Alg238-R12			Karimi and Costa, 2020 [26]	Spongia officinalis	18 ºC	R2A	GTCGAGCGCACCTTCGGGTGAGCGGCGGACGGGTTAGTAACGCGTGGGAACATACCCTTTGGTACGGAATAGCCTCTGGAAACGGAGAGTAATACCGTATGAGCCCTTCGGGGGAAAGATTTATCGCCAAAGGATTGGCCCGCGTTAGATTAGGTAGTTGGTGGGGTAATGGCCTACCAAGCCTACGATCTATAGCTGGTTTTAGAGGATGATCAGCAACACTGGGACTGAGACACGGCCCAGACTCCTACGGGAGGCAGCAGTGGGGAATCTTGGACAATGGGGGCAACCCTGATCCAGCCATGCCGCGTGAGTGATGAAGGCCTTAGGGTCGTAAAGCTCTTTCGCCTGTGAAGATAATGACGGTAGCAGGTAAAGAAACCCCGGCTAACTCCGTGC…	Ruegeria atlantica (0.977)
Proteobacteria	Alphaproteobacteria	Rhodobacterales	Rhodobacteraceae	Ruegeria	Alg238-R13			Karimi and Costa, 2020 [26]	Spongia officinalis	18 ºC	R2A	AGTCGAGCGCACCTTTCGGGGTGAGCGGCGGACGGGTTAGTAACGCGTGGGAATATACCCTTTGGTACGGAATAGCCTCTGGAAACGGAGAGTAATACCGTATGAGCCCTTCGGGGGAAAGATTTATCGCCAAAGGATTAGCCCGCGTTAGATTAGGTAGTTGGTGGGGTAATGGCCTACCAAGCCTACGATCTATAGCTGGTTTTAGAGGATGATCAGCAACACTGGGACTGAGACACGGCCCAGACTCCTACGGGAGGCAGCAGTGGGGAATCTTGGACAATGGGCGCAAGCCTGATCCAGCCATGCCGCGTGAGTGATGAAGGCCTTAGGGTCGTAAAGCTCTTTCGCCTGTGAAGATAATGACGGTAGCAGGTAAAGAAACCCCGGCTAACTCCG…	Ruegeria meonggei (1)
Proteobacteria	Alphaproteobacteria	Rhodobacterales	Rhodobacteraceae	Ruegeria	Alg238-R14			Karimi and Costa, 2020 [26]	Spongia officinalis	18 ºC	R2A	TCGAGCGCGCCTTTCGGGGTGAGCGGCGGACGGGTTAGTAACGCGTGGGAATATACCCTTTGGTACGGAATAGCCTCTGGAAACGGAGAGTAATACCGTATGTGCCCCCCTTTAGCGATATTGGGGGGGAAAGATTTATCGCCAAAGGATTAGCCCGCGTTAGATTAGGTAGTTGGTGGGGTAATGGCCTACCAAGCCTACGATCTATAGCTGGTTTTAGAGGATGATCAGCAACACTGGGACTGAGACACGGCCCAGACTCCTACGGGAGGCAGCAGTGGGGAATCTTGGACAATGGGGGCAACCCTGATCCAGCCATGCCGCGTGAGTGATGAAGGCCTTAGGGTCGTAAAGCTCTTTCGCCTGTGAAGATAATGACGGTAGCAGGTAAAGAAACCC…	Ruegeria conchae (0.929)
Proteobacteria	Alphaproteobacteria	Rhodobacterales	Rhodobacteraceae	Ruegeria	Alg238-R15		MH818508	Karimi and Costa, 2020 [26]	Spongia officinalis	18 ºC	R2A	AGTCGAGCGCGCCCTTCGGGGTGAGCGGCGGACGGGTTAGTAACGCGTGGGAATATACCCTTTTCTACGGAATAGCCTCTGGAAACGGAGAGTAATACCGTATGAGCCCTTCGGGGGAAAGATTTATCGGGAAAGGATTAGCCCGCGTTAGATTAGGTAGTTGGTGGGGTAATGGCCTACCAAGCCTACGATCTATAGCTGGTTTTAGAGGATGATCAGCAACACTGGGACTGAGACACGGCCCAGACTCCTACGGGAGGCAGCAGTGGGGAATCTTGGACAATGGGCGCAAGCCTGATCCAGCCATGCCGCGTGAGTGATGAAGGCCTTAGGGTCGTAAAGCTCTTTCGCCTGTGAAGATAATGACGGTAGCAGGTAAAGAAACCCCGGCTAACTCCG…	Ruegeria halocynthiae (0.963)
Proteobacteria	Alphaproteobacteria	Rhodobacterales	Rhodobacteraceae	Ruegeria	Alg238-R16			Karimi and Costa, 2020 [26]	Spongia officinalis	18 ºC	R2A	GTCGAGCGCACCTTCGGGTGAGCGGCGGACGGGTTAGTAACGCGTGGGAACATACCCTTTGGTACGGAATAGCCTCTGGAAACGGAGAGTAATACCGTATGAGCCCTTCGGGGGAAAGATTTATCGCCAAAGGATTGGCCCGCGTTAGATTAGGTAGTTGGTGGGGTAATGGCCTACCAAGCCTACGATCTATAGCTGGTTTTAGAGGATGATCAGCAACACTGGGACTGAGACACGGCCCAGACTCCTACGGGAGGCAGCAGTGGGGAATCTTGGACAATGGGGGCAACCCTGATCCAGCCATGCCGCGTGAGTGATGAAGGCCTTAGGGTCGTAAAGCTCTTTCGCCTGTGAAGATAATGACGGTAGCAGGTAAAGAAACCCCGGCTAACTCCGTGC…	Ruegeria atlantica (0.977)
Proteobacteria	Alphaproteobacteria	Rhodobacterales	Rhodobacteraceae	Ruegeria	Alg238-R17		MH818512	Karimi and Costa, 2020 [26]	Spongia officinalis	18 ºC	R2A	TCGAGCGCACCCTTCGGGGTGAGCGGCGGACGGGTTAGTAACGCGTGGGAACATACCCTTTGGTACGGAATAGCCTCTGGAAACGGAGAGTAATACCGTATGAGCCCTTCGGGGGAAAGATTTATCGCCAAAGGATTGGCCCGCGTTAGATTAGGTAGTTGGTGGGGTAATGGCCTACCAAGCCTACGATCTATAGCTGGTTTTAGAGGATGATCAGCAACACTGGGACTGAGACACGGCCCAGACTCCTACGGGAGGCAGCAGTGGGGAATCTTGGACAATGGGGGCAACCCTGATCCAGCCATGCCGCGTGAGTGATGAAGGCCCTAGGGTCGTAAAGCTCTTTCGCCTGTGAAGATAATGACGGTAGCAGGTAAAGAAACCCCGGCTAACTCCGTG…	Ruegeria profundi (0.94)
Proteobacteria	Alphaproteobacteria	Rhodobacterales	Rhodobacteraceae	Ruegeria	Alg238-R18			Karimi and Costa, 2020 [26]	Spongia officinalis	18 ºC	R2A	CGAGCGCGCCCTTCGGGGTGAGCGGCGGACGGGTTAGTAACGCGTGGGAATATACCCTTTGGTACGGAATAGCCTCTGGAAACGGAGAGTAATACCGTATGTGCCCTTCGGGGGAAAGATTTATCGCCAAGGGATTAGCCCGCGTTAGATTAGGTAGTTGGTGGGGTAATGGCCTACCAAGCCTACGATCTATAGCTGGTTTTAGAGGATGATCAGCAACACTGGGACTGAGACACGGCCCAGACTCCTACGGGAGGCAGCAGTGGGGAATCTTGGACAATGGGGGCAACCCTGATCCAGCCATGCCGCGTGAGTGATGAAGGCCTTAGGGTCGTAAAGCTCTTTCGCCTGTGAAGATAATGACGGTAGCAGGTAAAGAAACCCCGGCTAACTCCGTGC…	Ruegeria meonggei (0.945)
Proteobacteria	Alphaproteobacteria	Rhodobacterales	Rhodobacteraceae	Ruegeria	Alg238-R20			Karimi and Costa, 2020 [26]	Spongia officinalis	18 ºC	R2A	CGCACCTTCGGGTGAGCGGCGGACGGGTTAGTAACGCGTGGGAACATACCCTTTGGTACGGAATAGCCTCTGGAAACGGAGAGTAGTACCGTATGAGCCCTTCGGGGGAAAGATTTATCGCCAAAGGATTGGCCCGCGTTAGATTAGGTAGTTGGTGGGGTAATGGCCTACCAAGCCTACGATCTATAGCTGGTTTTAGAGGATGATCAGCAACACTGGGACTGAGACACGGCCCAGACTCCTACGGGAGGCAGCAGTGGGGAATCTTGGACAATGGGGGCAACCCTGATCCAGCCATGCCGCGTGAGTGATGAAGGCCTTAGGGTCGTAAAGCTCTTTCGCCTGTGAAGATAATGACGGTAGCAGGTAAAGAAACCCCGGCTAACTCCGTGCCAGCAG…	Ruegeria atlantica (0.952)
Proteobacteria	Alphaproteobacteria	Rhodobacterales	Rhodobacteraceae	Ruegeria	Alg238-R21			Karimi and Costa, 2020 [26]	Spongia officinalis	18 ºC	R2A	AGTCGAGCGCACCTTCGGGTGAGCGGCGGACGGGTTAGTAACGCGTGGGAACATACCCTTTGGTACGGAATAGCCTCTGGAAACGGAGAGTAATACCGTATGAGCCCTTCGGGGGAAAGATTTATCGCCAAAGGATTGGCCCGCGTTAGATTAGGTAGTTGGTGGGGTAATGGCCTACCAAGCCTACGATCTATAGCTGGTTTTAGAGGATGATCAGCAACACTGGGACTGAGACACGGCCCAGACTCCTACGGGAGGCAGCAGTGGGGAATCTTGGACAATGGGGGCAACCCTGATCCAGCCATGCCGCGTGAGTGATGAAGGCCTTAGGGTCGTAAAGCTCTTTCGCCTGTGAAGATAATGACGGTAGCAGGTAAAGAAACCCCGGCTAACTCCGTG…	Ruegeria atlantica (0.961)
Proteobacteria	Alphaproteobacteria	Rhodobacterales	Rhodobacteraceae	Ruegeria	Alg238-R22			Karimi and Costa, 2020 [26]	Spongia officinalis	18 ºC	R2A	GTCGAGCGCACCTTCGGGTGAGCGGCGGACGGGTTAGTAACGCGTGGGAACATACCCTTTGGTACGGAATAGCCTCTGGAAACGGAGAGTAATACCGTATGAGCCCTTCGGGGGAAAGATTTATCGCCAAAGGATTGGCCCGCGTTAGATTAGGTAGTTGGTGGGGTAATGGCCTACCAAGCCTACGATCTATAGCTGGTTTTAGAGGATGATCAGCAACACTGGGACTGAGACACGGCCCAGACTCCTACGGGAGGCAGCAGTGGGGAATCTTGGACAATGGGGGCAACCCTGATCCAGCCATGCCGCGTGAGTGATGAAGGCCTTAGGGTCGTAAAGCTCTTTCGCCTGTGAAGATAATGACGGTAGCAGGTAAAGAAACCCCGGCTAACTCCGTGC…	Ruegeria atlantica (0.977)
Proteobacteria	Alphaproteobacteria	Rhodobacterales	Rhodobacteraceae	Ruegeria	Alg238-R23			Karimi and Costa, 2020 [26]	Spongia officinalis	18 ºC	R2A	GTCGAGCGCACCTTTCGGGGTGAGCGGCGGACGGGTTAGTAACGCGTGGGAATATACCCTTTGGTACGGAATAGCCTCTGGAAACGGAGAGTAATACCGTATGAGCCCTTCGGGGGAAAGATTTATCGCCAAAGGATTAGCCCGCGTTAGATTAGGTAGTTGGTGGGGTAATGGCCTACCAAGCCTACGATCTATAGCTGGTTTTAGAGGATGATCAGCAACACTGGGACTGAGACACGGCCCAGACTCCTACGGGAGGCAGCAGTGGGGAATCTTGGACAATGGGCGCAAGCCTGATCCAGCCATGCCGCGTGAGTGATGAAGGCCTTAGGGTCGTAAAGCTCTTTCGCCTGTGAAGATAATGACGGTAGCAGGTAAAGAAACCCCGGCTAACTCCGT…	Ruegeria meonggei (0.95)
Proteobacteria	Alphaproteobacteria	Rhodobacterales	Rhodobacteraceae	Ruegeria	Alg238-R24			Karimi and Costa, 2020 [26]	Spongia officinalis	18 ºC	R2A	GTCGAGCGCACCTTCGGGTGAGCGGCGGACGGGTTAGTAACGCGTGGGAACATACCCTTTGGTACGGAATAGCCTCTGGAAACGGAGAGTAATACCGTATGAGCCCTTCGGGGGAAAGATTTATCGCCAAAGGATTGGCCCGCGTTAGATTAGGTAGTTGGTGGGGTAATGGCCTACCAAGCCTACGATCTATAGCTGGTTTTAGAGGATGATCAGCAACACTGGGACTGAGACACGGCCCAGACTCCTACGGGAGGCAGCAGTGGGGAATCTTGGACAATGGGGGCAACCCTGATCCAGCCATGCCGCGTGAGTGATGAAGGCCTTAGGGTCGTAAAGCTCTTTCGCCTGTGAAGATAATGACGGTAGCAGGTAAAGAAACCCCGGCTAACTCCGTGC…	Ruegeria atlantica (0.977)
Proteobacteria	Alphaproteobacteria	Rhodobacterales	Rhodobacteraceae	Ruegeria	Alg238-R25			Karimi and Costa, 2020 [26]	Spongia officinalis	18 ºC	R2A	CGAGCGCACCTTCGGGTGAGCGGCGGACGGGTTAGTAACGCGTGGGAACATACCCTTTGGTACGGAATAGCCTCTGGAAACGGAGAGTAATACCGTATGAGCCCTTCGGGGGAAAGATTTATCGCCAAAGGATTGGCCCGCGTTAGATTAGGTAGTTGGTGGGGTAATGGCCTACCAAGCCTACGATCTATAGCTGGTTTTAGAGGATGATCAGCAACACTGGGACTGAGACACGGCCCAGACTCCTACGGGAGGCAGCAGTGGGGAATCTTGGACAATGGGGGCAACCCTGATCCAGCCATGCCGCGTGAGTGATGAAGGCCTTAGGGTCGTAAAGCTCTTTCGCCTGTGAAGATAATGACGGTAGCAGGTAAAGAAACCCCGGCTAACTCCGTGCCA…	Ruegeria atlantica (0.955)
Proteobacteria	Alphaproteobacteria	Rhizobiales	Stappiaceae	Roseibium	Alg238-R26			Karimi and Costa, 2020 [26]	Spongia officinalis	18 ºC	R2A	AACGAACTCTTCGGAGTTAGTGGCAGACGGGTGAGTAACGCGTGGGAACCTACCTTTAGGTACGGAACAACAGTTGGAAACGACTGCTAATACCGTATGAGCCCTATGGGGGAAAGATTTATCGCCTAAGGATGGGCCCGCGTTGGATTAGCTAGTTGGTGGGGTAAAGGCCTACCAAGGCGACGATCCATAGCTGGTCTGAGAGGATGATCAGCCACACTGGGACTGAGACACGGCCCAGACTCCTACGGGAGGCAGCAGTGGGGAATATTGGACAATGGGGGCAACCCTGATCCAGCCATGCCGCGTGAGTGATGAAGGCCCTAGGGTTGTAAAGCTCTTTCAGCGAGGAGGATAATGACGTTACTCGCAGAAGAAGCCCCGGCTAACTTCGTGCCA…	Roseibium aggregatum (0.948)
Proteobacteria	Alphaproteobacteria	Rhizobiales	Stappiaceae	Roseibium	Alg238-R27			Karimi and Costa, 2020 [26]	Spongia officinalis	18 ºC	R2A	CGAACGAACTCTTCGGAGTTAGTGGCAGACGGCTGAGTAACGCGTGGGAACCTACCTTTAGGTACGGAACAACAGTTGGAAACGACTGCTAATACCGTATGAGCCCTATGGGGGAAAGATTTATCGCCTAAGGATGGGCCCGCGTTGGATTAGCTAGTTGGTGGGGTAAAGGCCTACCAAGGCGACGATCCATAGCTGGTCTGAGAGGATGATCAGCCACACTGGGACTGAGACACGGCCCAGACTCCTACGGGAGGCAGCAGTGGGGAATATTGGACAATGGGGGCAACCCTGATCCAGCCATGCCGCGTGAGTGATGAAGGCCCTAGGGTTGTAAAGCTCTTTCAGCGAGGAGGATAATGACGTTACTCGCAGAAGAAGCCCCGGCTAACTTCGTGC…	Roseibium aggregatum (0.938)
Proteobacteria	Alphaproteobacteria	Rhizobiales	Stappiaceae	Roseibium	Alg238-R28			Karimi and Costa, 2020 [26]	Spongia officinalis	18 ºC	R2A	CGAACGAACTCTTCGGAGTTAGTGGCAGACGGGTGAGTAACGCGTGGGAACCTACCTTTAGGTACGGAACAACAGTTGGAAACGACTGCTAATACCGTATGAGCCCTATGGGGGAAAGATTTATCGCCTAAGGATGGGCCCGCGTTGGATTAGCTAGTTGGTGGGGTAAAGGCCTACCAAGGCGACGATCCATAGCTGGTCTGAGAGGATGATCAGCCACACTGGGACTGAGACACGGCCCAGACTCCTACGGGAGGCAGCAGTGGGGAATATTGGACAATGGGGGCAACCCTGATCCAGCCATGCCGCGTGAGTGATGAAGGCCCTAGGGTTGTAAAGCTCTTTCAGCGAGGAGGATAATGACGTTACTCGCAGAAGAAGCCCCGGCTAACTTCGTGC…	Roseibium marinum (0.946)
Proteobacteria	Gammaproteobacteria	Oceanospirillales	Endozoicomonadaceae	Parendozoicomonas (92%)	Alg238-R29	Endozoicomonas	MH818489	Karimi and Costa, 2020 [26]	Spongia officinalis	18 ºC	R2A	AGTCGAGCGGAAACGATGAGAGCTTGCTCTCAGGCGTCGAGCGGCGGACGGGTGAGTAACACGTAGGAATCTGCCTGGTAGTGGGGGATAGCCCAGAGAAATTTGGATTAATACCGCATACGCACTAGCTCTTTAAGGGCGGTGGAAAGCAGGGGATCTTCGGACCTTGCGCTATCAGATGAGCCTGCGTTGGATTAGCTTGTTGGTGGGGTAATGGCTCACCAAGGCGACGATCCATAGCTGGTCTGAGAGGATGATCAGCCACACTGGGACTGAGACACGGCCCAGACTCCTACGGGAGGCAGCAGTGGGGAATATTGGACAATGGGCGCAAGCCTGATCCAGCCATACCGCGTGTGTGAAGAAGGCTTTCGGGTTGTAAAGCACTTTCAGCAAGGA…	Endozoicomonas elysicola (0.717)
Proteobacteria	Alphaproteobacteria	Rhodobacterales	Rhodobacteraceae	Ruegeria	Alg238-R30			Karimi and Costa, 2020 [26]	Spongia officinalis	18 ºC	R2A	AGTCGAGCGCACCTTCGGGTGAGCGGCGGACGGGTTAGTAACGCGTGGGAACATACCCTTTGGTACGGAATAGCCTCTGGAAACGGAGAGTAATACCGTATGAGCCCTTCGGGGGAAAGATTTATCGCCAAAGGATTGGCCCGCGTTAGATTAGGTAGTTGGTGGGGTAATGGCCTACCAAGCCTACGATCTATAGCTGGTTTTAGAGGATGATCAGCAACACTGGGACTGAGACACGGCCCAGACTCCTACGGGAGGCAGCAGTGGGGAATCTTGGACAATGGGGGCAACCCTGATCCAGCCATGCCGCGTGAGTGATGAAGGCCTTAGGGTCGTAAAGCTCTTTCGCCTGTGAAGATAATGACGGTAGCAGGTAAAGAAACCCCGGCTAACTCCGTG…	Ruegeria atlantica (0.977)
Proteobacteria	Alphaproteobacteria	Rhizobiales	Stappiaceae	Pseudovibrio	Alg238-R32			Karimi and Costa, 2020 [26]	Spongia officinalis	18 ºC	R2A	GTCGAACGGATCCTTCGGGATTAGTGGCAGACGGGTGAGTAACGCGTGGGAAGCTACCTTGTGGTAGGGGACAACAGTTGGAAACGACTGCTAATACCCTATGAGCCCTATGGGGGAAAGATTTATCGCCATGAGATGTGCCCGCGTTAGATTAGCTAGTTGGTAAGGTAATGGCTTACCAAGGCGACGATCTATAGCTGGTCTGAGAGGATGATCAGCCACACTGGGACTGAGACACGGCCCAGACTCCTACGGGAGGCAGCAGTGGGGAATATTGGACAATGGGGGCAACCCTGATCCAGCCATGCCGCGTGTGTGATGACGGCCTTAGGGTTGTAAAGCACTTTCAGCAGTGAAGATAATGACATTAACTGCAGAAGAAGCCCCGGCTAACTTCGT…	Pseudovibrio japonicus (0.971)
Proteobacteria	Alphaproteobacteria	Rhizobiales	Stappiaceae	Pseudovibrio	Alg238-R33			Karimi and Costa, 2020 [26]	Spongia officinalis	18 ºC	R2A	CCCTATAGAGCCCTATGGGGGAAAGATTTATCGCCATGAGATGTGCCCGCGTTAGATTAGCTAGTTGGTAAGGTAATGGCTTACCAAGGCGACGATCTATAGCTGGTCTGAGAGGATGATCAGCCACACTGGGACTGAGACACGGCCCAGACTCCTACGGGAGGCAGCAGTGGGGAATATTGGACAATGGGGGCAACCCTGATCCAGCCATGCCGCGTGTGTGATGACGGCCTTAGGGTTGTAAAGCACTTTCAGCAGTGAAGATAATGACATTAACTGCAGAAGAAGCCCCGGCTAACTTCGTGCCAGCAGCCGCGGTAATACGAAGGGGGCTAGCGTTGTTCGGAATCACTGGGCGTAAAGAGTACGTAGGCGGACTGATAAGTTAGGGGTGAAATC…	Pseudovibrio japonicus (0.963)
Proteobacteria	Alphaproteobacteria	Rhodobacterales	Rhodobacteraceae	Ruegeria	Alg238-R34			Karimi and Costa, 2020 [26]	Spongia officinalis	18 ºC	R2A	GTCGAGCGCGCCCTTCGGGGTGAGCGGCGGACGGGTTAGTAACGCGTGGGAATATACCCTTTGGTACGGAATAGCCTCTGGAAACGGAGAGTAATACCGTATGTGCCCTTCGGGGGAAAGATTTATCGCCAAGGGATTAGCCCGCGTTAGATTAGGTAGTTGGTGGGGTAATGGCCTACCAAGCCTACGATCTATAGCTGGTTTTAGAGGATGATCAGCAACACTGGGACTGAGACACGGCCCAGACTCCTACGGGAGGCAGCAGTGGGGAATCTTGGACAATGGGGGCAACCCTGATCCAGCCATGCCGCGTGAGTGATGAAGGCCTTAGGGTCGTAAAGCTCTTTCGCCTGTGAAGATAATGACGGTAGCAGGTAAAGAAACCCCGGCTAACTCCGT…	Ruegeria conchae (0.933)
Proteobacteria	Alphaproteobacteria	Rhodobacterales	Rhodobacteraceae	Ruegeria	Alg238-R35			Karimi and Costa, 2020 [26]	Spongia officinalis	18 ºC	R2A	AAGTCGAGCGCGCCCTTCGGGGTGAGCGGCGGACGGGTTAGTAACGCGTGGGAATATACCCAAAGGTAGGGAATAGCCTCTGGAAACGGAGAGTAATACCCTATGAGCCCTTCGGGGGAAAGATTTATCGCCTTTGGATTAGCCCGCGTTAGATTAGGTAGTTGGTGGGGTAATGGCCTACCAAGCCTACGATCTATAGCTGGTTTTAGAGGATGATCAGCAACACTGGGACTGAGACACGGCCCAGACTCCTACGGGAGGCAGCAGTGGGGAATCTTGGACAATGGGCGCAAGCCTGATCCAGCCATGCCGCGTGAGTGATGAAGGCCTTAGGGTCGTAAAGCTCTTTCGCCAGGGATGATAATGACAGTACCTGGTAAAGAAACCCCGGCTAACTCC…	Ruegeria mediterranea (1)
Proteobacteria	Alphaproteobacteria	Rhodobacterales	Rhodobacteraceae	Ruegeria	Alg238-R36			Karimi and Costa, 2020 [26]	Spongia officinalis	18 ºC	R2A	CGAGCGCGCCCTTCGGGGTGAGCGGCGGACGGGTTAGTAACGCGTGGGAATATACCCTTTGGTACGGAATAGCCTCTGGAAACGGAGAGTAATACCGTATGTGCCCTTCGGGGGAAAGATTTATCGCCAAGGGATTAGCCCGCGTTAGATTAGGTAGTTGGTGGGGTAATGGCCTACCAAGCCTACGATCTATAGCTGGTTTTAGAGGATGATCAGCAACACTGGGACTGAGACACGGCCCAGACTCCTACGGGAGGCAGCAGTGGGGAATCTTGGACAATGGGGGCAACCCTGATCCAGCCATGCCGCGTGAGTGATGAAGGCCTTAGGGTCGTAAAGCTCTTTCGCCTGTGAAGATAATGACGGTAGCAGGTAAAGAAACCCCGGCTAACTCCGTGC…	Ruegeria meonggei (0.946)
Proteobacteria	Alphaproteobacteria	Rhodobacterales	Rhodobacteraceae	Ruegeria	Alg238-R37			Karimi and Costa, 2020 [26]	Spongia officinalis	18 ºC	R2A	AGTCGAGCGCGCCCTTCGGGGTGAGCGGCGGACGGGTTAGTAACGCGTGGGAATATACCCTTTGGTACGGAATAGCCTCTGGAAACGGAGAGTAATACCGTATGTGCCCTTCGGGGGAAAGATTTATCGCCAAGGGATTAGCCCGCGTTAGATTAGGTAGTTGGTGGGGTAATGGCCTACCAAGCCTACGATCTATAGCTGGTTTTAGAGGATGATCAGCAACACTGGGACTGAGACACGGCCCAGACTCCTACGGGAGGCAGCAGTGGGGAATCTTGGACAATGGGGGCAACCCTGATCCAGCCATGCCGCGTGAGTGATGAAGGCCTTAGGGTCGTAAAGCTCTTTCGCCTGTGAAGATAATGACGGTAGCAGGTAAAGAAACCCCGGCTAACTCCG…	Ruegeria conchae (0.938)
Proteobacteria	Alphaproteobacteria	Rhodobacterales	Rhodobacteraceae	Ruegeria	Alg238-R38			Karimi and Costa, 2020 [26]	Spongia officinalis	18 ºC	R2A	AGTCGAGCGCGCCTTTCGGGGTGAGCGGCGGACGGGTTAGTAACGCGTGGGAATATACCCTTTGGTACGGAATAGCCTCTGGAAACGGAGAGTAATACCGTATGAGCCCTTCGGGGGAAAGATTTATCGCCAAAGGATTAGCCCGCGTTAGATTAGGTAGTTGGTGGGGTAATGGCCTACCAAGCCTACGATCTATAGCTGGTTTTAGAGGATGATCAGCAACACTGGGACTGAGACACGGCCCAGACTCCTACGGGAGGCAGCAGTGGGGAATCTTGGACAATGGGGGCAACCCTGATCCAGCCATGCCGCGTGAGTGATGAAGGCCCTAGGGTCGTAAAGCTCTTTCGCCTGTGAAGATAATGACGGTAGCAGGTAAAGAAACCCCGGCTAACTCCG…	Ruegeria profundi (0.938)
Proteobacteria	Gammaproteobacteria	Pseudomonadales	Moraxellaceae	Psychrobacter	Alg238-R39		MH818497	Karimi and Costa, 2020 [26]	Spongia officinalis	18 ºC	R2A	CAAGTCGAGCGGAAACGATGATAGCTTGCTATCAGGCGTCGAGCGGCGGACGGGTGAGTAATACTTAGGAATCTACCTAGTAGTGGGGGATAGCTCGGGGAAACTCGAATTAATACCGCATACGTCCTACGGGAGAAAGCAGGGGATCATTAGACCTTGCGCTATTAGATGAGCCTAAGTCGGATTAGCTAGATGGTGGGGTAAAGGCCTACCATGGCGACGATCTGTAGCTGGTCTGAGAGGATGATCAGCCACACCGGGACTGAGACACGGCCCGGACTCCTACGGGAGGCAGCAGTGGGGAATATTGGACAATGGGGGGAACCCTGATCCAGCCATGCCGCGTGTGTGAAGAAGGCCTTTTGGTTGTAAAGCACTTTAAGCAGTGAAGAAGACTCT…	Psychrobacter oceani (0.974)
Proteobacteria	Alphaproteobacteria	Rhizobiales	Stappiaceae	Roseibium	Al238-gR40			Karimi and Costa, 2020 [26]	Spongia officinalis	18 ºC	R2A	TCGAACGAACTCTTCGGAGTTAGTGGCAGACGGGTGAGTAACGCGTGGGAACCTACCTTTAGGTACGGAACAACAGTTGGAAACGACTGCTAATACCGTATGAGCCCTATGGGGGAAAGATTTATCGCCTAAGGATGGGCCCGCGTTGGATTAGCTAGTTGGTGGGGTAAAGGCCTACCAAGGCGACGATCCATAGCTGGTCTGAGAGGATGATCAGCCACACTGGGACTGAGACACGGCCCAGACTCCTACGGGAGGCAGCAGTGGGGAATATTGGACAATGGGGGCAACCCTGATCCAGCCATGCCGCGTGAGTGATGAAGGCCCTAGGGTTGTAAAGCTCTTTCAGCGAGGAGGATAATGACGTTACTCGCAGAAGAAGCCCCGGCTAACTTCGTG…	Roseibium aggregatum (0.951)
Proteobacteria	Alphaproteobacteria	Caulobacterales	Maricaulaceae	Marinicauda	Alg238-R41		MH818493	Karimi and Costa, 2020 [26]	Spongia officinalis	18 ºC	R2A	TCGAACGCACCCTTCGGGGTGAGTGGCAGACGGGTGAGTAACGCGTGGGAACGTACCCTTTGGTTCGGAATAGCCCTTGGAAACGAGGAGTAATACCGAATGAGCCCTACGGGGGAAAGATTTATCGCCGAAGGATCGGCCCGCGTTAGATTAGCTAGTTGGTGAGGTAATGGCTCACCAAGGCGACGATCTATAGCTGGTTTGAGAGGATGATCAGCCACACTGGGACTGAGACACGGCCCAGACTCCTACGGGAGGCAGCAGTGGGGAATCTTGGACAATGGGGGAAACCCTGATCCAGCCATGCCGCGTGAATGATGAAGGCCTTAGGGTTGTAAAATTCTTTCAGTGGGGAAGATAATGACGGTACCCACAGAAGAAGCCCCGGCTAACTCCGTG…	Marinicauda pacifica (0.994)
Proteobacteria	Alphaproteobacteria	Rhodobacterales	Rhodobacteraceae	Ruegeria	Alg239-R42			Karimi and Costa, 2020 [26]	Spongia officinalis	18 ºC	R2A	CGAGCGCACCTTCGGGTGAGCGGCGGACGGGTTAGTAACGCGTGGGAACATACCCTTTGGTACGGAATAGCCTCTGGAAACGGAGAGTAATACCGTATGAGCCCTTCGGGGGAAAGATTTATCGCCAAAGGATTGGCCCGCGTTAGATTAGGTAGTTGGTGGGGTAATGGCCTACCAAGCCTACGATCTATAGCTGGTTTTAGAGGATGATCAGCAACACTGGGACTGAGACACGGCCCAGACTCCTACGGGAGGCAGCAGTGGGGAATCTTGGACAATGGGGGCAACCCTGATCCAGCCATGCCGCGTGAGTGATGAAGGCCTTAGGGTCGTAAAGCTCTTTCGCCTGTGAAGATAATGACGGTAGCAGGTAAAGAAACCCCGGCTAACTCCGTGCCA…	Ruegeria atlantica (0.958)
Proteobacteria	Gammaproteobacteria	Vibrionales	Vibrionaceae	Vibrio	Alg239-R43			Karimi and Costa, 2020 [26]	Spongia officinalis	18 ºC	R2A	GCGGAAACGACACTAACAATCCTTCGGGTGCGTTAATGGGCGTCGAGCGGCGGACGGGTGAGTAATGCCTAGGAAATTGCCTTGATGTGGGGGATAACCATTGGAAACGATGGCTAATACCGCATAATGCCTACGGGCCAAAGAGGGGGACCTTCGGGCCTCTCGCGTCAAGATATGCCTAGGTGGGATTAGCTAGTTGGTGAGGTAATGGCTCACCAAGGCGACGATCCCTAGCTGGTCTGAGAGGATGATCAGCCACAGTGGAACTGAGACACGGTCCAGACTCCTACGGGAGGCAGCAGTGGGGAATATTGCACAATGGGCGAAAGCCTGATGCAGCCATGCCGCGTGTATGAAGAAGGCCTTCGGGTTGTAAAGTACTTTCAGTTGTGAGGAAGG…	Vibrio crassostreae; Vibrio gigantis (0.971)
Proteobacteria	Gammaproteobacteria	Oceanospirillales	Halomonadaceae	Halomonas	Alg239-R46		MH818491	Karimi and Costa, 2020 [26]	Spongia officinalis	18 ºC	R2A	TCGAGCGGTAACAGATCTAGCTTGCTAGATGCTGACGAGCGGCGGACGGGTGAGTAATGCATAGGAATCTGCCCGATAGTGGGGGATAACCTGGGGAAACCCAGGCTAATACCGCATACGTCCTACGGGAGAAAGGGGGCTTCGGCTCCCGCTATTGGATGAGCCTATGTCGGATTAGCTAGTTGGTAAGGTAATGGCTTACCAAGGCAACGATCCGTAGCTGGTCTGAGAGGATGATCAGCCACATCGGGACTGAGACACGGCCCGAACTCCTACGGGAGGCAGCAGTGGGGAATATTGGACAATGGGGGCAACCCTGATCCAGCCATGCCGCGTGTGTGAAGAAGGCCCTCGGGTTGTAAAGCACTTTCAGCGAGGAAGAACGCCTGGCGGTTAATA…	Halomonas titanicae (0.958)
Proteobacteria	Gammaproteobacteria	Alteromonadales	Shewanellaceae	Shewanella	Alg239-R44		MH818498	Karimi and Costa, 2020 [26]	Spongia officinalis	18 ºC	R2A	TCGAGCGGTAACACAAGGGAGCTTGCTCCTGAGGTGACGAGCGGCGGACGGGTGAGTAATGCCTAGGTATCTGCCCAGTCGAGGGGGATAACAGTTGGAAACGACTGCTAATACCGCATACGCCCTACGGGGGAAAGGAGGGGACCTTCGGGCCTTTCGCGATTGGATGAACCTAGGTGGGATTAGCTAGTAGGTGGGGTAATGGCTCACCTAGGCAACGATCCCTAGCTGGTCTGAGAGGATGATCAGCCACACTGGAACTGAGACACGGTCCAGACTCCTACGGGAGGCAGCAGTGGGGAATATTGCACAATGGGCGAAAGCCTGATGCAGCCATGCCGCGTGTATGAAGAAGGCCTTCGGGTTGTAAAGTACTTTCAGCGAGGAGGAAAGGTTGTT…	Shewanella kaireitica (0.975)
Proteobacteria	Alphaproteobacteria	Rhodobacterales	Rhodobacteraceae	Ruegeria	Alg239-R47			Karimi and Costa, 2020 [26]	Spongia officinalis	18 ºC	R2A	GTCGAGCGCACCTTCGGGTGAGCGGCGGACGGGTTAGTAACGCGTGGGAACATACCCTTTGGTACGGAATAGCCTCTGGAAACGGAGAGTAATACCGTATGAGCCCTTCGGGGGAAAGATTTATCGCCAAAGGATTGGCCCGCGTTAGATTAGGTAGTTGGTGGGGTAATGGCCTACCAAGCCTACGATCTATAGCTGGTTTTAGAGGATGATCAGCAACACTGGGACTGAGACACGGCCCAGACTCCTACGGGAGGCAGCAGTGGGGAATCTTGGACAATGGGGGCAACCCTGATCCAGCCATGCCGCGTGAGTGATGAAGGCCTTAGGGTCGTAAAGCTCTTTCGCCTGTGAAGATAATGACGGTAGCAGGTAAAGAAACCCCGGCTAACTCCGTGC…	Ruegeria atlantica (0.976)
Proteobacteria	Alphaproteobacteria	Rhodobacterales	Rhodobacteraceae	Ruegeria	Alg239-R49		MH818509	Karimi and Costa, 2020 [26]	Spongia officinalis	18 ºC	R2A	GCACCTTTCGGGGTGAGCGGCGGACGGGTTAGTAACGCGTGGGAATATACCCTTTGGTACGGAATAGCCTCTGGAAACGGAGAGTAATACCGTATGAGCCCTTCGGGGGAAAGATTTATCGCCAAAGGATTAGCCCGCGTTAGATTAGGTAGTTGGTGGGGTAATGGCCTACCAAGCCTACGATCTATAGCTGGTTTTAGAGGATGATCAGCAACACTGGGACTGAGACACGGCCCAGACTCCTACGGGAGGCAGCAGTGGGGAATCTTGGACAATGGGCGCAAGCCTGATCCAGCCATGCCGCGTGAGTGATGAAGGCCTTAGGGTCGTAAAGCTCTTTCGCCTGTGAAGATAATGACGGTAGCAGGTAAAGAAACCCCGGCTAACTCCGTGCCAGCA…	Ruegeria meonggei (0.991)
Proteobacteria	Gammaproteobacteria	Vibrionales	Vibrionaceae	Vibrio	Alg239-R50			Karimi and Costa, 2020 [26]	Spongia officinalis	18 ºC	R2A	AGCGGAAACGACAACATTGACCCTTCGGGTGATTTGTTGGGCGTCGAGCGGCGGACGGGTGAGTAATGCCTGGGAAATTGCCCTGATGTGGGGGATAACCATTGGAAACGATGGCTAATACCGCATAACGTCTACGGACCAAAGAGGGGGACCTTCGGGCCTCTCGCTTCAGGATATGCCCAGGTGGGATTAGCTAGTTGGTGAGGTAATGGCTCACCAAGGCGACGATCCCTAGCTGGTCTGAGAGGATGATCAGCCACACTGGAACTGAGACACGGTCCAGACTCCTACGGGAGGCAGCAGTGGGGAATATTGCACAATGGGCGCAAGCCTGATGCAGCCATGCCGCGTGTATGAAGAAGGCCTTCGGGTTGTAAAGTACTTTCAGTCGTGAGGAAG…	Vibrio breoganii (0.977)
Proteobacteria	Alphaproteobacteria	Sphingomonadales	Erythrobacteraceae	Unclassified	Alg239-R51		MH818502	Karimi and Costa, 2020 [26]	Spongia officinalis	18 ºC	R2A	AGTCGAACGAACCCTTCGGGGTGAGTGGCGCACGGGTGCGTAACGCGTGGGAACCTGCCTTTAGGTTCGGAATAACCAGAAGAAATTCTGGCTAATACCGGATAATGTCTTCGGACCAAAGATTTATCGCCTTTAGATGGGCCCGCGTAGGATTAGGTAGTTGGTAGGGTAAAAGCCTACCAAGCCGACGATCCTTAGCTGGTCTGAGAGGATGATCAGCCACACTGGGACTGAGACACGGCCCAGACTCCTACGGGAGGCAGCAGTGGGGAATATTGGACAATGGGCGAAAGCCTGATCCAGCAATGCCGCGTGAGTGATGAAGGCCTTAGGGTTGTAAAGCTCTTTTACCAGGGATGATAATGACAGTACCTGGAGAATAAGCTCCGGCTAACTCCG…	Erythrobacter aquimaris (0.888)
Proteobacteria	Alphaproteobacteria	Rhodobacterales	Rhodobacteraceae	Ruegeria	Alg239-R52			Karimi and Costa, 2020 [26]	Spongia officinalis	18 ºC	R2A	GAGCGCACCTTTCGGGGTGAGCGGCGGACGGGTTAGTAACGCGTGGGAATATACCCTTTGGTACGGAATAGCCTCTGGAAACGGAGAGTAATACCGTATGAGCCCTTCGGGGGAAAGATTTATCGCCAAAGGATTAGCCCGCGTTAGATTAGGTAGTTGGTGGGGTAATGGCCTACCAAGCCTACGATCTATAGCTGGTTTTAGAGGATGATCAGCAACACTGGGACTGAGACACGGCCCAGACTCCTACGGGAGGCAGCAGTGGGGAATCTTGGACAATGGGCGCAAGCCTGATCCAGCCATGCCGCGTGAGTGATGAAGGCCTTAGGGTCGTAAAGCTCTTTCGCCTGTGAAGATAATGACGGTAGCAGGTAAAGAAACCCCGGCTAACTCCGTGCC…	Ruegeria meonggei (0.97)
Proteobacteria	Alphaproteobacteria	Rhizobiales	Stappiaceae	Roseibium	Alg239-R53			Karimi and Costa, 2020 [26]	Spongia officinalis	18 ºC	R2A	AGTCGAACGAACTCTTCGGAGTTAGTGGCAGACGGGTGAGTAACGCGTGGGAACCTAGCTTTAGGTACGGAACAACAGTTGGAAACGACTGCTAATACCGTATGAGCCCTATGGGGGAAAGATTTATCGCCTAAGGATGGGCCCGCGTTGGATTAGCTAGTTGGTGGGGTAAAGGCCTACCAAGGCGACGATCCATAGCTGGTCTGAGAGGATGATCAGCCACACTGGGACTGAGACACGGCCCAGACTCCTACGGGAGGCAGCAGTGGGGAATATTGGACAATGGGGGCAACCCTGATCCAGCCATGCCGCGTGAGTGATGAAGGCCCTAGGGTTGTAAAGCTCTTTCAGCGAGGAGGATAATGACGTTACTCGCAGAAGAAGCCCCGGCTAACTTCG…	Roseibium marinum (0.921)
Proteobacteria	Alphaproteobacteria	Rhizobiales	Stappiaceae	Roseibium	Alg239-R54			Karimi and Costa, 2020 [26]	Spongia officinalis	18 ºC	R2A	GTCGAACGAACTCTTCGGAGTTAGTGGCAGACGGGTGAGTAACGCGTGGGAACCTACCTTTAGGTACGGAACAACAGTTGGAAACGACTGCTAATACCGTATGAGCCCTATGGGGGAAAGATTTATCGCCTAAGGATGGGCCCGCGTTGGATTAGCTAGTTGGTGGGGTAAAGGCCTACCAAGGCGACGATCCATAGCTGGTCTGAGAGGATGATCAGCCACACTGGGACTGAGACACGGCCCAGACTCCTACGGGAGGCAGCAGTGGGGAATATTGGACAATGGGGGCAACCCTGATCCAGCCATGCCGCGTGAGTGATGAAGGCCCTAGGGTTGTAAAGCTCTTTCAGCGAGGAGGATAATGACGTTACTCGCAGAAGAAGCCCCGGCTAACTTCGT…	Roseibium aggregatum (0.941)
Proteobacteria	Gammaproteobacteria	Vibrionales	Vibrionaceae	Vibrio	Alg239-R55			Karimi and Costa, 2020 [26]	Spongia officinalis	18 ºC	R2A	CGAGCGGAAACGACAACATTGACCCTTCGGGTGATTTGTTGGGCGTCGAGCGGCGGACGGGTGAGTAATGCCTGGGAAATTGCCCTGATGTGGGGGATAACCATTGGAAACGATGGCTAATACCGCATAACGTCTACGGACCAAAGAGGGGGACCTTCGGGCCTCTCGCTTCAGGATATGCCCAGGTGGGATTAGCTAGTTGGTGAGGTAATGGCTCACCAAGGCGACGATCCCTAGCTGGTCTGAGAGGATGATCAGCCACACTGGAACTGAGACACGGTCCAGACTCCTACGGGAGGCAGCAGTGGGGAATATTGCACAATGGGCGCAAGCCTGATGCAGCCATGCCGCGTGTATGAAGAAGGCCTTCGGGTTGTAAAGTACTTTCAGTCGTGAGGA…	Vibrio comitans (0.992)
Proteobacteria	Alphaproteobacteria	Rhizobiales	Stappiaceae	Pseudovibrio	Alg239-R56			Karimi and Costa, 2020 [26]	Spongia officinalis	18 ºC	R2A	GATCCTTCGGGATTAGTGGCAGACGGGTGAGTAACGCGTGGGAAGCTACCTTGTGGTAGGGGACAACAGTTTGAAAAGACTGCTAATACCCTATGAGCCCTATGGGGGAAAGATTTATCGCCATGAGATGTGCCCGCGTTAGATTAGCTAGTTGGTAAGGTAATGGCTTACCAAGGCGACGATCTATAGCTGGTCTGAGAGGATGATCAGCCACACTGGGACTGAGACACGGCCCAGACTCCTACGGGAGGCAGCAGTGGGGAATATTGGACAATGGGGGCAACCCTGATCCAGCCATGCCGCGTGTGTGATGACGGCCTTAGGGTTGTAAAGCACTTTCAGCAGTGAAGATAATGACATTAACTGCAGAAGAAGCCCCGGCTAACTTCGTGCCAGCAG…	Pseudovibrio japonicus (0.96)
Proteobacteria	Alphaproteobacteria	Rhodobacterales	Rhodobacteraceae	Unclassified	Alg239-R58			Karimi and Costa, 2020 [26]	Spongia officinalis	18 ºC	R2A	GTCGAGCGCACTCTTCGGAGTGAGCGGCGGACGGGTTAGTAACGCGTGGGAATATGCCCTTCTCTAAGGAATAGCCACTGGAAACGGTGAGTAATACCTTATACGCCCTTCGGGGGAAAGATTTATCGGAGAAGGATTAGCCCGCGTAAGATTAGATAGTTGGTGGGGTAATGGCCTACCAAGTCTACGATCTTTAGCTGGTTTTAGAGGATGATCAGCAACACTGGGACTGAGACACGGCCCAGACTCCTACGGGAGGCAGCAGTGGGGAATCTTGGACAATGGGCGCAAGCCTGATCCAGCCATGCCGCGTGAGTGATGAAGGCCCTAGGGTCGTAAAGCTCTTTCGCCAGAGATGATAATGACAGTATCTGGTAAAGAAACCCCGGCTAACTCCGT…	Leisingera aquimarina (0.895)
Proteobacteria	Alphaproteobacteria	Rhizobiales	Stappiaceae	Roseibium	Alg239-R59		MH818505	Karimi and Costa, 2020 [26]	Spongia officinalis	18 ºC	R2A	CGAACGAACTCTTCGGAGTTAGTGGCAGACGGGTGAGTAACGCGTGGGAACCTACCTTTAGGTACGGAACAACAGTTGGAAACGACTGCTAATACCGTATGAGCCCTATGGGGGAAAGATTTATCGCCTAAGGATGGGCCCGCGTTGGATTAGCTAGTTGGTGGGGTAAAGGCCTACCAAGGCGACGATCCATAGCTGGTCTGAGAGGATGATCAGCCACACTGGGACTGAGACACGGCCCAGACTCCTACGGGAGGCAGCAGTGGGGAATATTGGACAATGGGGGCAACCCTGATCCAGCCATGCCGCGTGAGTGATGAAGGCCCTAGGGTTGTAAAGCTCTTTCAGCGAGGAGGATAATGACGTTACTCGCAGAAGAAGCCCCGGCTAACTTCGTGC…	Roseibium aggregatum (0.938)
Proteobacteria	Alphaproteobacteria	Rhizobiales	Stappiaceae	Roseibium	Alg239-R62			Karimi and Costa, 2020 [26]	Spongia officinalis	18 ºC	R2A	TCTTCGGAGTTAGTGGCAGACGGGTGAGTAACGCGTGGGAACCTACCTTTAGGTACGGAACAACAGTTGGAAACGACTGCTAATACCGTATGAGCCCTATGGGGGAAAGATTTATCGCCTAAGGATGGGCCCGCGTTGGATTAGCTAGTTGGTGGGGTAAAGGCCTACCAAGGCGACGATCCATAGCTGGTCTGAGAGGATGATCAGCCACACTGGGACTGAGACACGGCCCAGACTCCTACGGGAGGCAGCAGTGGGGAATATTGGACAATGGGGGCAACCCTGATCCAGCCATGCCGCGTGAGTGATGAAGGCCCTAGGGTTGTAAAGCTCTTTCAGCGAGGAGGATAATGACGTTACTCGCAGAAGAAGCCCCGGCTAACTTCGTGCCAGCAGCCG…	Roseibium aggregatum (0.936)
Proteobacteria	Gammaproteobacteria	Vibrionales	Vibrionaceae	Vibrio	Alg239-R63			Karimi and Costa, 2020 [26]	Spongia officinalis	18 ºC	R2A	TCGAGCGGAAACGACAACATTGACCCTTCGGGTGATTTGTTGGGCGTCGAGCGGCGGACGGGTGAGTAATGCCTGGGAAATTGCCCTGATGTGGGGGATAACCATTGGAAACGATGGCTAATACCGCATAACGTCTACGGACCAAAGAGGGGGACCTTCGGGCCTCTCGCTTCAGGATATGCCCAGGTGGGATTAGCTAGTTGGTGAGGTAATGGCTCACCAAGGCGACGATCCCTAGCTGGTCTGAGAGGATGATCAGCCACACTGGAACTGAGACACGGTCCAGACTCCTACGGGAGGCAGCAGTGGGGAATATTGCACAATGGGCGCAAGCCTGATGCAGCCATGCCGCGTGTATGAAGAAGGCCTTCGGGTTGTAAAGTACTTTCAGTCGTGAGG…	Vibrio breoganii (0.974)
Proteobacteria	Alphaproteobacteria	Rhodobacterales	Rhodobacteraceae	Ruegeria	Alg239-R65			Karimi and Costa, 2020 [26]	Spongia officinalis	18 ºC	R2A	AGTCGAGCGCACCTTCGGGTGAGCGGCGGACGGGTTAGTAACGCGTGGGAACATACCCTTTGGTACGGAATAGCCTCTGGAAACGGAGAGTAATACCGTATGAGCCCTTCGGGGGAAAGATTTATCGCCAAAGGATTGGCCCGCGTTAGATTAGGTAGTTGGTGGGGTAATGGCCTACCAAGCCTACGATCTATAGCTGGTTTTAGAGGATGATCAGCAACACTGGGACTGAGACACGGCCCAGACTCCTACGGGAGGCAGCAGTGGGGAATCTTGGACAATGGGGGCAACCCTGATCCAGCCATGCCGCGTGAGTGATGAAGGCCTTAGGGTCGTAAAGCTCTTTCGCCTGTGAAGATAATGACGGTAGCAGGTAAAGAAACCCCGGCTAACTCCGTG…	Ruegeria atlantica (0.977)
Proteobacteria	Alphaproteobacteria	Rhodobacterales	Rhodobacteraceae	Ruegeria	Alg239-R66		MH818507	Karimi and Costa, 2020 [26]	Spongia officinalis	18 ºC	R2A	TCGAGCGCACCTTCGGGTGAGCGGCGGACGGGTTAGTAACGCGTGGGAACATACCCTTTGGTACGGAATAGCCTCTGGAAACGGAGAGTAATACCGTATGAGCCCTTCGGGGGAAAGATTTATCGCCAAAGGATTGGCCCGCGTTAGATTAGGTAGTTGGTGGGGTAATGGCCTACCAAGCCTACGATCTATAGCTGGTTTTAGAGGATGATCAGCAACACTGGGACTGAGACACGGCCCAGACTCCTACGGGAGGCAGCAGTGGGGAATCTTGGACAATGGATCCAACCCTGATCCAGCCATGCCGCGTGAGTGATGAAGGCCTTAGGGTCGTAAAGCTCTTTCGCCTGTGAAGATAATGACGGTAGCAGGTAAAGAAACCCCGGCTAACTCCGTGCC…	Ruegeria atlantica (0.963)
Proteobacteria	Gammaproteobacteria	Vibrionales	Vibrionaceae	Photobacterium	Alg240-R70			Karimi and Costa, 2020 [26]	Spongia officinalis	18 ºC	R2A	AGTCGAGCGGTAACAGAAAGAAAGCTTGCTTTCTTTGCTGACGAGCGGCGGACGGGTGAGTAATGCCTGGGAATATACCCTGATGTGGGGGATAACTATTGGAAACGATAGCTAATACCGCATAATCTCTTCGGAGCAAAGAGGGGGACCTTCGGGCCTCTCGCGTCAGGATTAGCCCAGGTGGGATTAGCTAGTTGGTGGGGTAATGGCTCACCAAGGCGACGATCCCTAGCTGGTCTGAGAGGATGATCAGCCACACTGGAACTGAGACACGGTCCAGACTCCTACGGGAGGCAGCAGTGGGGAATATTGCACAATGGGGGAAACCCTGATGCAGCCATGCCGCGTGTATGAAGAAGGCCTTCGGGTTGTAAAGTACTTTCAGTTGTGAGGAAGGCG…	Photobacterium piscicola (0.966)
Proteobacteria	Gammaproteobacteria	Vibrionales	Vibrionaceae	Vibrio	Alg240-R71			Karimi and Costa, 2020 [26]	Spongia officinalis	18 ºC	R2A	GTCGAGCGGAAACGACACTAACAATCCTTCGGGTGCGTTAATGGGCGTCGAGCGGCGGACGGGTGAGTAATGCCTAGGAAATTGCCTTGATGTGGGGGATAACCATTGGAAACGATGGCTAATACCGCATAATGCCTACGGGCCAAAGAGGGGGACCTTCGGGCCTCTCGCGTCAAGATATGCCTAGGTGGGATTAGCTAGTTGGTGAGGTAATGGCTCACCAAGGCGACGATCCCTAGCTGGTCTGAGAGGATGATCAGCCACACTGGAACTGAGACACGGTCCAGACTCCTACGGGAGGCAGCAGTGGGGAATATTGCACAATGGGCGAAAGCCTGATGCAGCCATGCCGCGTGTATGAAGAAGGCCTTCGGGTTGTAAAGTACTTTCAGTTGTGAG…	Vibrio crassostreae; Vibrio gigantis; Vibrio artabrorum (0.993)
Proteobacteria	Gammaproteobacteria	Vibrionales	Vibrionaceae	Vibrio	Alg240-R72			Karimi and Costa, 2020 [26]	Spongia officinalis	18 ºC	R2A	AGTCGAGCGGAAACGACACTAACAATCCTTCGGGTGCGTTAATGGGCGTCGAGCGGCGGACGGGTGAGTAATGCCTAGGAAATTGCCTTGATGTGGGGGATAACCATTGGAAACGATGGCTAATACCGCATAATGCCTACGGGCCAAAGAGGGGGACCTTCGGGCCTCTCGCGTCAAGATATGCCTAGGTGGGATTAGCTAGTTGGTGAGGTAATGGCTCACCAAGGCGACGATCCCTAGCTGGTCTGAGAGGATGATCAGCCACACTGGAACTGAGACACGGTCCAGACTCCTACGGGAGGCAGCAGTGGGGAATATTGCACAATGGGCGAAAGCCTGATGCAGCCATGCCGCGTGTATGAAGAAGGCCTTCGGGTTGTAAAGTACTTTCAGTTGTGA…	Vibrio crassostreae; Vibrio gigantis (0.995)
Proteobacteria	Gammaproteobacteria	Vibrionales	Vibrionaceae	Vibrio	Alg240-R73			Karimi and Costa, 2020 [26]	Spongia officinalis	18 ºC	R2A	AGTCGAGCGGAAACGACACTAACAATCCTTCGGGTGCGTTAATGGGCGTCGAGCGGCGGACGGGTGAGTAATGCCTAGGAAATTGCCTTGATGTGGGGGATAACCATTGGAAACGATGGCTAATACCGCATAATGCCTACGGGCCAAAGAGGGGGACCTTCGGGCCTCTCGCGTCAAGATATGCCTAGGTGGGATTAGCTAGTTGGTGAGGTAATGGCTCACCAAGGCGACGATCCCTAGCTGGTCTGAGAGGATGATCAGCCACACTGGAACTGAGACACGGTCCAGACTCCTACGGGAGGCAGCAGTGGGGAATATTGCACAATGGGCGAAAGCCTGATGCAGCCATGCCGCGTGTATGAAGAAGGCCTTCGGGTTGTAAAGTACTTTCAGTTGTGA…	Vibrio crassostreae; Vibrio gigantis; Vibrio artabrorum (0.985)
Proteobacteria	Alphaproteobacteria	Rhodobacterales	Rhodobacteraceae	Ruegeria	Alg240-R74			Karimi and Costa, 2020 [26]	Spongia officinalis	18 ºC	R2A	GTCGAGCGCACCTTCGGGTGAGCGGCGGACGGGTTAGTAACGCGTGGGAACATACCCTTTGGTACGGAATAGCCTCTGGAAACGGAGAGTAATACCGTATGAGCCCTTCGGGGGAAAGATTTATCGCCAAAGGATTGGCCCGCGTTAGATTAGGTAGTTGGTGGGGTAATGGCCTACCAAGCCTACGATCTATAGCTGGTTTTAGAGGATGATCAGCAACACTGGGACTGAGACACGGCCCAGACTCCTACGGGAGGCAGCAGTGGGGAATCTTGGACAATGGGGGCAACCCTGATCCAGCCATGCCGCGTGAGTGATGAAGGCCTTAGGGTCGTAAAGCTCTTTCGCCTGTGAAGATAATGACGGTAGCAGGTAAAGAAACCCCGGCTAACTCCGTGC…	Ruegeria atlantica (0.976)
Proteobacteria	Alphaproteobacteria	Rhodobacterales	Rhodobacteraceae	Ruegeria	Alg240-R76			Karimi and Costa, 2020 [26]	Spongia officinalis	18 ºC	R2A	GTCGAGCGCACCTTCGGGTGAGCGGCGGACGGGTTAGTAACGCGTGGGAACATACCCTTTGGTACGGAATAGCCTCTGGAAACGGAGAGTAATACCGTATGAGCCCTTCGGGGGAAAGATTTATCGCCAAAGGATTGGCCCGCGTTAGATTAGGTAGTTGGTGGGGTAATGGCCTACCAAGCCTACGATCTATAGCTGGTTTTAGAGGATGATCAGCAACACTGGGACTGAGACACGGCCCAGACTCCTACGGGAGGCAGCAGTGGGGAATCTTGGACAATGGGGGCAACCCTGATCCAGCCATGCCGCGTGAGTGATGAAGGCCTTAGGGTCGTAAAGCTCTTTCGCCTGTGAAGATAATGACGGTAGCAGGTAAAGAAACCCCGGCTAACTCCGTGC…	Ruegeria atlantica (0.978)
Proteobacteria	Alphaproteobacteria	Rhodobacterales	Rhodobacteraceae	Ruegeria	Alg240-R80			Karimi and Costa, 2020 [26]	Spongia officinalis	18 ºC	R2A	AGTCGAGCGCACCTTCGGGTGAGCGGCGGACGGGTTAGTAACGCGTGGGAATATACCCTTTGGTACGGAATAGCCTCTGGAAACGGAGAGTAATACCGTATGAGCCCTTCGGGGGAAAGATTTATCGCCAAAGGATTAGCCCGCGTTAGATTAGGTAGTTGGTGGGGTAATGGCCTACCAAGCCTACGATCTATAGCTGGTTTTAGAGGATGATCAGCAACACTGGGACTGAGACACGGCCCAGACTCCTACGGGAGGCAGCAGTGGGGAATCTTGGACAATGGGCGCAAGCCTGATCCAGCCATGCCGCGTGAGTGATGAAGGCCTTAGGGTCGTAAAGCTCTTTCGCCTGTGAAGATAATGACGGTAGCAGGTAAAGAAACCCCGGCTAACTCCGTG…	Ruegeria atlantica (0.952)
Proteobacteria	Alphaproteobacteria	Rhodobacterales	Rhodobacteraceae	Ruegeria	Alg240-R81			Karimi and Costa, 2020 [26]	Spongia officinalis	18 ºC	R2A	AGTCGAGCGCACCTTCGGGTGAGCGGCGGACGGGTTAGTAACGCGTGGGNAAATACCCTTTGGTACGGAATAGCCTCTGGAAACGGAGAGTAATACCGTATGAGCCCTTCGGGGGAAAGATTTATCGCCAAAGGATTAGCCCGCGTTAGATTAGGTAGTTGGTGGGGTAATGGCCTACCAAGCCTACGATCTATAGCTGGTTTTAGAGGATGATCAGCAACACTGGGACTGAGACACGGCCCAGACTCCTACGGGAGGCAGCAGTGGGGAATCTTGGACAATGGGCGCAAGCCTGATCCAGCCATGCCGCGTGAGTGATGAAGGCCTTAGGGTCGTAAAGCTCTTTCGCCTGTGAAGATAATGACGGTAGCAGGTAAAGAAACCCCGGCTAACTCCGTG…	Ruegeria meonggei (0.964)
Proteobacteria	Alphaproteobacteria	Rhodobacterales	Rhodobacteraceae	Ruegeria	Alg240-R82			Karimi and Costa, 2020 [26]	Spongia officinalis	18 ºC	R2A	CGCACCTTCGGGTGAGCGGCGGACGGGTTAGTAACGCGTGGGAAAAACCCTTTGGTACGGAATAGCCTCTGGAAACGGAGAGCAATACCGTATGAGCCCTTCGGGGGAAAGATTTATCGCCAAAGGATTAGCCCGCGTTAGATTAGGTAGTTGGTGGGGTAATGGCCTACCAAGCCTACGATCTATAGCTGGTTTTAGAGGATGATCAGCAACACTGGGACTGAGACACGGCCCAGACTCCTACGGGAGGCAGCAGTGGGGAATCTTGGACAATGGGCGCAAGCCTGATCCAGCCATGCCGCGTGAGTGATGAAGGCCTTAGGGTCGTAAAGCTCTTTCGCCTGTGAAGATAATGACGGTAGCAGGTAAAGAAACCCCGGCTAACTCCGTGCCAGCAGC…	Ruegeria meonggei (0.951)
Proteobacteria	Alphaproteobacteria	Rhodobacterales	Rhodobacteraceae	Ruegeria	Alg240-R83			Karimi and Costa, 2020 [26]	Spongia officinalis	18 ºC	R2A	GTCGAGCGCACCTTCGGGTGAGCGGCGGACGGGTTAGTAACGCGTGGGAATAAACCCTTTGGTACGGAATAGCCTCTGGAAACGGAGAGTAATACCGTATGAGCCCTTCGGGGGAAAGATTTATCGCCAAAGGATTAGCCCGCGTTAGATTAGGTAGTTGGTGGGGTAATGGCCTACCAAGCCTACGATCTATAGCTGGTTTTAGAGGATGATCAGCAACACTGGGACTGAGACACGGCCCAGACTCCTACGGGAGGCAGCAGTGGGGAATCTTGGACAATGGGCGCAAGCCTGATCCAGCCATGCCGCGTGAGTGATGAAGGCCTTAGGGTCGTAAAGCTCTTTCGCCTGTGAAGATAATGACGGTAGCAGGTAAAGAAACCCCGGCTAACTCCGTGC…	Ruegeria meonggei (0.968)
Proteobacteria	Alphaproteobacteria	Rhodobacterales	Rhodobacteraceae	Ruegeria	Alg240-R85			Karimi and Costa, 2020 [26]	Spongia officinalis	18 ºC	R2A	CTTCGGGTGAGCGGCGGACGGGTTAGTAACGCGTGGGAATATACCCTTTGGTACGGAATAGCCTCTGGAAACGGAGAGTAATACCGTATGAGCCCTTCGGGGGAAAGATTTATCGCCAAAGGATTAGCCCGCGTTAGATTAGGTAGTTGGTGGGGTAATGGCCTACCAAGCCTACGATCTATAGCTGGTTTTAGAGGATGATCAGCAACACTGGGACTGAGACACGGCCCAGACTCCTACGGGAGGCAGCAGTGGGGAATCTTGGACAATGGGCGCAAGCCTGATCCAGCCATGCCGCGTGAGTGATGAAGGCCTTAGGGTCGTAAAGCTCTTTCGCCTGTGAAGATAATGACGGTAGCAGGTAAAGAAACCCCGGCTAACTCCGTGCCAGCAGCCGCG…	Ruegeria meonggei (0.974)
Proteobacteria	Alphaproteobacteria	Rhodobacterales	Rhodobacteraceae	Ruegeria	Alg240-R86			Karimi and Costa, 2020 [26]	Spongia officinalis	18 ºC	R2A	TCGAGCGCACCTTCGGGTGAGCGGCGGACGGGTTAGTAACGCGTGGGAATATACCCTTTGGTACGGAATAGCCTCTGGAAACGGAGAGTAATACCGTATGAGCCCTTCGGGGGAAAGATTTATCGCCAAAGGATTAGCCCGCGTTAGATTAGGTAGTTGGTGGGGTAAGGGCCTACCAAGCCTACGATCTATAGCTGGTTTTAGAGGATGATCAGCAACACTGGGACTGAGACACGGCCCAGACTCCTACGGGAGGCAGCAGTGGGGAATCTTGGACAATGGGCGCAAGCCTGATCCAGCCATGCCGCGTGAGTGATGAAGGCCTTAGGGTCGTAAAGCTCTTTCGCCTGTGAAGATAATGACGGTAGCAGGTAAAGAAACCCCGGCTAACTCCGTGCC…	Ruegeria meonggei (0.966)
Proteobacteria	Gammaproteobacteria	Vibrionales	Vibrionaceae	Vibrio	Alg241-R87			Karimi and Costa, 2020 [26]	Spongia officinalis	18 ºC	R2A	TCCTTCGGGTGCGTTAATGGGCGTCGAGCGGCGGACGGGTGAGTAATGCCTAGGAAATTGCCTTGATGTGGGGGATAACCATTGGAAACGATGGCTAATACCGCATAATGCCTACGGGCCAAAGAGGGGGACCTTCGGGCCTCTCGCGTCAAGATATGCCTAGGTGGGATTAGCTAGTTGGTGAGGTAATGGCTCACCAAGGCGACGATCCCTAGCTGGTCTGAGAGGATGATCAGCCACACTGGAACTGAGACACGGTCCAGACTCCTACGGGAGGCAGCAGTGGGGAATATTGCACAATGGGCGAAAGCCTGATGCAGCCATGCCGCGTGTATGAAGAAGGCCTTCGGGTTGTAAAGTACTTTCAGTTGTGAGGAAGGGGGTAGCGTTAATAGCGCT…	Vibrio crassostreae; Vibrio gigantis (0.995)
Actinobacteria	Actinobacteria	Micrococcales	Micrococcaceae	Unclassified	Alg241-R88	Arthrobacter sp.	MH818479	Karimi and Costa, 2020 [26]	Spongia officinalis	18 ºC	R2A	TCGAACGATGATCCGGTGCTTGCGCCGGGGATTAGTGGCGAACGGGTGAGTAACACGTGAGTAACCTGCCCTTAACTCTGGGATAAGCCTGGGAAACTGGGTCTAATACCGGATATGACTCCTCATCGCATGGTGGGGGGTGGAAAGCTTTTTGTGGTTTTGGATGGACTCGCGGCCTATCAGCTTGTTGGTGAGGTAATGGCTTACCAAGGCGACGACGGGTAGCCGGCCTGAGAGGGTGACCGGCCACACTGGGACTGAGACACGGCCCAGACTCCTACGGGAGGCAGCAGTGGGGAATATTGCACAATGGGCGCAAGCCTGATGCAGCGACGCCGCGTGAGGGATGACGGCCTTCGGGTTGTAAACCTCTTTCAGTAGGGAAGAAGCGAAAGTGAC…	Arthrobacter humicola (0.983)
Proteobacteria	Gammaproteobacteria	Vibrionales	Vibrionaceae	Vibrio	Alg241-R89			Karimi and Costa, 2020 [26]	Spongia officinalis	18 ºC	R2A	CTTCGGGTGCGTTAATGGGCGTCGAGCGGCGGACGGGTGAGTAATGCCTAGGAAATTGCCTTGATGTGGGGGATAACCATTGGAAACGATGGCTAATACCGCATGATGCCTACGGGCCAAAGAGGGGGACCTTCGGGCCTCTCGCGTCAAGATATGCCTAGGTGGGATTAGCTAGTTGGTGAGGTAATGGCTCACCAAGGCGACGATCCCTAGCTGGTCTGAGAGGATGATCAGCCACACTGGAACTGAGACACGGTCCAGACTCCTACGGGAGGCAGCAGTGGGGAATATTGCACAATGGGCGAAAGCCTGATGCAGCCATGCCGCGTGTATGAAGAAGGCCTTCGGGTTGTAAAGTACTTTCAGTTGTGAGGAAGGGGGTAGTGTTAATAGCGCTAT…	Vibrio toranzoniae (0.987)
Proteobacteria	Gammaproteobacteria	Vibrionales	Vibrionaceae	Vibrio	Alg241-R91		MH818518	Karimi and Costa, 2020 [26]	Spongia officinalis	18 ºC	R2A	AGTCGAGCGGAAACGACAACATTGACCCTTCGGGTGATTTGTTGGGCGTCGAGCGGCGGACGGGTGAGTAATGCCTGGGAAATTGCCCTGATGTGGGGGATAACCATTGGAAACGATGGCTAATACCGCATAACGTCTACGGACCAAAGAGGGGGACCTTCGGGCCTCTCGCTTCAGGATATGCCCAGGTGGGATTAGCTAGTTGGTGAGGTAATGGCTCACCAAGGCGACGATCCCTAGCTGGTCTGAGAGGATGATCAGCCACACTGGAACTGAGACACGGTCCAGACTCCTACGGGAGGCAGCAGTGGGGAATATTGCACAATGGGCGCAAGCCTGATGCAGCCATGCCGCGTGTATGAAGAAGGCCTTCGGGTTGTAAAGTACTTTCAGTCGTGA…	Vibrio breoganii (0.98)
Proteobacteria	Gammaproteobacteria	Vibrionales	Vibrionaceae	Vibrio	Alg241-R92			Karimi and Costa, 2020 [26]	Spongia officinalis	18 ºC	R2A	AGTCGAGCGGAAACGACAACATTGACCCTTCGGGTGATTTGTTGGGCGTCGAGCGGCGGACGGGTGAGTAATGCCTGGGAAATTGCCCTGATGTGGGGGATAACCATTGGAAACGATGGCTAATACCGCATAACGTCTACGGACCAAAGAGGGGGACCTTCGGGCCTCTCGCTTCAGGATATGCCCAGGTGGGATTAGCTAGTTGGTGAGGTAATGGCTCACCAAGGCGACGATCCCTAGCTGGTCTGAGAGGATGATCAGCCACACTGGAACTGAGACACGGTCCAGACTCCTACGGGAGGCAGCAGTGGGGAATATTGCACAATGGGCGCAAGCCTGATGCAGCCATGCCGCGTGTATGAAGAAGGCCTTCGGGTTGTAAAGTACTTTCAGTCGTGA…	Vibrio breoganii (0.979)
Proteobacteria	Alphaproteobacteria	Rhodobacterales	Rhodobacteraceae	Ruegeria	Alg241-R93			Karimi and Costa, 2020 [26]	Spongia officinalis	18 ºC	R2A	AGTCGAGCGCACCTTCGGGTGAGCGGCGGACGGGTTAGTAACGCGTGGGAATATACCCTTTGGTACGGAATAGCCTCTGGAAACGGAGAGTAATACCGTATGAGCCCTTCGGGGGAAAGATTTATCGCCAAAGGATTGGCCCGCGTTAGATTAGGTAGTTGGTGGGGTAATGGCCTACCAAGCCTACGATCTATAGCTGGTTTTAGAGGATGATCAGCAACACTGGGACTGAGACACGGCCCAGACTCCTACGGGAGGCAGCAGTGGGGAATCTTGGACAATGGGGGCAACCCTGATCCAGCCATGCCGCGTGAGTGATGAAGGCCTTAGGGTCGTAAAGCTCTTTCGCCTGTGAAGATAATGACGGTAGCAGGTAAAGAAACCCCGGCTAACTCCGTG…	Ruegeria atlantica (0.971)
Proteobacteria	Alphaproteobacteria	Rhodobacterales	Rhodobacteraceae	Unclassified	Alg241-R94	Rhodobacteraceae bacterium	MH818485	Karimi and Costa, 2020 [26]	Spongia officinalis	18 ºC	R2A	AGTCGAGCGCACTCTTCGGAGTGAGCGGCGGACGGGTTAGTAACGCGTGGGAATATGCCCTTCTCTAAGGAATAGCCACTGGAAACGGTGAGTAATACCTTATACGCCCTTCGGGGGAAAGATTTATCGGAGAAGGATTAGCCCGCGTAAGATTAGATAGTTGGTGGGGTAATGGCCTACCAAGTCTACGATCTTTAGCTGGTTTTAGAGGATGATCAGCAACACTGGGACTGAGACACGGCCCAGACTCCTACGGGAGGCAGCAGTGGGGAATCTTGGACAATGGGCGCAAGCCTGATCCAGCCATGCCGCGTGAGTGATGAAGGCCCTAGGGTCGTAAAGCTCTTTCGCCAGAGATGATAATGACAGTATCTGGTAAAGAAACCCCGGCTAACTCCG…	Leisingera aquimarina (0.894)
Proteobacteria	Gammaproteobacteria	Vibrionales	Vibrionaceae	Vibrio	Alg241-R95			Karimi and Costa, 2020 [26]	Spongia officinalis	18 ºC	R2A	AGTCGAGCGGAAACGACAACATTGACCCTTCGGGTGATTTGTTGGGCGTCGAGCGGCGGACGGGTGAGTAATGCCTGGGAAATTGCCCTGATGTGGGGGATAACCATTGGAAACGATGGCTAATACCGCATAACGTCTACGGACCAAAGAGGGGGACCTTCGGGCCTCTCGCTTCAGGATATGCCCAGGTGGGATTAGCTAGTTGGTGAGGTAATGGCTCACCAAGGCGACGATCCCTAGCTGGTCTGAGAGGATGATCAGCCACACTGGAACTGAGACACGGTCCAGACTCCTACGGGAGGCAGCAGTGGGGAATATTGCACAATGGGCGCAAGCCTGATGCAGCCATGCCGCGTGTATGAAGAAGGCCTTCGGGTTGTAAAGTACTTTCAGTCGTGA…	Vibrio comitans (0.991)
Proteobacteria	Gammaproteobacteria	Vibrionales	Vibrionaceae	Vibrio	Alg241-R96		MH818516	Karimi and Costa, 2020 [26]	Spongia officinalis	18 ºC	R2A	AGTCGAGCGGAAACGACAACATTGACCCTTCGGGTGATTTGTTGGGCGTCGAGCGGCGGACGGGTGAGTAATGCCTGGGAAATTGCCCTGATGTGGGGGATAACCATTGGAAACGATGGCTAATACCGCATAACGTCTACGGACCAAAGAGGGGGACCTTCGGGCCTCTCGCTTCAGGATATGCCCAGGTGGGATTAGCTAGTTGGTGAGGTAATGGCTCACCAAGGCGACGATCCCTAGCTGGTCTGAGAGGATGATCAGCCACACTGGAACTGAGACACGGTCCAGACTCCTACGGGAGGCAGCAGTGGGGAATATTGCACAATGGGCGCAAGCCTGATGCAGCCATGCCGCGTGTATGAAGAAGGCCTTCGGGTTGTAAAGTACTTTCAGTCGTGA…	Vibrio breoganii (0.979)
Proteobacteria	Gammaproteobacteria	Vibrionales	Vibrionaceae	Vibrio	Alg241-R98			Karimi and Costa, 2020 [26]	Spongia officinalis	18 ºC	R2A	AGTCGAGCGGAAACGACAACATTGACCCTTCGGGTGATTTGTTGGGCGTCGAGCGGCGGACGGGTGAGTAATGCCTGGGAAATTGCCCTGATGTGGGGGATAACCATTGGAAACGATGGCTAATACCGCATAACGTCTACGGACCAAAGAGGGGGACCTTCGGGCCTCTCGCTTCAGGATATGCCCAGGTGGGATTAGCTAGTTGGTGAGGTAATGGCTCACCAAGGCGACGATCCCTAGCTGGTCTGAGAGGATGATCAGCCACACTGGAACTGAGACACGGTCCAGACTCCTACGGGAGGCAGCAGTGGGGAATATTGCACAATGGGCGCAAGCCTGATGCAGCCATGCCGCGTGTATGAAGAAGGCCTTCGGGTTGTAAAGTACTTTCAGTCGTGA…	Vibrio breoganii (0.975)
Proteobacteria	Alphaproteobacteria	Rhizobiales	Stappiaceae	Pseudovibrio	Alg238-R100			Karimi and Costa, 2020 [26]	Spongia officinalis	18 ºC	R2A	AGTCGAACGGATCCTTCGGGATTAGTGGCAGACGGGTGAGTAACGCGTGGGAAGCTACCTTGTGGTAGGGGACAACAGTTGGAAACGACTGCTAATACCCTATGAGCCCTATGGGGGAAAGATTTATCGCCATGAGATGTGCCCGCGTTAGATTAGCTAGTTGGTAAGGTAATGGCTTACCAAGGCGACGATCTATAGCTGGTCTGAGAGGATGATCAGCCACACTGGGACTGAGACACGGCCCAGACTCCTACGGGAGGCAGCAGTGGGGAATATTGGACAATGGGGGCAACCCTGATCCAGCCATGCCGCGTGTGTGATGACGGCCTTAGGGTTGTAAAGCACTTTCAGCAGTGAAGATAATGACATTAACTGCAGAAGAAGCCCCGGCTAACTTCG…	Pseudovibrio japonicus (0.972)
Proteobacteria	Alphaproteobacteria	Rhodobacterales	Rhodobacteraceae	Ruegeria	Alg238-R101			Karimi and Costa, 2020 [26]	Spongia officinalis	18 ºC	R2A	AGTCGAGCGCACCTTCGGGTGAGCGGCGGACGGGTTAGTAACGCGTGGGAAATACCCTTTGGTACGGAATAGCCTCTGGAAACGGAGAGTAATACCGTATGAGCCCTTCGGGGGAAAGATTTATCGCCAAAGGATTGGCCCGCGTTAGATTAGGTAGTTGGTGGGGTAATGGCCTACCAAGCCTACGATCTATAGCTGGTTTTAGAGGATGATCAGCAACACTGGGACTGAGACACGGCCCAGACTCCTACGGGAGGCAGCAGTGGGGAATCTTGGACAATGGGGGCAACCCTGATCCAGCCATGCCGCGTGAGTGATGAAGGCCTTAGGGTCGTAAAGCTCTTTCGCCTGTGAAGATAATGACGGTAGCAGGTAAAGAAACCCCGGCTAACTCCGTGC…	Ruegeria atlantica (0.97)
Proteobacteria	Alphaproteobacteria	Rhodobacterales	Rhodobacteraceae	Ruegeria	Alg238-R104			Karimi and Costa, 2020 [26]	Spongia officinalis	18 ºC	R2A	AGTCGAGCGCACCTTCGGGTGAGCGGCGGACGGGTTAGTAACGCGTGGGAACATACCCTTTGGTACGGAATAGCCTCTGGAAACGGAGAGTAATACCGTATGAGCCCTTCGGGGGAAAGATTTATCGCCAAAGGATTGGCCCGCGTTAGATTAGGTAGTTGGTGGGGTAATGGCCTACCAAGCCTACGATCTATAGCTGGTTTTAGAGGATGATCAGCAACACTGGGACTGAGACACGGCCCAGACTCCTACGGGAGGCAGCAGTGGGGAATCTTGGACAATGGGGGCAACCCTGATCCAGCCATGCCGCGTGAGTGATGAAGGCCTTAGGGTCGTAAAGCTCTTTCGCCTGTGAAGATAATGACGGTAGCAGGTAAAGAAACCCCGGCTAACTCCGTG…	Ruegeria atlantica (0.977)
Proteobacteria	Alphaproteobacteria	Rhizobiales	Stappiaceae	Pseudovibrio	Alg238-R105			Karimi and Costa, 2020 [26]	Spongia officinalis	18 ºC	R2A	AGTCGAACGGATCCTTCGGGATTAGTGGCAGACGGGTGAGTAACGCGTGGGAAGCTACCTTGTGGTAGGGGACAACAGTTGGAAACGACTGCTAATACCCTATGAGCCCTATGGGGGAAAGATTTATCGCCATGAGATGTGCCCGCGTTAGATTAGCTAGTTGGTAAGGTAATGGCTTACCAAGGCGACGATCTATAGCTGGTCTGAGAGGATGATCAGCCACACTGGGACTGAGACACGGCCCAGACTCCTACGGGAGGCAGCAGTGGGGAATATTGGACAATGGGGGCAACCCTGATCCAGCCATGCCGCGTGTGTGATGACGGCCTTAGGGTTGTAAAGCACTTTCAGCAGTGAAGATAATGACATTAACTGCAGAAGAAGCCCCGGCTAACTTCG…	Pseudovibrio japonicus (0.978)
Proteobacteria	Alphaproteobacteria	Rhodobacterales	Rhodobacteraceae	Ruegeria	Alg238-R106			Karimi and Costa, 2020 [26]	Spongia officinalis	18 ºC	R2A	GTCGAGCGCGCCCTTCGGGGTGAGCGGCGGACGGGTTAGTAACGCGTGGGAAAACCCTTTGGTACGGAATAGCCTCTGGAAACGGAGAGTAATACCGTATGTGCCCTTCGGGGGAAAGATTTATCGCCAAGGGATTAGCCCGCGTTAGATTAGGTAGTTGGTGGGGTAATGGCCTACCAAGCCTACGATCTATAGCTGGTTTTAGAGGATGATCAGCAACACTGGGACTGAGACACGGCCCAGACTCCTACGGGAGGCAGCAGTGGGGAATCTTGGACAATGGGGGCAACCCTGATCCAGCCATGCCGCGTGAGTGATGAAGGCCTTAGGGTCGTAAAGCTCTTTCGCCTGTGAAGATAATGACGGTAGCAGGTAAAGAAACCCCGGCTAACTCCGTGC…	Ruegeria conchae (0.933)
Proteobacteria	Alphaproteobacteria	Rhodobacterales	Rhodobacteraceae	Ruegeria	Alg238-R107		MH818514	Karimi and Costa, 2020 [26]	Spongia officinalis	18 ºC	R2A	AGCGCACCCTTCGGGGTGCAGCGGCGGACGGGTTAGTAACGCGTGGGGATCCCTTTGGTACGGAATAGCCTCTGGAAACGGAGAGCAAAACCGTATGAGCCCTTCGGGGGAAAGATTTATCGCCAAAGGATTGGCCCGCGTTAGATTAGGTAGTTGGTGGGGTAATGGCCTACCAAGCCTACGATCTATAGCTGGTTTTAGAGGATGATCAGCAACACTGGGACTGAGACACGGCCCAGACTCCTACGGGAGGCAGCAGTGGGGAATCTTGGACAATGGGGGCAACCCTGATCCAGCCATGCCGCGTGAGTGATGAAGGCCCTAGGGTCGTAAAGCTCTTTCGCCTGTGAAGATAATGACGGTAGCAGGTAAAGAAACCCCGGCTAACTCCGTGCCAGC…	Ruegeria profundi (0.871)
[truncated: 133 more rows]

## Sheet: S2
Supplementary table S2: Overview of the bacterial isolates from the 'EcoTech-SPONGE' culture collection. The RDP classifier was used for taxonomic classification from phylum to genus level.
[truncated: 120 more rows]

## Sheet: S3
Supplementary Table S3. General genomic features, taxonomic classification, MiGA assembly quality assessment, ANI and AAI distance to the closest type genome, and genome assembly accession numbers of each of the 70 genome-sequenced isolates, as well as the first publication of each isolate
[truncated: 71 more rows]

[truncated: 7 more sheets: S4, S5, S6, S7, S8, S9, S10]
